# Supplementary material for: Sequential lipidomic, metabolomic, and proteomic analyses of serum, liver, and heart tissue specimens from peroxisomal biogenesis factor 11α knockout mice
Source: Anal Bioanal Chem. 2022 Jan 27;414(6):2235–50. doi: 10.1007/s00216-021-03860-0 (PMC8821073; doi:10.1007/s00216-021-03860-0)
Supplement: Supplementary file 3 — Supplementary file3 (XLSX 1081 kb) [file 216_2021_3860_MOESM3_ESM.xlsx]

## Sheet: Information
Electronic Supplementary Material_3; Dataset S1
Sequential lipidomic, metabolomic and proteomic analyses of serum, liver and heart tissue specimens from peroxisomal biogenesis factor 11α knockout mice
Vannuruswamy Garikapati1,2, Claudia Colasante2, Eveline Baumgart-Vogt2*, Bernhard Spengler1*
1Institute of Inorganic and Analytical Chemistry, Justus Liebig University Giessen, 35392 Giessen, Germany
2Institute for Anatomy and Cell Biology II, Division of Medical Cell Biology, Justus Liebig University Giessen, 35392 Giessen, Germany

## Sheet: Abbreviations
Lipid information			Sample information				Data information
Abbreviation	Description		Abbreviation	Description			Abbreviation	Descripton
AEA	N-Acylethanolamine		C	Wild type control			Total count	Total number of aligned lipid species in positive- and negative-ion mode (combined data)
AcCa	Acylcarnitines or Carnitine esters		S1	Pex11α knockout			Filtered count_1	Total number of aligned lipid species with rejection filter in positive- and negative-ion mode (combined data)
CL	Cardiolipin		S2	Pooled sample			Filtered count_2	Total number of aligned lipid species with rejection, main grade and main ion filters in positive- and negative-ion mode (combined data)
Cer	Ceramide						Filtered count_3	Total number of aligned lipid species with rejection, main grade, main ion filters and manual curation in positive- and negative-ion mode (combined data)
CerG2GNAc1	Simple Glc series						Final count	Final list of lipid species used for further statistical analysis
CerP	Ceramides phosphate						a, b, c…	Isomers seperated by different renetion times are denoted with a, b, c…
ChE	Cholesterol esters and/or Cholesterol						Note_1	sn1, sn2, sn3, sn4 side chain assignments, position of the double bonds, as well as isomers (e.g. cis/trans) are not evident from current data
Co	Coenzyme						Note_2	Nomenclature: LipidSearch software nomenclature of the identified/aligned lipid species
DG	Diglyceride
DLCL	Cardiolipin (dilyso)
FA	Fatty acid
GM2	Gangliosides
GM3	Gangliosides
Hex1Cer	Simple Glc series
Hex2Cer	Simple Glc series
Hex3Cer	Simple Glc series
LPC	Lysophosphatidylcholine
LPE	Lysophosphatidylethanolamine
LPG	Lysophosphatidylglycerol
LPI	Lysophosphatidylinositol
LPS	Lysophosphatidylserine
LdMePE	Lysodimethylphosphatidylethanolamine
MG	Monoglyceride
MLCL	Cardiolipin (monolyso)
OAHFA	OAcyl-(gamma-hydroxy) fatty acid
PA	Phosphatidic acid
PC	Phosphatidylcholine
PE	Phosphatidylethanolamine
PEt	Phosphatidylethanol
PG	Phosphatidylglycerol
PI	Phosphatidylinositol
PIP	Phosphatidylinositol phosphate
PIP2	Phosphatidylinositol bisphosphate
PMe	Phosphatidylmethanol
PS	Phosphatidylserine
SM	Sphingomyelin
SPH	Sphingosine
SPHP	Sphingosine phosphate
ST	Sulfatide
TG	Triglyceride
dMePE	Dimethylphosphatidylethanolamine

## Sheet: Serum_Lipid ID
Lipid identification and alignment
	Pre-filter	Post-filters
Lipid class	Total count	Filtered count_1	Filtered count_2	Filtered count_3	Final count
AcCa	5	5	5	5	5
CL	35	28	0	0	0
Cer	94	88	38	37	37
CerG2GNAc1	3	3	3	3	0	Ignored for further analysis due to insufficient diagnostic fragment ions
CerP	1	1	0	0	0
ChE	118	47	37	11	11
Co	3	1	1	1	1
DG	113	104	40	34	34
DLCL	1	1	0	0	0
GM2	3	2	0	0	0
GM3	2	2	0	0	0
Hex1Cer	41	39	22	19	19
Hex2Cer	1	0	0	0	0
Hex3Cer	1	1	0	0	0
LPC	160	115	104	51	51
LPE	23	20	19	16	16
LPG	4	3	3	2	2
LPI	6	6	6	5	5
LPS	1	1	1	0	0
LdMePE	16	15	15	15	0	Ignored for further analysis due to possible in-source fragmentation from LPC
MG	1	1	1	1	1
MLCL	34	26	0	0	0
OAHFA	7	4	4	3	0	Ignored for further analysis due to insufficient diagnostic fragment ions
PC	965	568	169	97	97
PE	118	109	91	79	79
PG	30	27	14	9	9
PI	59	49	30	24	24
PMe	1	1	0	0	0
PS	4	3	3	2	2
SM	183	131	131	81	81
SPH	3	3	2	2	2
SPHP	1	1	0	0	0
ST	4	1	1	0	0
TG	807	516	412	214	214
dMePE	19	18	17	13	0	Ignored for further analysis due to possible in-source fragmentation from PC
Total	2867	1940	1169	724	690

## Sheet: Serum final count_Dataset
S.No	Lipid name	Main ion adduct	Lipid category	Lipid class	Abbreviation	Fatty acid group	FA1	FA2	FA3	Cal m/z	Ion formula	Abundances [c-1]	Abundances [c-2]	Abundances [c-3]	Abundances [c-4]	Abundances [c-5]	Abundances [c-6]	Abundances [c-7]	Abundances [c-8]	Abundances [c-9]	Abundances [c-10]	Abundances [c-11]	Abundances [c-12]	Abundances [c-13]	Abundances [c-14]	Abundances [c-15]	Abundances [c-16]	Abundances [c-17]	Abundances [c-18]	Abundances [s1-1]	Abundances [s1-2]	Abundances [s1-3]	Abundances [s1-4]	Abundances [s1-5]	Abundances [s1-6]	Abundances [s1-7]	Abundances [s1-8]	Abundances [s1-9]	Abundances [s1-10]	Abundances [s1-11]	Abundances [s1-12]	Abundances [s1-13]	Abundances [s1-14]	Abundances [s1-15]	Abundances [s1-16]	Abundances [s1-17]	Abundances [s1-18]	Abundances [s2-1]	Abundances [s2-2]
1	AcCa(10:0)	[M+H]+	Fatty acyls	Fatty acyl carnitines	AcCa	(10:0)	(10:0)			316.248	C17 H34 O4 N1	1.61281e+07	1.55128e+07	1.43654e+07	0	0	0	9.9627e+06	1.04034e+07	1.01996e+07	0	0	0	1.4993e+07	1.47867e+07	1.42838e+07	0	0	0	9.68522e+06	8.43601e+06	9.01519e+06	0	0	0	1.87359e+07	1.88773e+07	2.0843e+07	0	0	0	6.36653e+06	5.5571e+06	6.27544e+06	0	0	0	1.35534e+07	1.21488e+07
2	AcCa(10:1)	[M+H]+	Fatty acyls	Fatty acyl carnitines	AcCa	(10:1)	(10:1)			314.233	C17 H32 O4 N1	4.10658e+06	6.78563e+06	6.43259e+06	0	0	0	9.4286e+06	8.72548e+06	8.25128e+06	0	0	0	1.39492e+07	1.36951e+07	1.34181e+07	0	0	0	2.95229e+06	2.5842e+06	4.42669e+06	0	0	0	9.84647e+06	8.20134e+06	9.13142e+06	0	0	0	5.03731e+06	5.88982e+06	5.90591e+06	0	0	0	5.98734e+06	7.06865e+06
3	AcCa(12:0)	[M+H]+	Fatty acyls	Fatty acyl carnitines	AcCa	(12:0)	(12:0)			344.28	C19 H38 O4 N1	4.04979e+07	4.02311e+07	3.92388e+07	0	0	0	2.5977e+07	2.68873e+07	2.66345e+07	0	0	0	3.19955e+07	3.27404e+07	3.22229e+07	0	0	0	3.19479e+07	3.19027e+07	3.18196e+07	0	0	0	6.01566e+07	5.67016e+07	5.57736e+07	0	0	0	1.25968e+07	1.39485e+07	1.40772e+07	0	0	0	3.63062e+07	3.52376e+07
4	AcCa(14:0)	[M+H]+	Fatty acyls	Fatty acyl carnitines	AcCa	(14:0)	(14:0)			372.311	C21 H42 O4 N1	1.35946e+08	1.32555e+08	1.33483e+08	0	0	0	1.23972e+08	1.27602e+08	1.20596e+08	0	0	0	1.47847e+08	1.48131e+08	1.49471e+08	0	0	0	1.34787e+08	1.33446e+08	1.32309e+08	0	0	0	2.49009e+08	2.37836e+08	2.47354e+08	0	0	0	6.34842e+07	6.2532e+07	6.69658e+07	0	0	0	1.48033e+08	1.47229e+08
5	AcCa(6:0)	[M+H]+	Fatty acyls	Fatty acyl carnitines	AcCa	(6:0)	(6:0)			260.186	C13 H26 O4 N1	952156	1.50752e+06	828618	0	0	0	3.7378e+06	3.7371e+06	3.64329e+06	0	0	0	3.80544e+06	3.2103e+06	3.8352e+06	0	0	0	4.81434e+06	3.64482e+06	4.17954e+06	0	0	0	7.59646e+06	7.2407e+06	6.51501e+06	0	0	0	1.80995e+07	1.67792e+07	1.73582e+07	0	0	0	6.7417e+06	8.26997e+06
6	Cer(d34:0)	[M+H]+	Sphingolipids	Ceramides	Cer	(d18:0_16:0)	(d18:0)	(16:0)		540.535	C34 H70 O3 N1	1.03015e+07	1.25123e+07	1.18341e+07	0	0	0	4.13484e+07	4.78086e+07	4.80583e+07	0	0	0	2.24825e+07	2.52905e+07	2.39755e+07	0	0	0	6.19473e+07	6.19295e+07	6.52909e+07	0	0	0	2.64637e+07	2.44439e+07	2.70717e+07	0	0	0	4.95471e+07	5.54871e+07	5.82918e+07	0	0	0	3.75178e+07	4.56088e+07
7	Cer(d36:0)	[M+H]+	Sphingolipids	Ceramides	Cer	(d18:0_18:0)	(d18:0)	(18:0)		568.566	C36 H74 O3 N1	2.15419e+06	2.3186e+06	1.89759e+06	0	0	0	3.87892e+06	3.34076e+06	3.08926e+06	0	0	0	1.7923e+06	1.5733e+06	2.04191e+06	0	0	0	6.72385e+06	6.97245e+06	6.57869e+06	0	0	0	4.56548e+06	4.94734e+06	4.6585e+06	0	0	0	4.1598e+06	3.86578e+06	4.56782e+06	0	0	0	3.84354e+06	3.69623e+06
8	Cer(d37:3)	[M+H]+	Sphingolipids	Ceramides	Cer	(d37:3)				576.535	C37 H70 O3 N1	2.62243e+07	2.44305e+07	2.36389e+07	0	0	0	1.26212e+08	1.29327e+08	1.28065e+08	0	0	0	1.27811e+08	1.34972e+08	1.31282e+08	0	0	0	3.82613e+07	3.55906e+07	3.72587e+07	0	0	0	9.77944e+07	9.89089e+07	9.75094e+07	0	0	0	3.65002e+08	3.24288e+08	3.57029e+08	0	0	0	9.7467e+07	1.10246e+08
9	Cer(d38:0)	[M+H]+	Sphingolipids	Ceramides	Cer	(d18:0_20:0)	(d18:0)	(20:0)		596.598	C38 H78 O3 N1	3.561e+06	3.46088e+06	3.29618e+06	0	0	0	7.66529e+06	7.65782e+06	6.89378e+06	0	0	0	4.71415e+06	4.99426e+06	4.54171e+06	0	0	0	1.22125e+07	1.12698e+07	1.11251e+07	0	0	0	5.1018e+06	5.12133e+06	4.87799e+06	0	0	0	6.93059e+06	6.39185e+06	7.02476e+06	0	0	0	6.919e+06	7.03933e+06
10	Cer(d38:2)	[M+H]+	Sphingolipids	Ceramides	Cer	(d18:2_20:0)	(d18:2)	(20:0)		592.566	C38 H74 O3 N1	2.93991e+06	3.48037e+06	2.91255e+06	0	0	0	1.28009e+06	1.91679e+06	1.10632e+06	0	0	0	1.4834e+06	1.84782e+06	2.23389e+06	0	0	0	1.36856e+07	1.36784e+07	1.34738e+07	0	0	0	4.93359e+06	5.97735e+06	5.15764e+06	0	0	0	808053	1.2904e+06	1.13366e+06	0	0	0	4.11619e+06	4.7301e+06
11	Cer(d40:0)	[M+H]+	Sphingolipids	Ceramides	Cer	(d18:0_22:0)	(d18:0)	(22:0)		624.629	C40 H82 O3 N1	1.92385e+07	2.09572e+07	2.00598e+07	0	0	0	5.12298e+07	4.87998e+07	4.9404e+07	0	0	0	3.33398e+07	3.46336e+07	3.16404e+07	0	0	0	8.71892e+07	9.2984e+07	9.3056e+07	0	0	0	2.70904e+07	2.86291e+07	2.85176e+07	0	0	0	7.47705e+07	7.08231e+07	6.78402e+07	0	0	0	5.58215e+07	4.68316e+07
12	Cer(d40:1)	[M+H]+	Sphingolipids	Ceramides	Cer	(d18:0_22:1)	(d18:0)	(22:1)		622.613	C40 H80 O3 N1	2.47499e+06	2.55577e+06	2.47908e+06	0	0	0	7.37339e+06	8.01599e+06	7.03039e+06	0	0	0	3.73286e+06	4.14601e+06	5.75181e+06	0	0	0	8.31228e+06	6.83431e+06	1.86746e+07	0	0	0	2.08213e+06	3.04387e+06	2.10846e+06	0	0	0	3.14291e+06	4.4997e+06	2.71613e+06	0	0	0	6.54595e+06	5.63899e+06
13	Cer(d40:3)	[M+H]+	Sphingolipids	Ceramides	Cer	(d18:1_22:2)	(d18:1)	(22:2)		618.582	C40 H76 O3 N1	820868	995215	1.25419e+06	0	0	0	5.00384e+06	5.09389e+06	4.76408e+06	0	0	0	3.34171e+06	2.89414e+06	2.95707e+06	0	0	0	3.98266e+06	3.88476e+06	3.5248e+06	0	0	0	2.52344e+06	2.97093e+06	2.97268e+06	0	0	0	1.84659e+06	1.07399e+06	1.53816e+06	0	0	0	3.50081e+06	2.89553e+06
14	Cer(d40:5)	[M+H]+	Sphingolipids	Ceramides	Cer	(d40:5)				614.551	C40 H72 O3 N1	7.69849e+06	9.99039e+06	8.45012e+06	0	0	0	8.59321e+06	7.5104e+06	7.09579e+06	0	0	0	8.61151e+06	9.87862e+06	8.63589e+06	0	0	0	1.8606e+07	1.44269e+07	1.53897e+07	0	0	0	8.59952e+06	8.61373e+06	1.06385e+07	0	0	0	8.46655e+06	9.8479e+06	8.93435e+06	0	0	0	8.88301e+06	9.91291e+06
15	Cer(d41:0)	[M+H]+	Sphingolipids	Ceramides	Cer	(d18:0_23:0)	(d18:0)	(23:0)		638.645	C41 H84 O3 N1	1.52464e+07	1.55009e+07	1.5732e+07	0	0	0	3.0165e+07	3.07285e+07	3.04282e+07	0	0	0	2.45367e+07	2.62828e+07	2.34535e+07	0	0	0	5.12575e+07	5.61202e+07	5.52346e+07	0	0	0	1.74225e+07	1.86895e+07	1.64708e+07	0	0	0	7.31363e+07	6.38377e+07	7.03898e+07	0	0	0	3.65216e+07	3.38575e+07
16	Cer(d42:0)	[M+H]+	Sphingolipids	Ceramides	Cer	(d18:0_24:0)	(d18:0)	(24:0)		652.66	C42 H86 O3 N1	1.47021e+07	1.61224e+07	1.52495e+07	0	0	0	3.55191e+07	3.26298e+07	3.15264e+07	0	0	0	2.19604e+07	2.34181e+07	24850796	0	0	0	6.72197e+07	6.36383e+07	6.90441e+07	0	0	0	2.42607e+07	2.51118e+07	2.76484e+07	0	0	0	6.9533e+07	8.04107e+07	8.153e+07	0	0	0	3.81805e+07	3.52951e+07
17	Cer(d42:1)	[M+H]+	Sphingolipids	Ceramides	Cer	(d18:1_24:0)	(d18:1)	(24:0)		650.645	C42 H84 O3 N1	2.36859e+07	2.49084e+07	2.79071e+07	0	0	0	3.00806e+07	3.16131e+07	3.04198e+07	0	0	0	2.7945e+07	3.34789e+07	3.41354e+07	0	0	0	4.80925e+07	4.47495e+07	4.38774e+07	0	0	0	2.85013e+07	2.79271e+07	3.26521e+07	0	0	0	3.85521e+07	4.71978e+07	4.03433e+07	0	0	0	2.883e+07	3.40727e+07
18	Cer(d42:1)	[M+H]+	Sphingolipids	Ceramides	Cer	(d18:0_24:1)	(d18:0)	(24:1)		650.645	C42 H84 O3 N1	2.41095e+07	2.43214e+07	2.76716e+07	0	0	0	9.95417e+07	8.93308e+07	9.17879e+07	0	0	0	4.78442e+07	4.87405e+07	4.80917e+07	0	0	0	1.182e+08	1.29979e+08	1.18511e+08	0	0	0	4.25984e+07	4.34014e+07	4.27911e+07	0	0	0	9.06312e+07	8.3505e+07	8.41176e+07	0	0	0	7.0857e+07	6.80286e+07
19	Cer(d42:1+O)	[M+H]+	Sphingolipids	Ceramides	Cer	(d18:1_24:0+O)	(d18:1)	(24:0+O)		666.639	C42 H84 O4 N1	6.01145e+07	6.99151e+07	6.75644e+07	0	0	0	7.97796e+07	8.47326e+07	8.52798e+07	0	0	0	6.86148e+07	7.1399e+07	7.00824e+07	0	0	0	1.7654e+08	1.70296e+08	1.68176e+08	0	0	0	7.302e+07	7.35055e+07	6.95288e+07	0	0	0	1.55851e+08	1.54218e+08	1.62966e+08	0	0	0	9.77701e+07	1.02949e+08
20	Cer(d42:2)	[M+HCOO]-	Sphingolipids	Ceramides	Cer	(d18:2_24:0)	(d18:2)	(24:0)		692.62	C43 H82 O5 N1	0	0	0	3.77577e+07	3.86139e+07	3.82807e+07	0	0	0	5.85362e+07	6.57328e+07	6.25822e+07	0	0	0	7.50118e+07	7.31745e+07	7.55675e+07	0	0	0	9.30969e+07	7.71023e+07	8.0922e+07	0	0	0	4.51292e+07	4.33142e+07	3.9941e+07	0	0	0	2.83385e+07	2.97621e+07	2.51066e+07	0	0
21	Cer(d42:3)	[M+H]+	Sphingolipids	Ceramides	Cer	(d18:1_24:2)	(d18:1)	(24:2)		646.613	C42 H80 O3 N1	4.98571e+06	4.81208e+06	5.16004e+06	0	0	0	2.22335e+07	2.26552e+07	2.24361e+07	0	0	0	1.43079e+07	1.49062e+07	1.49032e+07	0	0	0	1.95986e+07	1.85588e+07	1.77084e+07	0	0	0	1.24337e+07	1.23513e+07	1.21229e+07	0	0	0	8.73162e+06	7.6353e+06	8.79629e+06	0	0	0	1.476e+07	1.33711e+07
22	Cer(d42:5)	[M+H]+	Sphingolipids	Ceramides	Cer	(d18:0_24:5)	(d18:0)	(24:5)		642.582	C42 H76 O3 N1	2.2086e+07	2.25253e+07	2.04085e+07	0	0	0	4.58615e+07	4.90046e+07	4.89017e+07	0	0	0	6.83574e+07	6.63129e+07	6.72761e+07	0	0	0	5.51054e+07	5.35887e+07	5.23529e+07	0	0	0	2.93237e+07	2.84748e+07	2.91052e+07	0	0	0	1.48733e+07	1.68742e+07	1.45128e+07	0	0	0	4.37104e+07	4.34571e+07
23	Cer(d43:0)	[M+H]+	Sphingolipids	Ceramides	Cer	(d18:0_25:0)	(d18:0)	(25:0)		666.676	C43 H88 O3 N1	2.34145e+06	1.60347e+06	1.88405e+06	0	0	0	3.48582e+06	2.80089e+06	2.99836e+06	0	0	0	4.02902e+06	3.95122e+06	3.21087e+06	0	0	0	7.06788e+06	7.22809e+06	7.2161e+06	0	0	0	3.36293e+06	4.45333e+06	4.39051e+06	0	0	0	9.04923e+06	8.24316e+06	7.94132e+06	0	0	0	6.48422e+06	5.7387e+06
24	Cer(d43:1+O)	[M+H]+	Sphingolipids	Ceramides	Cer	(d18:1_25:0+O)	(d18:1)	(25:0+O)		680.655	C43 H86 O4 N1	3.97325e+06	4.03535e+06	3.78788e+06	0	0	0	3.6547e+06	4.44509e+06	4.64867e+06	0	0	0	4.51298e+06	5.04683e+06	5.17173e+06	0	0	0	8.89829e+06	1.07025e+07	1.04775e+07	0	0	0	4.25607e+06	4.21665e+06	4.73867e+06	0	0	0	8.26531e+06	8.51422e+06	8.84958e+06	0	0	0	5.42944e+06	5.68958e+06
25	Cer(d44:1+O)	[M+H]+	Sphingolipids	Ceramides	Cer	(d20:1_24:0+O)	(d20:1)	(24:0+O)		694.671	C44 H88 O4 N1	4.07671e+06	4.62553e+06	4.32446e+06	0	0	0	2.56424e+06	2.90105e+06	2.70541e+06	0	0	0	4.00646e+06	4.49391e+06	4.26163e+06	0	0	0	5.24249e+06	5.1859e+06	5.2495e+06	0	0	0	2.11197e+06	2.38812e+06	2.30618e+06	0	0	0	1.10653e+07	9.34854e+06	1.1685e+07	0	0	0	5.55616e+06	4.54268e+06
26	Cer(m38:0)	[M+H]+	Sphingolipids	Ceramides	Cer	(m18:0_20:0)	(m18:0)	(20:0)		580.603	C38 H78 O2 N1	4.48514e+06	3.84649e+06	4.88916e+06	0	0	0	4.82624e+06	5.14327e+06	4.87829e+06	0	0	0	4.66297e+06	5.87495e+06	5.38209e+06	0	0	0	6.35822e+06	6.54331e+06	7.71035e+06	0	0	0	4776138	5.22259e+06	5.31556e+06	0	0	0	6.79369e+06	8.05553e+06	7.70104e+06	0	0	0	5.24964e+06	5.7895e+06
27	Cer(m40:0)	[M+H]+	Sphingolipids	Ceramides	Cer	(m18:0_22:0)	(m18:0)	(22:0)		608.634	C40 H82 O2 N1	1.37346e+07	1.30984e+07	1.42365e+07	0	0	0	1.78236e+07	1.94826e+07	1.76391e+07	0	0	0	1.85109e+07	1.76754e+07	1.81825e+07	0	0	0	2.38888e+07	2.28184e+07	2.22019e+07	0	0	0	1.26975e+07	1.41125e+07	1.45198e+07	0	0	0	2.09559e+07	2.03073e+07	2.20634e+07	0	0	0	1.83465e+07	2.01175e+07
28	Cer(m41:0)	[M+H]+	Sphingolipids	Ceramides	Cer	(m18:0_23:0)	(m18:0)	(23:0)		622.65	C41 H84 O2 N1	9.81763e+06	8.9248e+06	7.31197e+06	0	0	0	8.41971e+06	6.21912e+06	8.0439e+06	0	0	0	1.29801e+07	1.28229e+07	1.17961e+07	0	0	0	9.94188e+06	9.08732e+06	8.84846e+06	0	0	0	7.24491e+06	5.4619e+06	7.5041e+06	0	0	0	1.65812e+07	1.71724e+07	1.56722e+07	0	0	0	1.03612e+07	1.08634e+07
29	Cer(m41:1)	[M+HCOO]-	Sphingolipids	Ceramides	Cer	(m17:0_24:1)	(m17:0)	(24:1)		664.625	C42 H82 O4 N1	0	0	0	7.97334e+06	8.40078e+06	7.91799e+06	0	0	0	1.16947e+07	1.23994e+07	1.15285e+07	0	0	0	1.05594e+07	9.79171e+06	1.02897e+07	0	0	0	1.94542e+07	2.10215e+07	2.03215e+07	0	0	0	9.97883e+06	1.0858e+07	9.83887e+06	0	0	0	1.26371e+07	1.26991e+07	1.32483e+07	0	0
30	Cer(m42:0)	[M+H]+	Sphingolipids	Ceramides	Cer	(m18:0_24:0)	(m18:0)	(24:0)		636.665	C42 H86 O2 N1	1.16486e+07	9.57894e+06	1.27343e+07	0	0	0	1.4102e+07	1.33762e+07	1.43427e+07	0	0	0	1.58587e+07	1.47417e+07	1.49376e+07	0	0	0	1.37334e+07	1.44827e+07	1.53966e+07	0	0	0	1.14417e+07	1.11981e+07	1.28359e+07	0	0	0	2.69505e+07	2.35602e+07	2.06427e+07	0	0	0	1.44647e+07	1.73003e+07
31	Cer(t34:0)	[M+HCOO]-	Sphingolipids	Ceramides	Cer	(t18:0_16:0)	(t18:0)	(16:0)		600.521	C35 H70 O6 N1	0	0	0	5.82762e+06	5.81218e+06	6.16191e+06	0	0	0	8.07458e+06	8.1928e+06	8.60482e+06	0	0	0	6.91331e+06	7.18369e+06	7.61952e+06	0	0	0	3.331e+07	3.09873e+07	3.12924e+07	0	0	0	1.29977e+07	1.33249e+07	1.30342e+07	0	0	0	1.14949e+07	1.16955e+07	1.22856e+07	0	0
32	Cer(t34:0+O)	[M+H]+	Sphingolipids	Ceramides	Cer	(t18:0_16:0+O)	(t18:0)	(16:0+O)		572.525	C34 H70 O5 N1	1.92196e+07	2.26711e+07	2.56172e+07	0	0	0	1.64982e+07	2.17971e+07	1.7746e+07	0	0	0	1.22601e+07	1.47255e+07	1.86101e+07	0	0	0	3.47654e+07	4.31908e+07	3.64433e+07	0	0	0	2.08415e+07	2.58818e+07	2.58987e+07	0	0	0	3.24309e+07	2.89833e+07	3.73171e+07	0	0	0	2.35398e+07	2.93394e+07
33	Cer(t34:0+O)	[M+HCOO]-	Sphingolipids	Ceramides	Cer	(t34:0+O)				616.516	C35 H70 O7 N1	0	0	0	1.46719e+06	1.41381e+06	1.30642e+06	0	0	0	1.06579e+06	981830	911462	0	0	0	1.07936e+06	919856	724928	0	0	0	4.72088e+06	4.99905e+06	4.6938e+06	0	0	0	2.1274e+06	2.66254e+06	2.22097e+06	0	0	0	939235	921773	786192	0	0
34	Cer(t38:0)	[M+HCOO]-	Sphingolipids	Ceramides	Cer	(t18:0_20:0)	(t18:0)	(20:0)		656.583	C39 H78 O6 N1	0	0	0	8.01936e+06	7.34753e+06	7.77283e+06	0	0	0	8.3545e+06	7.43238e+06	7.8329e+06	0	0	0	8.50576e+06	7.59382e+06	8.91836e+06	0	0	0	1.65151e+07	1.98866e+07	1.8216e+07	0	0	0	1.04822e+07	1.05423e+07	9.70501e+06	0	0	0	9.2117e+06	9.03902e+06	8.9305e+06	0	0
35	Cer(t40:0)	[M+H]+	Sphingolipids	Ceramides	Cer	(t18:0_22:0)	(t18:0)	(22:0)		640.624	C40 H82 O4 N1	4.79953e+07	5.01577e+07	5.09926e+07	0	0	0	3.79216e+07	3.96494e+07	3.65549e+07	0	0	0	4.53625e+07	4.32857e+07	4.54994e+07	0	0	0	1.13783e+08	1.17284e+08	1.15542e+08	0	0	0	4.23799e+07	4.14466e+07	4.22871e+07	0	0	0	9.68637e+07	9.75242e+07	1.01597e+08	0	0	0	6.19095e+07	6.59315e+07
36	Cer(t41:0)	[M+H]+	Sphingolipids	Ceramides	Cer	(t18:0_23:0)	(t18:0)	(23:0)		654.639	C41 H84 O4 N1	5.73947e+07	6.0095e+07	6.55477e+07	0	0	0	3.04301e+07	3.16846e+07	3.1973e+07	0	0	0	6.24015e+07	6.41387e+07	6.35466e+07	0	0	0	8.9196e+07	8.58208e+07	9.17826e+07	0	0	0	3.4097e+07	3.48667e+07	3.56011e+07	0	0	0	1.32702e+08	1.43918e+08	1.31322e+08	0	0	0	6.05062e+07	6.79128e+07
37	Cer(t42:0)	[M+H]+	Sphingolipids	Ceramides	Cer	(t18:0_24:0)	(t18:0)	(24:0)		668.655	C42 H86 O4 N1	7.17143e+07	6.83861e+07	5.95461e+07	0	0	0	4.0299e+07	4.09255e+07	3.91241e+07	0	0	0	5.34712e+07	5.53477e+07	5.85456e+07	0	0	0	1.26685e+08	1.23996e+08	1.24017e+08	0	0	0	5.63746e+07	4.77378e+07	4.85415e+07	0	0	0	1.7435e+08	1.6497e+08	1.80011e+08	0	0	0	7.71977e+07	9.24073e+07
38	Cer(t42:1)	[M+HCOO]-	Sphingolipids	Ceramides	Cer	(t18:0_24:1)	(t18:0)	(24:1)		710.63	C43 H84 O6 N1	0	0	0	6.08858e+07	6.71294e+07	6.12945e+07	0	0	0	8.62326e+07	8.86104e+07	8.32827e+07	0	0	0	7.4559e+07	6.87027e+07	7.38681e+07	0	0	0	1.54041e+08	1.50475e+08	1.48165e+08	0	0	0	7.9757e+07	7.72745e+07	7.26385e+07	0	0	0	9.23917e+07	8.75219e+07	9.47031e+07	0	0
39	Cer(t42:2)	[M+H]+	Sphingolipids	Ceramides	Cer	(t18:0_24:2)	(t18:0)	(24:2)		664.624	C42 H82 O4 N1	2.81396e+06	3.78125e+06	3.12916e+06	0	0	0	5.69322e+06	4.96525e+06	5.89867e+06	0	0	0	3.14669e+06	4.14352e+06	3.50073e+06	0	0	0	1.1414e+07	1.1338e+07	1.07046e+07	0	0	0	6.91296e+06	7.61891e+06	6.51367e+06	0	0	0	7.74186e+06	6.67296e+06	8.15293e+06	0	0	0	6.70579e+06	5.67492e+06
40	Cer(t43:0)	[M+H]+	Sphingolipids	Ceramides	Cer	(t18:0_25:0)	(t18:0)	(25:0)		682.671	C43 H88 O4 N1	9.82883e+06	9.73756e+06	1.07895e+07	0	0	0	4.88283e+06	6.07667e+06	4.42611e+06	0	0	0	8.77719e+06	9.86719e+06	1.04e+07	0	0	0	1.1506e+07	1.20169e+07	1.17623e+07	0	0	0	5.18052e+06	5.21878e+06	5.46812e+06	0	0	0	2.29139e+07	2.53238e+07	2.66018e+07	0	0	0	1.40082e+07	1.20207e+07
41	Cer(t43:1)	[M+HCOO]-	Sphingolipids	Ceramides	Cer	(t17:0_26:1)	(t17:0)	(26:1)		724.646	C44 H86 O6 N1	0	0	0	4.02199e+06	3.97504e+06	4.09207e+06	0	0	0	3.95956e+06	3.94871e+06	4.17328e+06	0	0	0	5.1331e+06	4.82104e+06	5.10471e+06	0	0	0	9.02548e+06	8.63548e+06	8.61677e+06	0	0	0	4.68223e+06	4.98828e+06	4.92995e+06	0	0	0	5.55615e+06	6.49453e+06	6.10056e+06	0	0
42	Cer(t44:0)	[M+H]+	Sphingolipids	Ceramides	Cer	(t20:0_24:0)	(t20:0)	(24:0)		696.686	C44 H90 O4 N1	2.47729e+06	3.61773e+06	2.37272e+06	0	0	0	2.20708e+06	2.46225e+06	1.90707e+06	0	0	0	3.26574e+06	3.55664e+06	4.66103e+06	0	0	0	3.79408e+06	2.8354e+06	3.61887e+06	0	0	0	2.36203e+06	3.02729e+06	2.64894e+06	0	0	0	1.10821e+07	1.10565e+07	1.4078e+07	0	0	0	8.94826e+06	3.78881e+06
43	ChE(16:0)	[M+NH4]+	Sterol lipids	Cholesteryl ester	ChE	(16:0)	(16:0)			642.618	C43 H80 O2 N1	7.38631e+07	5.96415e+07	9.77677e+07	0	0	0	8.24494e+07	5.45106e+07	7.15376e+07	0	0	0	5.31993e+07	5.22494e+07	4.7602e+07	0	0	0	7.54134e+07	7.87436e+07	6.72896e+07	0	0	0	5.72844e+07	6.97193e+07	5.90418e+07	0	0	0	6.64659e+07	6.75613e+07	5.49756e+07	0	0	0	7.65201e+07	5.67886e+07
44	ChE(18:0)	[M+NH4]+	Sterol lipids	Cholesteryl ester	ChE	(18:0)	(18:0)			670.65	C45 H84 O2 N1	6.475e+06	1.0815e+07	4.90149e+06	0	0	0	6.44636e+06	6.05193e+06	5.40851e+06	0	0	0	6.38806e+06	4.42145e+06	6.63078e+06	0	0	0	3.08559e+06	3.01895e+06	3.36007e+06	0	0	0	6.70666e+06	5.51044e+06	7.92385e+06	0	0	0	7.86272e+06	9.62928e+06	1.42531e+07	0	0	0	6.37943e+06	8.18166e+06
45	ChE(18:1)	[M+NH4]+	Sterol lipids	Cholesteryl ester	ChE	(18:1)	(18:1)			668.634	C45 H82 O2 N1	2.0077e+09	1.63797e+09	2.05054e+09	0	0	0	1.91849e+09	1.89948e+09	2.21522e+09	0	0	0	1.79261e+09	1.67817e+09	1.61974e+09	0	0	0	1.94311e+09	1.61403e+09	1.92766e+09	0	0	0	1.55352e+09	2.09214e+09	1.62098e+09	0	0	0	2.12043e+09	1.85004e+09	1.75588e+09	0	0	0	2.16429e+09	1.88233e+09
46	ChE(18:2)	[M+NH4]+	Sterol lipids	Cholesteryl ester	ChE	(18:2)	(18:2)			666.618	C45 H80 O2 N1	1.51276e+10	1.52859e+10	1.58938e+10	0	0	0	1.53147e+10	1.60958e+10	1.88386e+10	0	0	0	1.73226e+10	1.61414e+10	1.37113e+10	0	0	0	1.34936e+10	1.53742e+10	1.18217e+10	0	0	0	1.51089e+10	1.56994e+10	1.38819e+10	0	0	0	1.33849e+10	1.21202e+10	1.34092e+10	0	0	0	1.32798e+10	1.46099e+10
47	ChE(18:3)	[M+NH4]+	Sterol lipids	Cholesteryl ester	ChE	(18:3)	(18:3)			664.603	C45 H78 O2 N1	4.76821e+08	4.66789e+08	4.55816e+08	0	0	0	7.74515e+08	1.01136e+09	9.82852e+08	0	0	0	7.5334e+08	9.07154e+08	8.74629e+08	0	0	0	2.12627e+08	2.61123e+08	2.74778e+08	0	0	0	1.98332e+08	1.75349e+08	1.71165e+08	0	0	0	1.15993e+08	1.05942e+08	9.99061e+07	0	0	0	3.76472e+08	3.28011e+08
48	ChE(20:2)	[M+NH4]+	Sterol lipids	Cholesteryl ester	ChE	(20:2)	(20:2)			694.65	C47 H84 O2 N1	1.2513e+09	1.19084e+09	1.00843e+09	0	0	0	8.44433e+08	9.21235e+08	6.42713e+08	0	0	0	1.07157e+09	1.2428e+09	1.26971e+09	0	0	0	6.02267e+08	4.51966e+08	5.69541e+08	0	0	0	5.51719e+08	5.84718e+08	6.29266e+08	0	0	0	1.02633e+09	8.55693e+08	9.05188e+08	0	0	0	1.01818e+09	9.5983e+08
49	ChE(20:3)	[M+NH4]+	Sterol lipids	Cholesteryl ester	ChE	(20:3)	(20:3)			692.634	C47 H82 O2 N1	3.67819e+09	3.60305e+09	4.20422e+09	0	0	0	2.96536e+09	2.60211e+09	3.2097e+09	0	0	0	2.83652e+09	2.5923e+09	3.01876e+09	0	0	0	3.17229e+09	3.46224e+09	2.81967e+09	0	0	0	2.13797e+09	2.20509e+09	2.1433e+09	0	0	0	2.17203e+09	1.90662e+09	1.75686e+09	0	0	0	2.83739e+09	2.97242e+09
50	ChE(20:4)	[M+NH4]+	Sterol lipids	Cholesteryl ester	ChE	(20:4)	(20:4)			690.618	C47 H80 O2 N1	1.28072e+10	1.4081e+10	1.45849e+10	0	0	0	1.30945e+10	1.31557e+10	1.32857e+10	0	0	0	1.26479e+10	1.37022e+10	1.39435e+10	0	0	0	9.28056e+09	9.6246e+09	9.79983e+09	0	0	0	7.34209e+09	9.46506e+09	8.0118e+09	0	0	0	8.83381e+09	8.18559e+09	7.18457e+09	0	0	0	1.03635e+10	9.83613e+09
51	ChE(20:5)	[M+NH4]+	Sterol lipids	Cholesteryl ester	ChE	(20:5)	(20:5)			688.603	C47 H78 O2 N1	1.05875e+09	1.01433e+09	1.02444e+09	0	0	0	6.35971e+08	6.55189e+08	6.16621e+08	0	0	0	8.73033e+08	9.61926e+08	9.00338e+08	0	0	0	4.82608e+08	4.77194e+08	4.84553e+08	0	0	0	3.14936e+08	3.40061e+08	3.07018e+08	0	0	0	4.14784e+08	4.28288e+08	3.90817e+08	0	0	0	5.60807e+08	5.66128e+08
52	ChE(22:4)	[M+NH4]+	Sterol lipids	Cholesteryl ester	ChE	(22:4)	(22:4)			718.65	C49 H84 O2 N1	1.56831e+09	1.52223e+09	1.57783e+09	0	0	0	1.13401e+09	1.0699e+09	1.10144e+09	0	0	0	1.32961e+09	1.17852e+09	1.29837e+09	0	0	0	8.67294e+08	1.05275e+09	9.58648e+08	0	0	0	5.71685e+08	5.92483e+08	6.47139e+08	0	0	0	1.23715e+09	1.02695e+09	9.68617e+08	0	0	0	1.24006e+09	1.18078e+09
53	ChE(22:5)	[M+NH4]+	Sterol lipids	Cholesteryl ester	ChE	(22:5)	(22:5)			716.634	C49 H82 O2 N1	1.23242e+09	1.40613e+09	1.34347e+09	0	0	0	1.36525e+09	1.18095e+09	1.33913e+09	0	0	0	1.22397e+09	1.33756e+09	1.21373e+09	0	0	0	9.72455e+08	1.02542e+09	1.03996e+09	0	0	0	7.46426e+08	7.42422e+08	7.5109e+08	0	0	0	6.23353e+08	5.64318e+08	5.67132e+08	0	0	0	1.02756e+09	9.18867e+08
54	Co(Q8)	[M+NH4]+	Prenol lipids	Ubiquinones	Co	(Q8)	(Q8)			744.593	C49 H78 O4 N1	5.54782e+06	4.52614e+06	4.93368e+06	0	0	0	4.00783e+06	4.02178e+06	4.12911e+06	0	0	0	4.51744e+06	4.59319e+06	6.02663e+06	0	0	0	5.3792e+06	5.33874e+06	4.62708e+06	0	0	0	4.61586e+06	5.5229e+06	4.17104e+06	0	0	0	1.42999e+07	1.15193e+07	1.49152e+07	0	0	0	6.23366e+06	6.33126e+06
55	DG(32:0)	[M+Na]+	Glycerolipids	Diglycerides	DG	(16:0_16:0)	(16:0)	(16:0)		591.496	C35 H68 O5 Na1	1.718e+07	1.76481e+07	1.85418e+07	0	0	0	3.50776e+07	3.51094e+07	3.49994e+07	0	0	0	2.95624e+07	3.21309e+07	3.20869e+07	0	0	0	4.95187e+07	4.6001e+07	4.67912e+07	0	0	0	9.39066e+07	9.71402e+07	9.88419e+07	0	0	0	5.89264e+07	5.20377e+07	5.51391e+07	0	0	0	4.82842e+07	5.06305e+07
56	DG(32:1)	[M+NH4]+	Glycerolipids	Diglycerides	DG	(16:0_16:1)	(16:0)	(16:1)		584.525	C35 H70 O5 N1	2.34553e+07	2.30629e+07	2.29975e+07	0	0	0	2.0398e+07	1.80934e+07	1.9912e+07	0	0	0	1.47546e+07	1.66013e+07	1.67336e+07	0	0	0	7.12455e+07	7.30731e+07	7.15435e+07	0	0	0	4.81453e+07	4.57135e+07	4.94294e+07	0	0	0	3.42964e+07	3.62922e+07	3.46442e+07	0	0	0	3.70088e+07	4.0371e+07
57	DG(32:2)	[M+NH4]+	Glycerolipids	Diglycerides	DG	(16:1_16:1)	(16:1)	(16:1)		582.509	C35 H68 O5 N1	1.68016e+07	9.64026e+06	1.39501e+07	0	0	0	1.53476e+07	1.76765e+07	1.54873e+07	0	0	0	7.07681e+06	8.26234e+06	1.02381e+07	0	0	0	3.94756e+07	3.91403e+07	3.78672e+07	0	0	0	3.51172e+07	3.44649e+07	3.40769e+07	0	0	0	1.99174e+07	2.01444e+07	1.91865e+07	0	0	0	2.39192e+07	2.19138e+07
58	DG(34:0)	[M+Na]+	Glycerolipids	Diglycerides	DG	(18:0_16:0)	(18:0)	(16:0)		619.527	C37 H72 O5 Na1	6.22551e+06	6.20297e+06	5.19987e+06	0	0	0	1.34677e+07	1.27314e+07	1.32404e+07	0	0	0	1.34334e+07	1.46926e+07	1.3975e+07	0	0	0	9.56604e+06	1.06191e+07	9.95008e+06	0	0	0	1.51911e+07	1.45841e+07	1.57411e+07	0	0	0	1.46076e+07	1.50438e+07	1.42597e+07	0	0	0	1.69751e+07	1.39501e+07
59	DG(34:1)	[M+NH4]+	Glycerolipids	Diglycerides	DG	(16:0_18:1)	(16:0)	(18:1)		612.556	C37 H74 O5 N1	1.68606e+08	1.63241e+08	1.71884e+08	0	0	0	1.39997e+08	1.5672e+08	1.45516e+08	0	0	0	1.15955e+08	1.22421e+08	1.24905e+08	0	0	0	5.12554e+08	5.00315e+08	5.22362e+08	0	0	0	2.8524e+08	2.91832e+08	2.78288e+08	0	0	0	3.09272e+08	3.39284e+08	3.41891e+08	0	0	0	2.78013e+08	2.94013e+08
60	DG(34:2)	[M+NH4]+	Glycerolipids	Diglycerides	DG	(16:1_18:1)	(16:1)	(18:1)		610.541	C37 H72 O5 N1	3.48919e+08	3.82282e+08	3.67302e+08	0	0	0	4.48685e+08	4.22705e+08	4.37186e+08	0	0	0	3.32907e+08	3.37194e+08	3.39174e+08	0	0	0	8.88214e+08	8.75239e+08	8.78324e+08	0	0	0	5.76295e+08	5.59576e+08	5.6709e+08	0	0	0	5.89306e+08	5.64438e+08	5.72508e+08	0	0	0	5.47265e+08	5.80291e+08
61	DG(34:3)	[M+NH4]+	Glycerolipids	Diglycerides	DG	(16:1_18:2)	(16:1)	(18:2)		608.525	C37 H70 O5 N1	1.64187e+08	1.61317e+08	1.62271e+08	0	0	0	2.2842e+08	2.27637e+08	2.22488e+08	0	0	0	1.58942e+08	1.65817e+08	1.52664e+08	0	0	0	2.09155e+08	2.64134e+08	1.87656e+08	0	0	0	2.20692e+08	1.82954e+08	1.7895e+08	0	0	0	9.68138e+07	9.9558e+07	1.04382e+08	0	0	0	1.90404e+08	2.08023e+08
62	DG(36:0)a	[M+NH4]+	Glycerolipids	Diglycerides	DG	(20:0_16:0)	(20:0)	(16:0)		642.603	C39 H80 O5 N1	2.58471e+06	2.50758e+06	1.88127e+06	0	0	0	3.42536e+06	3.15368e+06	2.78799e+06	0	0	0	3.00281e+06	3.2131e+06	2.86086e+06	0	0	0	5.67021e+06	5.32821e+06	6.12711e+06	0	0	0	3.77009e+06	2.91382e+06	3.35989e+06	0	0	0	6.68021e+06	8.3997e+06	7.84185e+06	0	0	0	4.74809e+06	4.55202e+06
63	DG(36:0)b	[M+NH4]+	Glycerolipids	Diglycerides	DG	(20:0_16:0)	(20:0)	(16:0)		642.603	C39 H80 O5 N1	1.63205e+06	1.651e+06	1.64382e+06	0	0	0	1.52567e+06	1.76982e+06	1.71699e+06	0	0	0	2.39911e+06	2.36778e+06	2.4265e+06	0	0	0	2.39475e+06	2.63997e+06	2.34558e+06	0	0	0	1.9039e+06	1.49633e+06	1.73955e+06	0	0	0	5.48889e+06	4.46892e+06	3.99879e+06	0	0	0	3.4945e+06	2.97278e+06
64	DG(36:1)	[M+NH4]+	Glycerolipids	Diglycerides	DG	(18:0_18:1)	(18:0)	(18:1)		640.587	C39 H78 O5 N1	3.68606e+07	3.66839e+07	3.79825e+07	0	0	0	2.31991e+07	2.21201e+07	2.19934e+07	0	0	0	2.35147e+07	4.38183e+07	4.4575e+07	0	0	0	5.65024e+07	1.17289e+08	1.27494e+08	0	0	0	2.69587e+07	2.91754e+07	2.97879e+07	0	0	0	9.95235e+07	4.60173e+07	1.04808e+08	0	0	0	7.26736e+07	8.4695e+07
65	DG(36:2)	[M+NH4]+	Glycerolipids	Diglycerides	DG	(18:1_18:1)	(18:1)	(18:1)		638.572	C39 H76 O5 N1	6.75533e+08	6.26859e+08	5.92576e+08	0	0	0	4.04414e+08	3.25681e+08	3.13417e+08	0	0	0	2.90736e+08	2.3386e+08	2.32546e+08	0	0	0	1.22943e+09	1.10642e+09	1.17539e+09	0	0	0	5.44596e+08	5.62838e+08	5.51762e+08	0	0	0	8.39898e+08	7.57768e+08	8.64434e+08	0	0	0	6.73859e+08	7.19116e+08
66	DG(36:3)	[M+NH4]+	Glycerolipids	Diglycerides	DG	(18:1_18:2)	(18:1)	(18:2)		636.556	C39 H74 O5 N1	1.03233e+09	1.07109e+09	1.03659e+09	0	0	0	1.22341e+09	1.16611e+09	1.14412e+09	0	0	0	7.79167e+08	7.30134e+08	7.19629e+08	0	0	0	1.26639e+09	1.33692e+09	1.35871e+09	0	0	0	8.84702e+08	9.64095e+08	9.88986e+08	0	0	0	8.82628e+08	9.0781e+08	8.97246e+08	0	0	0	1.11807e+09	1.13244e+09
67	DG(36:4)	[M+NH4]+	Glycerolipids	Diglycerides	DG	(18:2_18:2)	(18:2)	(18:2)		634.541	C39 H72 O5 N1	4.34817e+08	4.34226e+08	3.78029e+08	0	0	0	7.59069e+08	8.00643e+08	7.51807e+08	0	0	0	4.71201e+08	4.95368e+08	4.65759e+08	0	0	0	5.88489e+08	6.01246e+08	5.71685e+08	0	0	0	4.44308e+08	4.53398e+08	4.64605e+08	0	0	0	5.73405e+08	5.29503e+08	5.96551e+08	0	0	0	5.76422e+08	5.83407e+08
68	DG(36:4)	[M+NH4]+	Glycerolipids	Diglycerides	DG	(16:0_20:4)	(16:0)	(20:4)		634.541	C39 H72 O5 N1	2.50117e+07	2.40243e+07	2.23374e+07	0	0	0	2.06596e+07	2.37664e+07	2.45265e+07	0	0	0	1.99387e+07	1.84588e+07	2.06338e+07	0	0	0	4.95476e+07	4.60456e+07	5.69255e+07	0	0	0	4.36929e+07	4.48051e+07	4.28424e+07	0	0	0	2.69268e+07	2.35384e+07	3.01707e+07	0	0	0	2.98577e+07	3.04966e+07
69	DG(36:5)	[M+NH4]+	Glycerolipids	Diglycerides	DG	(18:3_18:2)	(18:3)	(18:2)		632.525	C39 H70 O5 N1	3.39732e+07	3.98208e+06	3.57503e+07	0	0	0	4.3639e+07	5.08682e+07	4.65551e+07	0	0	0	2.36777e+07	2.77536e+07	2.55269e+07	0	0	0	7.71023e+07	3.83687e+07	7.94764e+07	0	0	0	3.35802e+07	2.2809e+07	3.57541e+07	0	0	0	6.26991e+07	3.8292e+07	7.53993e+07	0	0	0	4.05303e+07	5.49656e+07
70	DG(36:5)	[M+NH4]+	Glycerolipids	Diglycerides	DG	(16:1_20:4)	(16:1)	(20:4)		632.525	C39 H70 O5 N1	1.82124e+07	1.6142e+07	2.04972e+07	0	0	0	2.26752e+07	2.19115e+07	2.55219e+07	0	0	0	1.70689e+07	2.08398e+07	1.99772e+07	0	0	0	3.62411e+07	3.48587e+07	4.32758e+07	0	0	0	2.27891e+07	2.68555e+07	1.94206e+07	0	0	0	2.08718e+07	1.88488e+07	2.16997e+07	0	0	0	2.50664e+07	2.82065e+07
71	DG(38:2)	[M+NH4]+	Glycerolipids	Diglycerides	DG	(20:1_18:1)	(20:1)	(18:1)		666.603	C41 H80 O5 N1	2.7454e+07	3.46542e+07	2.73774e+07	0	0	0	2.12701e+07	2.49405e+07	2.08886e+07	0	0	0	2.00685e+07	2.19062e+07	2.02036e+07	0	0	0	6.37832e+07	6.8203e+07	6.98078e+07	0	0	0	3.06081e+07	4.25436e+07	3.2295e+07	0	0	0	2.59025e+07	3.2708e+07	2.83318e+07	0	0	0	3.45254e+07	3.50126e+07
72	DG(38:2)	[M+NH4]+	Glycerolipids	Diglycerides	DG	(20:0_18:2)	(20:0)	(18:2)		666.603	C41 H80 O5 N1	4.87021e+06	4.16316e+06	4.14343e+06	0	0	0	9.19478e+06	9.55643e+06	9.33193e+06	0	0	0	1.25344e+07	1.17896e+07	1.32897e+07	0	0	0	2.04041e+07	1.92225e+07	1.74441e+07	0	0	0	6.13984e+06	6.64852e+06	6.70113e+06	0	0	0	1.34559e+07	1.40954e+07	1.29759e+07	0	0	0	1.09224e+07	1.21193e+07
73	DG(38:3)	[M+Na]+	Glycerolipids	Diglycerides	DG	(20:1_18:2)	(20:1)	(18:2)		669.543	C41 H74 O5 Na1	2.66061e+07	2.80257e+07	2.68023e+07	0	0	0	8.18475e+07	8.68828e+07	8.86448e+07	0	0	0	8.0789e+07	7.95045e+07	8.27031e+07	0	0	0	7.02599e+07	6.49395e+07	7.21523e+07	0	0	0	7.06803e+07	7.04898e+07	6.65145e+07	0	0	0	4.20005e+07	4.4997e+07	4.1656e+07	0	0	0	6.30611e+07	6.63623e+07
74	DG(38:3)	[M+Na]+	Glycerolipids	Diglycerides	DG	(18:1_20:2)	(18:1)	(20:2)		669.543	C41 H74 O5 Na1	6.50552e+06	6.63502e+06	6.36456e+06	0	0	0	1.33286e+07	1.35625e+07	1.25571e+07	0	0	0	1.20568e+07	1.30542e+07	1.23376e+07	0	0	0	1.99683e+07	2.0367e+07	1.90283e+07	0	0	0	2.56519e+07	2.65062e+07	2.44414e+07	0	0	0	2.11441e+07	8.72574e+06	8.29948e+06	0	0	0	1.56751e+07	1.52046e+07
75	DG(38:4)	[M+Na]+	Glycerolipids	Diglycerides	DG	(20:2_18:2)	(20:2)	(18:2)		667.527	C41 H72 O5 Na1	7.8404e+06	7.87493e+06	8.30874e+06	0	0	0	2.07728e+07	2.14373e+07	1.96114e+07	0	0	0	1.40767e+07	1.38087e+07	1.39643e+07	0	0	0	1.47566e+07	1.23669e+07	1.21832e+07	0	0	0	2.41921e+07	3.01663e+07	3.03018e+07	0	0	0	1.02487e+07	1.16568e+07	1.07876e+07	0	0	0	1.72491e+07	1.66199e+07
76	DG(38:4)	[M+NH4]+	Glycerolipids	Diglycerides	DG	(18:1_20:3)	(18:1)	(20:3)		662.572	C41 H76 O5 N1	1.19158e+07	1.35921e+07	1.4722e+07	0	0	0	8.35613e+06	9.15756e+06	8.19703e+06	0	0	0	6.94389e+06	8.01711e+06	7.85234e+06	0	0	0	3.1938e+07	2.88593e+07	3.13313e+07	0	0	0	1.8885e+07	1.82995e+07	1.98129e+07	0	0	0	3.3675e+07	3.37755e+07	3.42948e+07	0	0	0	2.14122e+07	2.01689e+07
77	DG(38:4)	[M+NH4]+	Glycerolipids	Diglycerides	DG	(18:0_20:4)	(18:0)	(20:4)		662.572	C41 H76 O5 N1	8.09958e+07	8.02146e+07	8.19538e+07	0	0	0	5.14867e+07	5.33938e+07	5.00034e+07	0	0	0	3.62413e+07	3.68382e+07	3.96118e+07	0	0	0	2.49917e+08	2.33794e+08	2.37825e+08	0	0	0	1.6211e+08	1.76559e+08	1.71272e+08	0	0	0	3.7864e+07	3.21037e+07	3.25956e+07	0	0	0	1.1904e+08	1.11858e+08
78	DG(38:5)	[M+NH4]+	Glycerolipids	Diglycerides	DG	(20:3_18:2)	(20:3)	(18:2)		660.556	C41 H74 O5 N1	2.98565e+07	2.78394e+07	2.58403e+07	0	0	0	3.24063e+07	3.16602e+07	3.35046e+07	0	0	0	2.79216e+07	2.09416e+07	2.50702e+07	0	0	0	3.97055e+07	4.60451e+07	4.37575e+07	0	0	0	4.37839e+07	3.70459e+07	4.39713e+07	0	0	0	1.82396e+07	1.992e+07	2.23904e+07	0	0	0	3.24285e+07	3.52718e+07
79	DG(38:5)	[M+NH4]+	Glycerolipids	Diglycerides	DG	(18:1_20:4)	(18:1)	(20:4)		660.556	C41 H74 O5 N1	1.17042e+08	1.23356e+08	1.2913e+08	0	0	0	1.1414e+08	1.15748e+08	1.09238e+08	0	0	0	9.33891e+07	9.4584e+07	9.50674e+07	0	0	0	2.33379e+08	2.37732e+08	2.31855e+08	0	0	0	1.5358e+08	1.5125e+08	1.53065e+08	0	0	0	1.57352e+08	1.44239e+08	1.54016e+08	0	0	0	1.50882e+08	1.82159e+08
80	DG(38:6)	[M+NH4]+	Glycerolipids	Diglycerides	DG	(18:2_20:4)	(18:2)	(20:4)		658.541	C41 H72 O5 N1	1.34039e+08	1.32451e+08	1.31255e+08	0	0	0	2.48618e+08	2.0655e+08	1.98983e+08	0	0	0	1.6838e+08	1.59069e+08	1.93884e+08	0	0	0	1.74978e+08	1.60259e+08	1.64081e+08	0	0	0	1.6132e+08	2.1118e+08	1.62751e+08	0	0	0	1.45687e+08	1.55015e+08	1.27114e+08	0	0	0	1.58067e+08	1.67027e+08
81	DG(38:6)	[M+NH4]+	Glycerolipids	Diglycerides	DG	(16:0_22:6)	(16:0)	(22:6)		658.541	C41 H72 O5 N1	8.78489e+06	7.99427e+06	1.29589e+07	0	0	0	9.46619e+06	1.01168e+07	7.31741e+06	0	0	0	6.02751e+06	7.06226e+06	5.58036e+06	0	0	0	1.71721e+07	1.8278e+07	1.27777e+07	0	0	0	1.55679e+07	5.00913e+07	4.73009e+07	0	0	0	1.23706e+07	9.25435e+06	1.13559e+07	0	0	0	1.3649e+07	1.21811e+07
82	DG(40:2)	[M+NH4]+	Glycerolipids	Diglycerides	DG	(18:1_22:1)	(18:1)	(22:1)		694.634	C43 H84 O5 N1	2.016e+06	2.15584e+06	2.37378e+06	0	0	0	4.3689e+06	4.93365e+06	4.71567e+06	0	0	0	7.00275e+06	7.72047e+06	7.03127e+06	0	0	0	1.04482e+07	1.11513e+07	1.164e+07	0	0	0	3.50268e+06	3.44437e+06	3.86118e+06	0	0	0	3.67386e+07	3.48415e+07	3.76751e+07	0	0	0	9.50744e+06	1.17887e+07
83	DG(40:3)	[M+NH4]+	Glycerolipids	Diglycerides	DG	(22:1_18:2)	(22:1)	(18:2)		692.619	C43 H82 O5 N1	2.84069e+06	2.59865e+06	2.50873e+06	0	0	0	8.35042e+06	8.14992e+06	7.35204e+06	0	0	0	9.5168e+06	1.14126e+07	1.03769e+07	0	0	0	1.31111e+07	1.23426e+07	1.29739e+07	0	0	0	4.96876e+06	4.93008e+06	4.88165e+06	0	0	0	5.85427e+06	4.55989e+06	5.15419e+06	0	0	0	8.34784e+06	8.96007e+06
84	DG(40:5)	[M+NH4]+	Glycerolipids	Diglycerides	DG	(18:1_22:4)	(18:1)	(22:4)		688.587	C43 H78 O5 N1	1.55679e+07	1.5126e+07	1.70201e+07	0	0	0	1.10525e+07	1.16254e+07	1.11475e+07	0	0	0	7.76037e+06	7.76098e+06	7.8941e+06	0	0	0	4.01011e+07	3.82678e+07	3.66486e+07	0	0	0	1.99432e+07	2.28357e+07	2.23289e+07	0	0	0	2.6157e+07	2.26354e+07	2.69597e+07	0	0	0	1.98754e+07	2.2327e+07
85	DG(40:6)	[M+NH4]+	Glycerolipids	Diglycerides	DG	(18:1_22:5)	(18:1)	(22:5)		686.572	C43 H76 O5 N1	7.61423e+06	7.86681e+06	7.02921e+06	0	0	0	8.98564e+06	8.25137e+06	8.26694e+06	0	0	0	4.73045e+06	4.89865e+06	5.53309e+06	0	0	0	1.66377e+07	1.81919e+07	1.80992e+07	0	0	0	2.16363e+07	2.21085e+07	2.067e+07	0	0	0	1.78709e+07	1.95138e+07	1.88298e+07	0	0	0	1.4206e+07	1.46132e+07
86	DG(40:7)	[M+NH4]+	Glycerolipids	Diglycerides	DG	(22:5_18:2)	(22:5)	(18:2)		684.556	C43 H74 O5 N1	2.59138e+07	2.63881e+07	2.33924e+07	0	0	0	2.20527e+07	1.9649e+07	1.79411e+07	0	0	0	1.72549e+07	1.83138e+07	1.67518e+07	0	0	0	1.82086e+07	1.92541e+07	1.53977e+07	0	0	0	1.37061e+07	9.84051e+06	1.01608e+07	0	0	0	7.9792e+06	7.16933e+06	9.31432e+06	0	0	0	1.71155e+07	2.00125e+07
87	DG(40:7)	[M+NH4]+	Glycerolipids	Diglycerides	DG	(18:1_22:6)	(18:1)	(22:6)		684.556	C43 H74 O5 N1	1.09689e+08	1.08981e+08	1.10214e+08	0	0	0	6.31147e+07	5.87865e+07	5.64768e+07	0	0	0	5.24284e+07	5.39091e+07	5.38053e+07	0	0	0	7.98878e+07	7.92878e+07	7.71105e+07	0	0	0	3.84058e+07	3.42802e+07	9.33521e+07	0	0	0	5.22415e+07	5.27416e+07	5.83378e+07	0	0	0	7.35366e+07	8.51858e+07
88	DG(40:8)	[M+NH4]+	Glycerolipids	Diglycerides	DG	(18:2_22:6)	(18:2)	(22:6)		682.541	C43 H72 O5 N1	1.26375e+08	1.12861e+08	1.25921e+08	0	0	0	9.21815e+07	9.6039e+07	8.75086e+07	0	0	0	9.05727e+07	8.84161e+07	9.1198e+07	0	0	0	5.45614e+07	5.97756e+07	5.6948e+07	0	0	0	9.41706e+07	9.90568e+07	9.60867e+07	0	0	0	4.39557e+07	3.88858e+07	4.48583e+07	0	0	0	7.96639e+07	7.67991e+07
89	Hex1Cer(d34:1)	[M+H]+	Sphingolipids	Hexosylceramides	Hex1Cer	(d18:1_16:0)	(d18:1)	(16:0)		700.572	C40 H78 O8 N1	4.47775e+07	5.89774e+07	4.1688e+07	0	0	0	4.15377e+07	3.70982e+07	3.41374e+07	0	0	0	3.99635e+07	4.5917e+07	3.72284e+07	0	0	0	7.12451e+07	8.39682e+07	7.85552e+07	0	0	0	6.06309e+07	6.64092e+07	6.85067e+07	0	0	0	1.20441e+08	1.32487e+08	1.01459e+08	0	0	0	7.07544e+07	5.27328e+07
90	Hex1Cer(d36:1)	[M+H]+	Sphingolipids	Hexosylceramides	Hex1Cer	(d18:1_18:0)	(d18:1)	(18:0)		728.603	C42 H82 O8 N1	8.98785e+06	1.0925e+07	1.08584e+07	0	0	0	9.48875e+06	8.8848e+06	9.64961e+06	0	0	0	1.3087e+07	1.02229e+07	1.06909e+07	0	0	0	2.05786e+07	1.97764e+07	1.35792e+07	0	0	0	8.20466e+06	9.44819e+06	9.90906e+06	0	0	0	5.49085e+07	4.56959e+07	6.1109e+07	0	0	0	2.07637e+07	1.76373e+07
91	Hex1Cer(d38:1)	[M+H]+	Sphingolipids	Hexosylceramides	Hex1Cer	(d18:1_20:0)	(d18:1)	(20:0)		756.635	C44 H86 O8 N1	5.93021e+07	4.64634e+07	6.31047e+07	0	0	0	9.02595e+07	2.78928e+07	2.36408e+07	0	0	0	2.57547e+07	1.30561e+08	1.38143e+08	0	0	0	6.89609e+07	7.34227e+07	7.14273e+07	0	0	0	3.10315e+07	4.91618e+07	6.52069e+07	0	0	0	6.69454e+07	5.08789e+07	5.42882e+07	0	0	0	7.47611e+07	4.26641e+07
92	Hex1Cer(d39:1)	[M+H]+	Sphingolipids	Hexosylceramides	Hex1Cer	(d17:1_22:0)	(d17:1)	(22:0)		770.65	C45 H88 O8 N1	2.0333e+07	2.40016e+07	2.25655e+07	0	0	0	2.37565e+07	2.24452e+07	2.20347e+07	0	0	0	3.93582e+07	4.40022e+07	3.47954e+07	0	0	0	2.40595e+07	2.42016e+07	2.11113e+07	0	0	0	1.28669e+07	1.1733e+07	1.15982e+07	0	0	0	2.08047e+07	2.61188e+07	2.144e+07	0	0	0	2.06367e+07	2.54029e+07
93	Hex1Cer(d40:1)	[M+H]+	Sphingolipids	Hexosylceramides	Hex1Cer	(d18:1_22:0)	(d18:1)	(22:0)		784.666	C46 H90 O8 N1	2.66428e+08	2.49983e+08	2.71122e+08	0	0	0	2.18161e+08	2.43529e+08	2.28484e+08	0	0	0	2.64076e+08	2.80785e+08	2.7091e+08	0	0	0	4.93255e+08	4.67265e+08	4.80423e+08	0	0	0	1.58313e+08	1.98724e+08	1.88529e+08	0	0	0	3.75125e+08	3.07839e+08	3.23161e+08	0	0	0	3.14313e+08	3.11719e+08
94	Hex1Cer(d40:2)	[M+H]+	Sphingolipids	Hexosylceramides	Hex1Cer	(d18:1_22:1)	(d18:1)	(22:1)		782.65	C46 H88 O8 N1	1.17729e+08	1.29232e+08	1.16582e+08	0	0	0	8.61226e+07	8.53944e+07	7.59911e+07	0	0	0	8.09714e+07	8.68878e+07	9.61527e+07	0	0	0	1.44683e+08	1.37077e+08	1.52324e+08	0	0	0	9.37469e+07	9.58552e+07	8.74595e+07	0	0	0	4.29958e+07	4.04965e+07	4.73624e+07	0	0	0	1.0568e+08	1.01063e+08
95	Hex1Cer(d40:2)	[M+H]+	Sphingolipids	Hexosylceramides	Hex1Cer	(d18:2_22:0)	(d18:2)	(22:0)		782.65	C46 H88 O8 N1	6.57694e+06	8.11062e+06	7.32197e+06	0	0	0	2.4963e+07	2.10707e+07	2.04925e+07	0	0	0	2.69269e+07	2.49229e+07	2.56561e+07	0	0	0	3.79396e+07	3.84954e+07	4.43122e+07	0	0	0	1.60362e+07	1.51389e+07	1.62219e+07	0	0	0	2.69107e+07	2.93628e+07	2.82904e+07	0	0	0	2.01626e+07	2.52278e+07
96	Hex1Cer(d41:1)	[M+H]+	Sphingolipids	Hexosylceramides	Hex1Cer	(d18:1_23:0)	(d18:1)	(23:0)		798.682	C47 H92 O8 N1	4.43845e+07	4.15061e+07	4.14672e+07	0	0	0	2.69392e+07	2.57795e+07	2.60521e+07	0	0	0	4.02143e+07	4.16511e+07	3.94571e+07	0	0	0	2.29104e+07	2.47695e+07	2.93263e+07	0	0	0	2.04468e+07	1.9708e+07	1.86012e+07	0	0	0	1.80932e+08	1.55418e+08	1.65726e+08	0	0	0	4.82085e+07	4.54024e+07
97	Hex1Cer(d41:2)	[M+H]+	Sphingolipids	Hexosylceramides	Hex1Cer	(d17:1_24:1)	(d17:1)	(24:1)		796.666	C47 H90 O8 N1	1.19078e+07	1.22613e+07	1.50016e+07	0	0	0	1.0354e+07	1.23893e+07	9.05089e+06	0	0	0	1.13443e+07	1.00085e+07	1.2679e+07	0	0	0	9.06312e+06	1.07594e+07	1.29194e+07	0	0	0	1.40577e+07	1.40324e+07	1.27311e+07	0	0	0	3.37545e+07	3.40291e+07	3.48872e+07	0	0	0	1.4318e+07	1.47485e+07
98	Hex1Cer(d41:2)	[M+H]+	Sphingolipids	Hexosylceramides	Hex1Cer	(d18:2_23:0)	(d18:2)	(23:0)		796.666	C47 H90 O8 N1	3.25301e+06	3.82602e+06	3.92903e+06	0	0	0	2.20054e+06	2.95664e+06	2.14276e+06	0	0	0	3.92473e+06	4.89905e+06	3.95185e+06	0	0	0	3.40291e+06	3.25484e+06	2.53681e+06	0	0	0	1.80611e+06	2.48976e+06	2.63648e+06	0	0	0	1.28061e+07	1.32718e+07	1.55023e+07	0	0	0	3.9148e+06	7.39038e+06
99	Hex1Cer(d42:1)	[M+HCOO]-	Sphingolipids	Hexosylceramides	Hex1Cer	(d18:1_24:0)	(d18:1)	(24:0)		856.688	C49 H94 O10 N1	0	0	0	6.71545e+07	6.48676e+07	7.23196e+07	0	0	0	7.6628e+07	9.17802e+07	8.93383e+07	0	0	0	9.30565e+07	8.90412e+07	9.5675e+07	0	0	0	1.07616e+08	1.00656e+08	9.98075e+07	0	0	0	6.74957e+07	7.27126e+07	7.17577e+07	0	0	0	1.21873e+08	1.31043e+08	1.19803e+08	0	0
100	Hex1Cer(d42:2)	[M+H]+	Sphingolipids	Hexosylceramides	Hex1Cer	(d18:1_24:1)	(d18:1)	(24:1)		810.682	C48 H92 O8 N1	3.36018e+08	3.20129e+08	3.4321e+08	0	0	0	3.39979e+08	4.03647e+08	3.56758e+08	0	0	0	2.9181e+08	3.28704e+08	2.98477e+08	0	0	0	4.84795e+08	4.54648e+08	4.94315e+08	0	0	0	3.78984e+08	4.24362e+08	4.02895e+08	0	0	0	8.82747e+08	8.94039e+08	8.62379e+08	0	0	0	4.61937e+08	4.76685e+08
101	Hex1Cer(d42:3)	[M+H]+	Sphingolipids	Hexosylceramides	Hex1Cer	(d18:1_24:2)	(d18:1)	(24:2)		808.666	C48 H90 O8 N1	4.12444e+07	5.31427e+07	4.76371e+07	0	0	0	6.24669e+07	5.72881e+07	5.57181e+07	0	0	0	4.54219e+07	4.43349e+07	4.53243e+07	0	0	0	6.40938e+07	7.03306e+07	6.50833e+07	0	0	0	5.72336e+07	5.5728e+07	5.7254e+07	0	0	0	1.22971e+08	1.12542e+08	1.03238e+08	0	0	0	6.23142e+07	5.89891e+07
102	Hex1Cer(d43:1)	[M+H]+	Sphingolipids	Hexosylceramides	Hex1Cer	(d18:1_25:0)	(d18:1)	(25:0)		826.713	C49 H96 O8 N1	1.3874e+06	1.33073e+06	1.54923e+06	0	0	0	1.54063e+06	2.60932e+06	2.89328e+06	0	0	0	2.46094e+06	2.04415e+06	1.89794e+06	0	0	0	1.09484e+07	2.85813e+06	2.09196e+06	0	0	0	1.95507e+06	2.51241e+06	2.3683e+06	0	0	0	2.70535e+07	2.44787e+07	2.06283e+07	0	0	0	4.21935e+06	6.47561e+06
103	Hex1Cer(d43:2)	[M+H]+	Sphingolipids	Hexosylceramides	Hex1Cer	(d18:1_25:1)	(d18:1)	(25:1)		824.697	C49 H94 O8 N1	392032	363711	569845	0	0	0	170146	427281	270664	0	0	0	494641	438207	166737	0	0	0	948060	985248	987013	0	0	0	895300	525577	877156	0	0	0	6.35831e+06	6.24406e+06	6.91263e+06	0	0	0	885434	1.41377e+06
104	Hex1Cer(t34:0+O)	[M+H]+	Sphingolipids	Hexosylceramides	Hex1Cer	(t18:0_16:0+O)	(t18:0)	(16:0+O)		734.578	C40 H80 O10 N1	3.94091e+07	4.05726e+07	4.01298e+07	0	0	0	3.35324e+07	3.99882e+07	3.46512e+07	0	0	0	2.75763e+07	2.97292e+07	3.10748e+07	0	0	0	5.91177e+07	6.57447e+07	6.40649e+07	0	0	0	4.26518e+07	4.65317e+07	4.37146e+07	0	0	0	4.75187e+07	4.61022e+07	5.01731e+07	0	0	0	5.02715e+07	5.56799e+07
105	Hex1Cer(t42:0)	[M+H]+	Sphingolipids	Hexosylceramides	Hex1Cer	(t18:0_24:0)	(t18:0)	(24:0)		830.708	C48 H96 O9 N1	9.49089e+06	9.76478e+06	5.49214e+06	0	0	0	4.89621e+06	4.41109e+06	4.33028e+06	0	0	0	7.93741e+06	4.17727e+06	4.1859e+06	0	0	0	7.1201e+06	8.78322e+06	1.38662e+07	0	0	0	5.78719e+06	4.66406e+06	4.80261e+06	0	0	0	2.03351e+07	1.27086e+07	1.7066e+07	0	0	0	9.27858e+06	5.34157e+06
106	Hex1Cer(t42:0+O)	[M+H]+	Sphingolipids	Hexosylceramides	Hex1Cer	(t18:0_24:0+O)	(t18:0)	(24:0+O)		846.703	C48 H96 O10 N1	2.14675e+06	2.6634e+06	4.76774e+06	0	0	0	691238	768072	658878	0	0	0	503734	914351	1.20699e+06	0	0	0	2.44225e+06	5.54418e+06	5.92011e+06	0	0	0	3.59617e+06	3.67978e+06	2.07556e+06	0	0	0	1.02243e+07	1.08301e+07	1.02221e+07	0	0	0	4.46842e+06	1.69095e+06
107	Hex1Cer(t42:1+O)	[M+H]+	Sphingolipids	Hexosylceramides	Hex1Cer	(t42:1+O)				844.687	C48 H94 O10 N1	1.2244e+07	1.27874e+07	1.1076e+07	0	0	0	1.77821e+07	1.33791e+07	1.32747e+07	0	0	0	1.2018e+07	1.19352e+07	2.22803e+07	0	0	0	2.04969e+07	2.95808e+07	2.86924e+07	0	0	0	2.54407e+07	2.25282e+07	2.17422e+07	0	0	0	3.53348e+07	3.03501e+07	3.30411e+07	0	0	0	1.75994e+07	2.89565e+07
108	LPC(14:0)	[M+H]+	Glycerophospholipids	Lysophosphatidylcholines	LPC	(14:0)	(14:0)			468.308	C22 H47 O7 N1 P1	6.84786e+08	6.57438e+08	6.60208e+08	0	0	0	5.40103e+08	5.33435e+08	5.21819e+08	0	0	0	5.85249e+08	5.74347e+08	5.99158e+08	0	0	0	7.53245e+08	7.23536e+08	7.1405e+08	0	0	0	7.56652e+08	7.2702e+08	7.37672e+08	0	0	0	5.35589e+08	5.21643e+08	5.47702e+08	0	0	0	6.77695e+08	6.73401e+08
109	LPC(14:1)	[M+H]+	Glycerophospholipids	Lysophosphatidylcholines	LPC	(14:1)	(14:1)			466.293	C22 H45 O7 N1 P1	5.65817e+06	5.53001e+06	5.77559e+06	0	0	0	3.30332e+06	3.80003e+06	3.08983e+06	0	0	0	4.13093e+06	4.15903e+06	3.45217e+06	0	0	0	5.99261e+06	5.75588e+06	5.56321e+06	0	0	0	6.64783e+06	6.53928e+06	6.64146e+06	0	0	0	2.6804e+06	2.08645e+06	2.67346e+06	0	0	0	4.46045e+06	4.60821e+06
110	LPC(15:0)	[M+H]+	Glycerophospholipids	Lysophosphatidylcholines	LPC	(15:0)	(15:0)			482.324	C23 H49 O7 N1 P1	3.45982e+08	3.71308e+08	3.46672e+08	0	0	0	5.12735e+08	4.96488e+08	4.66421e+08	0	0	0	5.38869e+08	5.0292e+08	4.94731e+08	0	0	0	3.06354e+08	3.42249e+08	3.18416e+08	0	0	0	3.98933e+08	3.97579e+08	3.95213e+08	0	0	0	3.32243e+08	2.99769e+08	2.85281e+08	0	0	0	4.13987e+08	3.62729e+08
111	LPC(16:0)	[M+H]+	Glycerophospholipids	Lysophosphatidylcholines	LPC	(16:0)	(16:0)			496.34	C24 H51 O7 N1 P1	1.00968e+11	1.07057e+11	1.04499e+11	0	0	0	1.06046e+11	1.18179e+11	1.03426e+11	0	0	0	1.21135e+11	1.09013e+11	1.03279e+11	0	0	0	1.13218e+11	1.13152e+11	1.12424e+11	0	0	0	8.92973e+10	9.20437e+10	8.91746e+10	0	0	0	9.77561e+10	9.87503e+10	9.86232e+10	0	0	0	1.06437e+11	1.0877e+11
112	LPC(16:0e)	[M+H]+	Glycerophospholipids	Lysophosphatidylcholines	LPC	(16:0e)	(16:0e)			482.361	C24 H53 O6 N1 P1	9.43411e+08	9.60998e+08	1.01767e+09	0	0	0	1.13621e+09	1.13516e+09	1.09331e+09	0	0	0	1.16779e+09	1.17348e+09	1.25167e+09	0	0	0	1.20334e+09	1.17678e+09	1.16028e+09	0	0	0	9.90768e+08	9.37255e+08	8.87193e+08	0	0	0	5.99685e+08	5.70527e+08	6.25636e+08	0	0	0	1.07295e+09	1.0148e+09
113	LPC(16:1)	[M+H]+	Glycerophospholipids	Lysophosphatidylcholines	LPC	(16:1)	(16:1)			494.324	C24 H49 O7 N1 P1	5.76418e+09	5.62272e+09	5.60526e+09	0	0	0	5.91154e+09	5.36616e+09	5.64998e+09	0	0	0	6.31746e+09	6.18254e+09	6.20155e+09	0	0	0	4.76904e+09	4.91726e+09	4.71617e+09	0	0	0	5.45886e+09	5.13058e+09	5.5396e+09	0	0	0	2.79308e+09	3.19999e+09	2.9196e+09	0	0	0	5.26921e+09	5.59236e+09
114	LPC(16:1e)	[M+H]+	Glycerophospholipids	Lysophosphatidylcholines	LPC	(16:1e)	(16:1e)			480.345	C24 H51 O6 N1 P1	2.17271e+08	2.30031e+08	2.25562e+08	0	0	0	2.72534e+08	2.74909e+08	2.67281e+08	0	0	0	2.67518e+08	2.67464e+08	2.77376e+08	0	0	0	2.70377e+08	2.6993e+08	2.69673e+08	0	0	0	2.61043e+08	2.82197e+08	2.49572e+08	0	0	0	1.65101e+08	1.73176e+08	1.70796e+08	0	0	0	2.49597e+08	2.51792e+08
115	LPC(17:0)	[M+H]+	Glycerophospholipids	Lysophosphatidylcholines	LPC	(17:0)	(17:0)			510.355	C25 H53 O7 N1 P1	2.95828e+09	3.53526e+09	3.06058e+09	0	0	0	3.51585e+09	3.43962e+09	2.91245e+09	0	0	0	4.03677e+09	4.63232e+09	3.99695e+09	0	0	0	2.52799e+09	2.47017e+09	2.44227e+09	0	0	0	1.90714e+09	1.93428e+09	1.59155e+09	0	0	0	2.06055e+09	2.35908e+09	2.00368e+09	0	0	0	2.86155e+09	3.18065e+09
116	LPC(17:1)	[M+H]+	Glycerophospholipids	Lysophosphatidylcholines	LPC	(17:1)	(17:1)			508.34	C25 H51 O7 N1 P1	9.33994e+08	9.29204e+08	9.31382e+08	0	0	0	1.10688e+09	1.06171e+09	9.93792e+08	0	0	0	1.12773e+09	1.13651e+09	1.14073e+09	0	0	0	8.22021e+08	8.0706e+08	8.43407e+08	0	0	0	8.68119e+08	9.32345e+08	8.71138e+08	0	0	0	7.63484e+08	7.60594e+08	7.23353e+08	0	0	0	9.31028e+08	9.34896e+08
117	LPC(18:0)	[M+H]+	Glycerophospholipids	Lysophosphatidylcholines	LPC	(18:0)	(18:0)			524.371	C26 H55 O7 N1 P1	8.04071e+10	8.02352e+10	7.95695e+10	0	0	0	7.93537e+10	7.24977e+10	7.99631e+10	0	0	0	8.59484e+10	8.13825e+10	9.0153e+10	0	0	0	7.24455e+10	7.4959e+10	7.55966e+10	0	0	0	4.22174e+10	5.40036e+10	5.15534e+10	0	0	0	7.21716e+10	6.68716e+10	6.77182e+10	0	0	0	7.15018e+10	7.52939e+10
118	LPC(18:0e)	[M+H]+	Glycerophospholipids	Lysophosphatidylcholines	LPC	(18:0e)	(18:0e)			510.392	C26 H57 O6 N1 P1	2.43095e+08	2.7184e+08	2.40947e+08	0	0	0	3.6831e+08	3.65635e+08	3.57832e+08	0	0	0	4.41596e+08	4.28685e+08	4.43308e+08	0	0	0	2.61382e+08	2.68535e+08	2.69087e+08	0	0	0	2.54944e+08	2.58945e+08	2.50671e+08	0	0	0	2.43052e+08	2.43595e+08	2.49219e+08	0	0	0	3.0874e+08	2.90377e+08
119	LPC(18:1)	[M+H]+	Glycerophospholipids	Lysophosphatidylcholines	LPC	(18:1)	(18:1)			522.355	C26 H53 O7 N1 P1	4.66686e+10	4.99816e+10	4.85881e+10	0	0	0	4.3028e+10	4.19893e+10	4.41002e+10	0	0	0	4.84228e+10	4.62371e+10	4.58645e+10	0	0	0	4.67835e+10	4.74879e+10	4.59357e+10	0	0	0	4.37118e+10	4.277e+10	4.20066e+10	0	0	0	3.80477e+10	3.68668e+10	3.75543e+10	0	0	0	4.9584e+10	4.59353e+10
120	LPC(18:1e)a	[M+H]+	Glycerophospholipids	Lysophosphatidylcholines	LPC	(18:1e)	(18:1e)			508.376	C26 H55 O6 N1 P1	5.02375e+08	5.06942e+08	5.2559e+08	0	0	0	6.12012e+08	5.90185e+08	6.00261e+08	0	0	0	6.19728e+08	6.17187e+08	6.18014e+08	0	0	0	4.6425e+08	4.71043e+08	4.83021e+08	0	0	0	2.90887e+08	2.98577e+08	2.99625e+08	0	0	0	2.71391e+08	2.66601e+08	2.83382e+08	0	0	0	4.88085e+08	4.93015e+08
121	LPC(18:1e)b	[M+H]+	Glycerophospholipids	Lysophosphatidylcholines	LPC	(18:1e)	(18:1e)			508.376	C26 H55 O6 N1 P1	3.60049e+07	3.70789e+07	3.65214e+07	0	0	0	5.96718e+07	5.82139e+07	5.03041e+07	0	0	0	7.15333e+07	6.91386e+07	6.5238e+07	0	0	0	4.50719e+07	4.14326e+07	3.77613e+07	0	0	0	4.72709e+07	4.36871e+07	4.93516e+07	0	0	0	4.27022e+07	4.14936e+07	4.31257e+07	0	0	0	4.89216e+07	4.96617e+07
122	LPC(18:2)	[M+H]+	Glycerophospholipids	Lysophosphatidylcholines	LPC	(18:2)	(18:2)			520.34	C26 H51 O7 N1 P1	6.85413e+10	7.07619e+10	6.95628e+10	0	0	0	6.60485e+10	6.95512e+10	6.72035e+10	0	0	0	7.09416e+10	6.96434e+10	6.46049e+10	0	0	0	7.63398e+10	7.83875e+10	7.66457e+10	0	0	0	7.01776e+10	6.93433e+10	6.74455e+10	0	0	0	7.12478e+10	7.10311e+10	7.15937e+10	0	0	0	6.97467e+10	7.15594e+10
123	LPC(18:2e)	[M+H]+	Glycerophospholipids	Lysophosphatidylcholines	LPC	(18:2e)	(18:2e)			506.361	C26 H53 O6 N1 P1	3.48419e+08	3.05024e+08	2.72636e+08	0	0	0	3.67902e+08	2.56479e+08	3.16225e+08	0	0	0	3.81488e+08	3.48132e+08	3.98433e+08	0	0	0	3.13525e+08	2.90902e+08	3.44781e+08	0	0	0	2.30112e+08	2.18631e+08	2.12669e+08	0	0	0	3.06177e+08	2.50056e+08	3.11591e+08	0	0	0	2.4924e+08	3.03441e+08
124	LPC(18:3)a	[M+H]+	Glycerophospholipids	Lysophosphatidylcholines	LPC	(18:3)	(18:3)			518.324	C26 H49 O7 N1 P1	2.21939e+08	2.03978e+08	2.12089e+08	0	0	0	4.96291e+07	4.67472e+07	4.47595e+07	0	0	0	3.73219e+07	3.63018e+07	3.59363e+07	0	0	0	2.81902e+08	2.77115e+08	2.8182e+08	0	0	0	9.93407e+07	1.00081e+08	1.03649e+08	0	0	0	4.81207e+06	4.54015e+06	4.6374e+06	0	0	0	1.29382e+08	1.23658e+08
125	LPC(18:3)b	[M+H]+	Glycerophospholipids	Lysophosphatidylcholines	LPC	(18:3)	(18:3)			518.324	C26 H49 O7 N1 P1	1.52918e+09	1.51051e+09	1.51369e+09	0	0	0	1.7848e+09	1.67165e+09	1.67283e+09	0	0	0	1.70085e+09	1.79125e+09	1.82519e+09	0	0	0	2.06403e+09	2.08146e+09	2.04736e+09	0	0	0	1.96407e+09	1.79503e+09	1.9294e+09	0	0	0	1.43872e+09	1.41761e+09	1.60084e+09	0	0	0	1.93069e+09	1.94124e+09
126	LPC(18:3e)	[M+H]+	Glycerophospholipids	Lysophosphatidylcholines	LPC	(18:3e)	(18:3e)			504.345	C26 H51 O6 N1 P1	5.7285e+07	6.22117e+07	5.46504e+07	0	0	0	8.74801e+07	8.66229e+07	7.57736e+07	0	0	0	8.84461e+07	8.2627e+07	8.64983e+07	0	0	0	7.60734e+07	6.64712e+07	7.01343e+07	0	0	0	6.56411e+07	6.35453e+07	6.30076e+07	0	0	0	4.04386e+07	4.0652e+07	3.88817e+07	0	0	0	9.86e+07	7.28161e+07
127	LPC(18:4)	[M+H]+	Glycerophospholipids	Lysophosphatidylcholines	LPC	(18:4)	(18:4)			516.308	C26 H47 O7 N1 P1	1.11101e+08	9.75144e+07	1.12992e+08	0	0	0	1.05946e+08	8.58085e+07	1.03365e+08	0	0	0	1.09208e+08	1.05163e+08	9.67561e+07	0	0	0	9.48152e+07	8.27528e+07	7.0066e+07	0	0	0	1.43566e+08	1.18051e+08	1.3652e+08	0	0	0	5.28836e+07	4.23688e+07	5.08709e+07	0	0	0	1.27972e+08	1.15889e+08
128	LPC(19:0)	[M+H]+	Glycerophospholipids	Lysophosphatidylcholines	LPC	(19:0)	(19:0)			538.387	C27 H57 O7 N1 P1	2.40346e+09	2.51412e+09	2.43544e+09	0	0	0	3.26349e+09	3.14927e+09	3.05717e+09	0	0	0	5.96552e+09	5.85073e+09	5.87411e+09	0	0	0	1.84447e+09	1.84362e+09	1.8102e+09	0	0	0	1.70617e+09	1.66076e+09	1.6324e+09	0	0	0	1.73885e+09	1.80241e+09	1.79091e+09	0	0	0	2.68456e+09	2.70229e+09
129	LPC(19:1)	[M+H]+	Glycerophospholipids	Lysophosphatidylcholines	LPC	(19:1)	(19:1)			536.371	C27 H55 O7 N1 P1	3.56584e+08	3.51078e+08	3.42385e+08	0	0	0	3.30287e+08	3.20862e+08	2.77408e+08	0	0	0	4.35994e+08	3.66544e+08	4.13156e+08	0	0	0	1.95241e+08	1.94175e+08	1.66438e+08	0	0	0	1.9802e+08	1.72673e+08	2.01269e+08	0	0	0	1.98286e+08	1.97829e+08	1.98484e+08	0	0	0	3.08513e+08	2.94346e+08
130	LPC(20:0)	[M+H]+	Glycerophospholipids	Lysophosphatidylcholines	LPC	(20:0)	(20:0)			552.402	C28 H59 O7 N1 P1	2.34785e+09	2.30765e+09	2.29024e+09	0	0	0	3.40198e+09	3.33415e+09	3.29246e+09	0	0	0	4.65915e+09	4.9007e+09	4.45488e+09	0	0	0	2.11339e+09	2.01366e+09	1.99785e+09	0	0	0	1.3807e+09	1.29886e+09	1.27165e+09	0	0	0	1.08675e+09	1.0157e+09	1.05915e+09	0	0	0	2.61573e+09	2.4452e+09
131	LPC(20:0e)	[M+H]+	Glycerophospholipids	Lysophosphatidylcholines	LPC	(20:0e)	(20:0e)			538.423	C28 H61 O6 N1 P1	1.24437e+08	1.22633e+08	1.24147e+08	0	0	0	1.57005e+08	1.56857e+08	1.51483e+08	0	0	0	1.66236e+08	1.63368e+08	1.57537e+08	0	0	0	1.12007e+08	1.29423e+08	1.31752e+08	0	0	0	1.04995e+08	1.11546e+08	1.14769e+08	0	0	0	1.26121e+08	1.26481e+08	1.28142e+08	0	0	0	1.18188e+08	1.19204e+08
132	LPC(20:1)	[M+H]+	Glycerophospholipids	Lysophosphatidylcholines	LPC	(20:1)	(20:1)			550.387	C28 H57 O7 N1 P1	3.27514e+09	3.595e+09	3.24061e+09	0	0	0	3.52862e+09	3.44006e+09	3.53048e+09	0	0	0	4.06884e+09	4.06923e+09	4.11231e+09	0	0	0	2.42869e+09	2.46335e+09	2.36838e+09	0	0	0	2.39307e+09	2.87727e+09	2.3456e+09	0	0	0	1.51125e+09	1.41384e+09	1.42686e+09	0	0	0	2.86117e+09	2.93838e+09
133	LPC(20:1e)a	[M+H]+	Glycerophospholipids	Lysophosphatidylcholines	LPC	(20:1e)	(20:1e)			536.407	C28 H59 O6 N1 P1	1.69108e+07	1.55951e+07	1.85234e+07	0	0	0	3.25829e+07	2.5564e+07	2.68091e+07	0	0	0	3.13486e+07	3.4272e+07	3.09082e+07	0	0	0	1.49254e+07	1.89595e+07	1.92302e+07	0	0	0	1.96191e+07	1.7761e+07	1.83379e+07	0	0	0	1.36901e+07	1.50269e+07	1.81716e+07	0	0	0	2.29947e+07	2.16603e+07
134	LPC(20:1e)b	[M+H]+	Glycerophospholipids	Lysophosphatidylcholines	LPC	(20:1e)	(20:1e)			536.407	C28 H59 O6 N1 P1	1.24611e+07	1.17195e+07	1.06516e+07	0	0	0	1.48589e+07	1.59512e+07	1.3144e+07	0	0	0	1.83013e+07	1.65328e+07	1.75676e+07	0	0	0	9.63696e+06	9.69169e+06	1.11667e+07	0	0	0	9.98831e+06	9.34542e+06	1.08676e+07	0	0	0	1.03445e+07	1.01303e+07	1.13176e+07	0	0	0	1.36256e+07	1.10526e+07
135	LPC(20:2)	[M+H]+	Glycerophospholipids	Lysophosphatidylcholines	LPC	(20:2)	(20:2)			548.371	C28 H55 O7 N1 P1	1.86267e+09	1.82753e+09	1.85884e+09	0	0	0	1.58229e+09	1.58621e+09	1.51323e+09	0	0	0	1.78499e+09	1.74372e+09	1.80756e+09	0	0	0	1.34218e+09	1.58154e+09	1.33393e+09	0	0	0	1.34868e+09	1.35129e+09	1.31544e+09	0	0	0	1.12523e+09	1.1333e+09	1137466663	0	0	0	1.41858e+09	1.69386e+09
136	LPC(20:2e)	[M+H]+	Glycerophospholipids	Lysophosphatidylcholines	LPC	(20:2e)	(20:2e)			534.392	C28 H57 O6 N1 P1	8.70146e+06	6.40375e+06	6.22625e+06	0	0	0	1.51412e+07	1.55045e+07	1.39557e+07	0	0	0	1.52766e+07	1.65806e+07	1.40783e+07	0	0	0	6.26555e+06	6.66478e+06	6.04351e+06	0	0	0	6.2812e+06	5.88237e+06	5.29694e+06	0	0	0	2.75099e+06	3.02456e+06	3.28066e+06	0	0	0	8.54335e+06	7.60006e+06
137	LPC(20:3)	[M+H]+	Glycerophospholipids	Lysophosphatidylcholines	LPC	(20:3)	(20:3)			546.355	C28 H53 O7 N1 P1	1.13021e+10	1.37344e+10	1.17113e+10	0	0	0	6.14161e+09	5.77112e+09	5.70652e+09	0	0	0	8.20831e+09	8.28642e+09	8.35984e+09	0	0	0	9.25819e+09	9.38852e+09	1.17364e+10	0	0	0	6.87083e+09	6.68815e+09	6.9838e+09	0	0	0	7.45974e+09	7.65961e+09	7.78586e+09	0	0	0	9.06119e+09	9.79902e+09
138	LPC(20:4)a	[M+H]+	Glycerophospholipids	Lysophosphatidylcholines	LPC	(20:4)	(20:4)			544.34	C28 H51 O7 N1 P1	2.47096e+10	2.55775e+10	2.50879e+10	0	0	0	1.57453e+10	1.52168e+10	1.48426e+10	0	0	0	1.72762e+10	1.72418e+10	1.73989e+10	0	0	0	1.96919e+10	2.06722e+10	1.976e+10	0	0	0	1.84008e+10	1.76166e+10	1.74973e+10	0	0	0	1.95682e+10	1.97091e+10	1.94782e+10	0	0	0	2.0554e+10	1.86654e+10
139	LPC(20:4)b	[M+H]+	Glycerophospholipids	Lysophosphatidylcholines	LPC	(20:4)	(20:4)			544.34	C28 H51 O7 N1 P1	8.11217e+08	8.32077e+08	8.96575e+08	0	0	0	8.28066e+08	1.18412e+09	9.17484e+08	0	0	0	9.59711e+08	9.23752e+08	1.06927e+09	0	0	0	8.2264e+08	7.53473e+08	8.62054e+08	0	0	0	9.20477e+08	1.03117e+09	9.58256e+08	0	0	0	8.48378e+08	8.14717e+08	8.78339e+08	0	0	0	1.00387e+09	9.15336e+08
140	LPC(20:5)a	[M+H]+	Glycerophospholipids	Lysophosphatidylcholines	LPC	(20:5)	(20:5)			542.324	C28 H49 O7 N1 P1	7.34469e+07	7.11392e+07	6.95003e+07	0	0	0	3.14388e+07	3.0855e+07	2.99964e+07	0	0	0	2.47793e+07	2.45635e+07	2.39943e+07	0	0	0	1.32061e+08	1.22375e+08	1.29659e+08	0	0	0	7.90275e+07	7.67893e+07	7.72986e+07	0	0	0	4.29673e+06	4.52246e+06	4.23305e+06	0	0	0	6.17157e+07	5.45907e+07
141	LPC(20:5)b	[M+H]+	Glycerophospholipids	Lysophosphatidylcholines	LPC	(20:5)	(20:5)			542.324	C28 H49 O7 N1 P1	1.11016e+09	1.08016e+09	1.12711e+09	0	0	0	5.47301e+08	5.23734e+08	5.33284e+08	0	0	0	7.71573e+08	7.699e+08	7.69866e+08	0	0	0	9.85566e+08	9.60808e+08	9.71624e+08	0	0	0	6.22673e+08	5.654e+08	6.01593e+08	0	0	0	1.2434e+09	1.20752e+09	1.23086e+09	0	0	0	1.01774e+09	9.42297e+08
142	LPC(21:0)	[M+H]+	Glycerophospholipids	Lysophosphatidylcholines	LPC	(21:0)	(21:0)			566.418	C29 H61 O7 N1 P1	8.02327e+07	8.36561e+07	7.92046e+07	0	0	0	7.6297e+07	1.03984e+08	9.71897e+07	0	0	0	1.46438e+08	1.20186e+08	1.50075e+08	0	0	0	6.92012e+07	6.90384e+07	6.84088e+07	0	0	0	5.82365e+07	5.65545e+07	5.73331e+07	0	0	0	5.68336e+07	5.72661e+07	6.09546e+07	0	0	0	9.05879e+07	8.24147e+07
143	LPC(21:1)	[M+H]+	Glycerophospholipids	Lysophosphatidylcholines	LPC	(21:1)	(21:1)			564.402	C29 H59 O7 N1 P1	1.53934e+07	2.02341e+07	1.3205e+07	0	0	0	2.72836e+07	2.69825e+07	2.62323e+07	0	0	0	3.94374e+07	3.90229e+07	3.7678e+07	0	0	0	1.43697e+07	1.65354e+07	1.6872e+07	0	0	0	1.63217e+07	1.60558e+07	1.48998e+07	0	0	0	1.34608e+07	9.97522e+06	1.00602e+07	0	0	0	2.15628e+07	2.00053e+07
144	LPC(22:0)	[M+H]+	Glycerophospholipids	Lysophosphatidylcholines	LPC	(22:0)	(22:0)			580.434	C30 H63 O7 N1 P1	5.06472e+08	5.59895e+08	4.6047e+08	0	0	0	6.13005e+08	5.95386e+08	5.79803e+08	0	0	0	6.47884e+08	6.2909e+08	6.70076e+08	0	0	0	5.95422e+08	6.11303e+08	6.04411e+08	0	0	0	3.97654e+08	4.04961e+08	3.95473e+08	0	0	0	4.15141e+08	4.2886e+08	4.08749e+08	0	0	0	5.80494e+08	5.36929e+08
145	LPC(22:1)	[M+H]+	Glycerophospholipids	Lysophosphatidylcholines	LPC	(22:1)	(22:1)			578.418	C30 H61 O7 N1 P1	3.3004e+08	3.26339e+08	2.7959e+08	0	0	0	5.32531e+08	5.17855e+08	4.36616e+08	0	0	0	4.95058e+08	6.06031e+08	5.92403e+08	0	0	0	3.53215e+08	3.31264e+08	3.42823e+08	0	0	0	3.23778e+08	3.10278e+08	3.10717e+08	0	0	0	2.17023e+08	2.01714e+08	2.16971e+08	0	0	0	3.39575e+08	3.94231e+08
146	LPC(22:2)	[M+H]+	Glycerophospholipids	Lysophosphatidylcholines	LPC	(22:2)	(22:2)			576.402	C30 H59 O7 N1 P1	4.33719e+07	4.91628e+07	5.4043e+07	0	0	0	6.87009e+07	6.50118e+07	6.49862e+07	0	0	0	9.19912e+07	7.09603e+07	8.9443e+07	0	0	0	5.32568e+07	5.08637e+07	5.56276e+07	0	0	0	5.61628e+07	5.55319e+07	5.79265e+07	0	0	0	4.06734e+07	3.8558e+07	3.70234e+07	0	0	0	5.62279e+07	5.56819e+07
147	LPC(22:3)	[M+H]+	Glycerophospholipids	Lysophosphatidylcholines	LPC	(22:3)	(22:3)			574.387	C30 H57 O7 N1 P1	5.45281e+07	5.45638e+07	5.6069e+07	0	0	0	4.15896e+07	4.90288e+07	4.62714e+07	0	0	0	4.17486e+07	4.59962e+07	3.51624e+07	0	0	0	4.93111e+07	5.89844e+07	6.05077e+07	0	0	0	5.54984e+07	5.29749e+07	5.30556e+07	0	0	0	3.67787e+07	4.01183e+07	4.03775e+07	0	0	0	5.65029e+07	5.20939e+07
148	LPC(22:4)	[M+H]+	Glycerophospholipids	Lysophosphatidylcholines	LPC	(22:4)	(22:4)			572.371	C30 H55 O7 N1 P1	3.42732e+08	3.57824e+08	3.37779e+08	0	0	0	2.8602e+08	2.86315e+08	2.72734e+08	0	0	0	2.90445e+08	3.0948e+08	2.80297e+08	0	0	0	4.3573e+08	4.16437e+08	4.36561e+08	0	0	0	3.61004e+08	3.91772e+08	3.08626e+08	0	0	0	3.83424e+08	3.65197e+08	3.77714e+08	0	0	0	3.41566e+08	3.54133e+08
149	LPC(22:5)a	[M+H]+	Glycerophospholipids	Lysophosphatidylcholines	LPC	(22:5)	(22:5)			570.355	C30 H53 O7 N1 P1	2.02422e+09	2.04836e+09	2.01312e+09	0	0	0	1.67355e+09	1.59917e+09	1.5867e+09	0	0	0	1.75594e+09	1.80093e+09	1.74085e+09	0	0	0	1.9156e+09	1.91759e+09	1.92304e+09	0	0	0	1.80236e+09	1.76587e+09	1.75808e+09	0	0	0	1.55731e+09	1.58953e+09	1.58548e+09	0	0	0	1.83136e+09	1.92378e+09
150	LPC(22:5)b	[M+H]+	Glycerophospholipids	Lysophosphatidylcholines	LPC	(22:5)	(22:5)			570.355	C30 H53 O7 N1 P1	1.09513e+08	1.13448e+08	1.11784e+08	0	0	0	1.27677e+08	1.05133e+08	1.10678e+08	0	0	0	1.18062e+08	1.0673e+08	1.15795e+08	0	0	0	8.10909e+07	7.92368e+07	7.54688e+07	0	0	0	9.36953e+07	9.19743e+07	9.10782e+07	0	0	0	7.35486e+07	7.90885e+07	6.8183e+07	0	0	0	1.3579e+08	1.08382e+08
151	LPC(22:6)	[M+H]+	Glycerophospholipids	Lysophosphatidylcholines	LPC	(22:6)	(22:6)			568.34	C30 H51 O7 N1 P1	1.71706e+10	1.75116e+10	1.76195e+10	0	0	0	1.33137e+10	1.31332e+10	1.32196e+10	0	0	0	1.60192e+10	1.56742e+10	1.59802e+10	0	0	0	1.53223e+10	1.56435e+10	1.5279e+10	0	0	0	1.15948e+10	1.12418e+10	1.11927e+10	0	0	0	1.13371e+10	1.24444e+10	1.26558e+10	0	0	0	1.45186e+10	1.47152e+10
152	LPC(23:0)	[M+H]+	Glycerophospholipids	Lysophosphatidylcholines	LPC	(23:0)	(23:0)			594.449	C31 H65 O7 N1 P1	1.50773e+08	1.38609e+08	1.42721e+08	0	0	0	1.42875e+08	1.2979e+08	1.27078e+08	0	0	0	1.50513e+08	1.56124e+08	1.47855e+08	0	0	0	1.33299e+08	1.33882e+08	1.30078e+08	0	0	0	9.29895e+07	9.51986e+07	9.75378e+07	0	0	0	1.24759e+08	1.19127e+08	1.22782e+08	0	0	0	1.36082e+08	1.33899e+08
153	LPC(23:1)	[M+H]+	Glycerophospholipids	Lysophosphatidylcholines	LPC	(23:1)	(23:1)			592.434	C31 H63 O7 N1 P1	2.21648e+07	2.35662e+07	2.09691e+07	0	0	0	2.30148e+07	2.85546e+07	2.57395e+07	0	0	0	3.3388e+07	2.71189e+07	2.4892e+07	0	0	0	2.60092e+07	2.64994e+07	2.53411e+07	0	0	0	2.25043e+07	2.1265e+07	2.25596e+07	0	0	0	2.27724e+07	2.38054e+07	2.03978e+07	0	0	0	2.76308e+07	2.36362e+07
154	LPC(24:0)	[M+H]+	Glycerophospholipids	Lysophosphatidylcholines	LPC	(24:0)	(24:0)			608.465	C32 H67 O7 N1 P1	8.08285e+08	6.24154e+08	8.10734e+08	0	0	0	6.74078e+08	6.73927e+08	6.13864e+08	0	0	0	6.7441e+08	6.43347e+08	6.84231e+08	0	0	0	7.93545e+08	7.88638e+08	7.95352e+08	0	0	0	6.93801e+08	5.61145e+08	5.73646e+08	0	0	0	8.56492e+08	6.81112e+08	6.83381e+08	0	0	0	7.15901e+08	7.74871e+08
155	LPC(24:1)	[M+H]+	Glycerophospholipids	Lysophosphatidylcholines	LPC	(24:1)	(24:1)			606.449	C32 H65 O7 N1 P1	2.20178e+08	2.79708e+08	2.1297e+08	0	0	0	3.49205e+08	2.82367e+08	2.74095e+08	0	0	0	2.86472e+08	2.78261e+08	2.85756e+08	0	0	0	2.49072e+08	2.52586e+08	2.35322e+08	0	0	0	1.9917e+08	1.9127e+08	1.99314e+08	0	0	0	1.68231e+08	2.19813e+08	1.76515e+08	0	0	0	2.59657e+08	2.36825e+08
156	LPC(24:2)	[M+H]+	Glycerophospholipids	Lysophosphatidylcholines	LPC	(24:2)	(24:2)			604.434	C32 H63 O7 N1 P1	6.17599e+07	4.93603e+07	5.24112e+07	0	0	0	7.84167e+07	7.97108e+07	7.42963e+07	0	0	0	7.6489e+07	8.29381e+07	7.39075e+07	0	0	0	6.15426e+07	6.48435e+07	6.64103e+07	0	0	0	6.71722e+07	8.07731e+07	7.71738e+07	0	0	0	4.56168e+07	5.2729e+07	5.315e+07	0	0	0	6.05726e+07	6.3284e+07
157	LPC(25:0)	[M+H]+	Glycerophospholipids	Lysophosphatidylcholines	LPC	(25:0)	(25:0)			622.481	C33 H69 O7 N1 P1	1.69892e+07	1.75324e+07	1.94775e+07	0	0	0	1.61174e+07	1.74756e+07	1.43267e+07	0	0	0	1.88319e+07	1.47195e+07	2.18044e+07	0	0	0	1.4187e+07	1.81133e+07	1.38008e+07	0	0	0	1.42044e+07	1.68224e+07	9.99885e+06	0	0	0	2.00118e+07	1.51615e+07	1.07792e+07	0	0	0	1.64821e+07	1.74984e+07
158	LPC(26:1)	[M+H]+	Glycerophospholipids	Lysophosphatidylcholines	LPC	(26:1)	(26:1)			634.481	C34 H69 O7 N1 P1	3.09147e+07	3.46171e+07	3.17775e+07	0	0	0	3.18078e+07	3.91945e+07	3.04173e+07	0	0	0	3.83484e+07	3.06847e+07	3.16191e+07	0	0	0	4.28296e+07	4.4528e+07	4.30372e+07	0	0	0	2.86166e+07	3.00883e+07	3.47688e+07	0	0	0	4.67728e+07	3.13781e+07	3.73712e+07	0	0	0	3.34596e+07	3.77368e+07
159	LPE(16:0)	[M+H]+	Glycerophospholipids	Lysophosphatidylethanolamines	LPE	(16:0)	(16:0)			454.293	C21 H45 O7 N1 P1	3.99343e+08	3.81937e+08	3.88314e+08	0	0	0	4.83462e+08	4.61046e+08	4.52335e+08	0	0	0	3.94226e+08	4.19066e+08	4.26323e+08	0	0	0	4.15363e+08	4.03243e+08	4.19143e+08	0	0	0	4.04202e+08	4.22275e+08	4.22456e+08	0	0	0	5.60418e+08	5.61943e+08	5.68768e+08	0	0	0	4.64524e+08	4.54339e+08
160	LPE(16:1)	[M-H]-	Glycerophospholipids	Lysophosphatidylethanolamines	LPE	(16:1)	(16:1)			450.263	C21 H41 O7 N1 P1	0	0	0	1.92644e+07	1.64273e+07	1.52795e+07	0	0	0	2.01212e+07	2.1522e+07	1.98197e+07	0	0	0	2.32664e+07	2.3317e+07	2.83845e+07	0	0	0	2.16758e+07	2.03536e+07	1.8566e+07	0	0	0	2.16182e+07	2.49426e+07	2.27989e+07	0	0	0	1.48263e+07	1.73034e+07	1.50972e+07	0	0
161	LPE(17:0)	[M+H]+	Glycerophospholipids	Lysophosphatidylethanolamines	LPE	(17:0)	(17:0)			468.308	C22 H47 O7 N1 P1	1.17416e+07	8.72268e+06	9.6068e+06	0	0	0	1.11134e+07	1.14973e+07	1.07426e+07	0	0	0	1.36449e+07	1.2686e+07	1.25711e+07	0	0	0	7.87141e+06	8.33736e+06	8.01809e+06	0	0	0	9.25128e+06	1.03679e+07	1.01924e+07	0	0	0	1.51274e+07	1.33741e+07	1.46295e+07	0	0	0	1.2145e+07	1.16439e+07
162	LPE(17:1)	[M+H]+	Glycerophospholipids	Lysophosphatidylethanolamines	LPE	(17:1)	(17:1)			466.293	C22 H45 O7 N1 P1	4.78375e+07	5.57768e+07	6.24087e+07	0	0	0	6.24592e+07	6.88948e+07	7.05069e+07	0	0	0	6.06626e+07	5.83662e+07	5.61218e+07	0	0	0	5.04884e+07	5.64828e+07	5.98003e+07	0	0	0	7.32037e+07	8.27151e+07	7.03155e+07	0	0	0	7.7484e+07	8.24151e+07	7.8801e+07	0	0	0	6.03372e+07	7.4243e+07
163	LPE(18:0)	[M+H]+	Glycerophospholipids	Lysophosphatidylethanolamines	LPE	(18:0)	(18:0)			482.324	C23 H49 O7 N1 P1	5.48632e+08	5.64439e+08	5.2241e+08	0	0	0	5.86857e+08	5.76101e+08	5.64098e+08	0	0	0	5.77451e+08	5.74863e+08	5.72155e+08	0	0	0	5.26475e+08	5.54854e+08	5.87085e+08	0	0	0	4.58315e+08	4.68551e+08	4.62472e+08	0	0	0	7.66535e+08	7.11453e+08	7.33687e+08	0	0	0	5.43684e+08	5.54522e+08
164	LPE(18:1)	[M+H]+	Glycerophospholipids	Lysophosphatidylethanolamines	LPE	(18:1)	(18:1)			480.308	C23 H47 O7 N1 P1	2.67712e+08	2.52671e+08	2.75751e+08	0	0	0	3.03314e+08	2.94923e+08	3.063e+08	0	0	0	2.98218e+08	2.78281e+08	2.90855e+08	0	0	0	2.42021e+08	2.47258e+08	2.46992e+08	0	0	0	3.12236e+08	3.00546e+08	2.86213e+08	0	0	0	3.68664e+08	3.58453e+08	3.71576e+08	0	0	0	2.7646e+08	2.73463e+08
165	LPE(18:2)	[M+H]+	Glycerophospholipids	Lysophosphatidylethanolamines	LPE	(18:2)	(18:2)			478.293	C23 H45 O7 N1 P1	5.81734e+08	6.11166e+08	5.82528e+08	0	0	0	1.16556e+09	1.16069e+09	1.1206e+09	0	0	0	1.16596e+09	1.18639e+09	1.14258e+09	0	0	0	6.69406e+08	7.96099e+08	8.11171e+08	0	0	0	7.33937e+08	7.67398e+08	7.21993e+08	0	0	0	9.06165e+08	1.01955e+09	8.38388e+08	0	0	0	8.3144e+08	8.75458e+08
166	LPE(18:3)	[M+H]+	Glycerophospholipids	Lysophosphatidylethanolamines	LPE	(18:3)	(18:3)			476.277	C23 H43 O7 N1 P1	1.17497e+07	1.18996e+07	9.83488e+06	0	0	0	3.79699e+07	3.77027e+07	3.63505e+07	0	0	0	2.76997e+07	2.85351e+07	3.09009e+07	0	0	0	2.33147e+07	2.43424e+07	2.64317e+07	0	0	0	2.06265e+07	2.05221e+07	1.89664e+07	0	0	0	3.37577e+07	3.27307e+07	3.13834e+07	0	0	0	2.66537e+07	3.35082e+07
167	LPE(19:0)	[M-H]-	Glycerophospholipids	Lysophosphatidylethanolamines	LPE	(19:0)	(19:0)			494.325	C24 H49 O7 N1 P1	0	0	0	4.73048e+06	5.89751e+06	4.94597e+06	0	0	0	7.20403e+06	7.07036e+06	7.28759e+06	0	0	0	1.07988e+07	1.05729e+07	1.13462e+07	0	0	0	4.64267e+06	4.59266e+06	4.44084e+06	0	0	0	4.83383e+06	4.59384e+06	4.3362e+06	0	0	0	3.50251e+06	4.51452e+06	3.63718e+06	0	0
168	LPE(20:0)	[M-H]-	Glycerophospholipids	Lysophosphatidylethanolamines	LPE	(20:0)	(20:0)			508.341	C25 H51 O7 N1 P1	0	0	0	2.81509e+06	3.47871e+06	6.23051e+06	0	0	0	5.1982e+06	4.47342e+06	4.02682e+06	0	0	0	6.92678e+06	4.72535e+06	5.3003e+06	0	0	0	4.51619e+06	6.06157e+06	4.65386e+06	0	0	0	2.31196e+06	2.79818e+06	2.93116e+06	0	0	0	2.37141e+06	1.03114e+06	1.01021e+06	0	0
169	LPE(20:1)	[M-H]-	Glycerophospholipids	Lysophosphatidylethanolamines	LPE	(20:1)	(20:1)			506.325	C25 H49 O7 N1 P1	0	0	0	2.35417e+07	2.53089e+07	2.48691e+07	0	0	0	2.64513e+07	2.78879e+07	2.61686e+07	0	0	0	2.92829e+07	2.84406e+07	2.9286e+07	0	0	0	1.88889e+07	1.96623e+07	2.07691e+07	0	0	0	1.63812e+07	1.83545e+07	1.647e+07	0	0	0	1.20692e+07	1.30417e+07	1.28106e+07	0	0
170	LPE(20:3)	[M-H]-	Glycerophospholipids	Lysophosphatidylethanolamines	LPE	(20:3)	(20:3)			502.294	C25 H45 O7 N1 P1	0	0	0	8.59228e+07	7.74743e+07	8.05409e+07	0	0	0	6.21416e+07	6.2098e+07	6.19992e+07	0	0	0	8.33803e+07	8.97315e+07	8.89363e+07	0	0	0	7.04521e+07	7.14887e+07	6.3282e+07	0	0	0	4.05525e+07	3.9443e+07	3.96637e+07	0	0	0	4.74096e+07	5.54099e+07	4.68915e+07	0	0
171	LPE(20:4)	[M-H]-	Glycerophospholipids	Lysophosphatidylethanolamines	LPE	(20:4)	(20:4)			500.278	C25 H43 O7 N1 P1	0	0	0	8.45388e+08	8.79275e+08	9.41339e+08	0	0	0	8.22045e+08	8.48796e+08	8.51167e+08	0	0	0	1.12109e+09	1.1137e+09	1.18001e+09	0	0	0	8.53738e+08	8.52368e+08	8.20597e+08	0	0	0	5.86733e+08	5.79708e+08	5.89672e+08	0	0	0	7.82486e+08	8.09835e+08	8.07939e+08	0	0
172	LPE(20:5)	[M-H]-	Glycerophospholipids	Lysophosphatidylethanolamines	LPE	(20:5)	(20:5)			498.263	C25 H41 O7 N1 P1	0	0	0	1.49453e+07	1.52179e+07	1.49213e+07	0	0	0	1.20676e+07	1.29016e+07	1.25752e+07	0	0	0	1.87454e+07	1.92746e+07	1.90362e+07	0	0	0	1.02034e+07	9.99581e+06	1.06475e+07	0	0	0	5.69077e+06	5.04144e+06	5.22917e+06	0	0	0	1.07717e+07	1.12373e+07	1.13539e+07	0	0
173	LPE(22:5)	[M-H]-	Glycerophospholipids	Lysophosphatidylethanolamines	LPE	(22:5)	(22:5)			526.294	C27 H45 O7 N1 P1	0	0	0	7.40275e+07	7.18459e+07	7.38771e+07	0	0	0	9.12891e+07	9.07869e+07	9.06823e+07	0	0	0	1.14512e+08	1.12177e+08	1.14239e+08	0	0	0	1.0961e+08	1.07185e+08	9.4816e+07	0	0	0	6.63865e+07	6.49798e+07	6.55401e+07	0	0	0	7.14435e+07	7.13236e+07	6.98504e+07	0	0
174	LPE(22:6)	[M+H]+	Glycerophospholipids	Lysophosphatidylethanolamines	LPE	(22:6)	(22:6)			526.293	C27 H45 O7 N1 P1	1.09549e+09	1.11864e+09	1.10705e+09	0	0	0	1.34796e+09	1.31068e+09	1.28838e+09	0	0	0	1.53793e+09	1.48034e+09	1.42914e+09	0	0	0	9.48371e+08	1.00042e+09	9.57227e+08	0	0	0	6.22146e+08	6.03963e+08	6.20286e+08	0	0	0	8.06963e+08	8.75944e+08	7.88135e+08	0	0	0	1.17873e+09	1.00983e+09
175	LPG(17:1)	[M-H]-	Glycerophospholipids	Lysohosphatidylgylcerols	LPG	(17:1)	(17:1)			495.273	C23 H44 O9 N0 P1	0	0	0	7.40375e+07	7.19915e+07	7.51316e+07	0	0	0	6.04563e+07	6.38094e+07	7.09456e+07	0	0	0	6.6276e+07	6.30363e+07	6.40246e+07	0	0	0	8.53379e+07	8.19091e+07	8.23525e+07	0	0	0	8.18428e+07	8.88692e+07	8.23299e+07	0	0	0	6.5679e+07	6.98475e+07	6.92234e+07	0	0
176	LPG(18:2)	[M-H]-	Glycerophospholipids	Lysohosphatidylgylcerols	LPG	(18:2)	(18:2)			507.273	C24 H44 O9 N0 P1	0	0	0	1.68812e+07	1.66967e+07	1.54827e+07	0	0	0	1.04913e+07	1.06008e+07	9.84426e+06	0	0	0	1.20622e+07	1.12729e+07	1.02914e+07	0	0	0	1.21943e+07	1.22154e+07	1.02769e+07	0	0	0	1.32697e+07	1.40863e+07	1.52448e+07	0	0	0	6.6156e+06	7.14092e+06	6.95206e+06	0	0
177	LPI(17:1)	[M-H]-	Glycerophospholipids	Lysophosphatidylinositols	LPI	(17:1)	(17:1)			583.289	C26 H48 O12 N0 P1	0	0	0	3.37127e+06	2.93732e+06	3.08565e+06	0	0	0	2.52602e+06	3.03641e+06	3.07597e+06	0	0	0	2.34391e+06	2.34468e+06	2.33772e+06	0	0	0	2.59306e+06	2.18156e+06	2.46122e+06	0	0	0	2.74088e+06	2.92131e+06	3.14641e+06	0	0	0	2.15156e+06	2.44572e+06	2.28987e+06	0	0
178	LPI(18:0)	[M-H]-	Glycerophospholipids	Lysophosphatidylinositols	LPI	(18:0)	(18:0)			599.32	C27 H52 O12 N0 P1	0	0	0	1.58987e+07	1.34259e+07	1.45167e+07	0	0	0	8.10622e+06	8.49389e+06	8.99628e+06	0	0	0	9.56047e+06	8.73587e+06	9.32531e+06	0	0	0	1.38773e+07	1.37242e+07	1.3483e+07	0	0	0	1.01667e+07	9.64525e+06	9.51778e+06	0	0	0	3.81273e+06	4.45059e+06	4.3646e+06	0	0
179	LPI(18:2)	[M-H]-	Glycerophospholipids	Lysophosphatidylinositols	LPI	(18:2)	(18:2)			595.289	C27 H48 O12 N0 P1	0	0	0	7.50462e+06	8.70602e+06	7.59378e+06	0	0	0	9.04e+06	9.1511e+06	9.21858e+06	0	0	0	1.18754e+07	1.13235e+07	1.05094e+07	0	0	0	7.28599e+06	7.12908e+06	7.77207e+06	0	0	0	7.98933e+06	8.40456e+06	7.90903e+06	0	0	0	7.09947e+06	6.87903e+06	7.33772e+06	0	0
180	LPI(20:3)	[M-H]-	Glycerophospholipids	Lysophosphatidylinositols	LPI	(20:3)	(20:3)			621.305	C29 H50 O12 N0 P1	0	0	0	9.46767e+06	9.53559e+06	9.42858e+06	0	0	0	3.78456e+06	4.19741e+06	4.10516e+06	0	0	0	8.18907e+06	7.83214e+06	8.05514e+06	0	0	0	3.90158e+06	4.21692e+06	3.80213e+06	0	0	0	3.82327e+06	3.20989e+06	4.06697e+06	0	0	0	2.29665e+06	1.39775e+06	1.78523e+06	0	0
181	LPI(20:4)	[M-H]-	Glycerophospholipids	Lysophosphatidylinositols	LPI	(20:4)	(20:4)			619.289	C29 H48 O12 N0 P1	0	0	0	5.94442e+07	6.09387e+07	5.79897e+07	0	0	0	4.02621e+07	4.12306e+07	3.90273e+07	0	0	0	6.42058e+07	6.2779e+07	6.222e+07	0	0	0	3.30382e+07	3.34203e+07	3.40772e+07	0	0	0	2.7604e+07	2.65281e+07	2.69183e+07	0	0	0	3.19888e+07	3.433e+07	3.44284e+07	0	0
182	MG(18:2)	[M+H]+	Glycerolipids	Monoglycerides	MG	(18:2)	(18:2)			355.284	C21 H39 O4	1.47837e+07	1.45437e+07	1.57602e+07	0	0	0	2.13022e+07	1.85246e+07	2.11052e+07	0	0	0	1.49793e+07	1.55093e+07	1.77161e+07	0	0	0	1.02019e+07	1.16445e+07	1.19277e+07	0	0	0	7.08732e+06	9.29094e+06	1.01288e+07	0	0	0	1.33614e+07	1.78841e+07	1.40619e+07	0	0	0	1.28425e+07	1.5643e+07
183	PC(30:0)	[M+H]+	Glycerophospholipids	Phosphatidylcholines	PC	(16:0_14:0)	(16:0)	(14:0)		706.538	C38 H77 O8 N1 P1	6.96498e+08	6.935e+08	6.91259e+08	0	0	0	3.56908e+08	3.75999e+08	3.13998e+08	0	0	0	3.07642e+08	2.9013e+08	2.65486e+08	0	0	0	6.63401e+08	6.61207e+08	6.11153e+08	0	0	0	1.98731e+09	1.90347e+09	1.96793e+09	0	0	0	6.10022e+08	5.87916e+08	5.51523e+08	0	0	0	7.99237e+08	7.22434e+08
184	PC(30:1)	[M+H]+	Glycerophospholipids	Phosphatidylcholines	PC	(16:1_14:0)	(16:1)	(14:0)		704.522	C38 H75 O8 N1 P1	1.64107e+08	1.58522e+08	1.67851e+08	0	0	0	9.74243e+07	9.06165e+07	8.57457e+07	0	0	0	8.70988e+07	8.02063e+07	7.74561e+07	0	0	0	2.72961e+08	2.7612e+08	2.71439e+08	0	0	0	4.52077e+08	4.42664e+08	4.33289e+08	0	0	0	1.71263e+08	1.65444e+08	1.7145e+08	0	0	0	2.04714e+08	2.24155e+08
185	PC(31:0)	[M+H]+	Glycerophospholipids	Phosphatidylcholines	PC	(15:0_16:0)	(15:0)	(16:0)		720.554	C39 H79 O8 N1 P1	2.3471e+08	2.23442e+08	2.25464e+08	0	0	0	2.56677e+08	2.55111e+08	2.53221e+08	0	0	0	2.55339e+08	2.208e+08	2.1487e+08	0	0	0	2.58712e+08	2.73096e+08	2.79839e+08	0	0	0	3.61467e+08	3.61578e+08	3.60857e+08	0	0	0	2.34207e+08	2.17678e+08	2.20148e+08	0	0	0	2.82971e+08	2.58412e+08
186	PC(31:1)	[M+HCOO]-	Glycerophospholipids	Phosphatidylcholines	PC	(17:0_14:1)	(17:0)	(14:1)		762.529	C40 H77 O10 N1 P1	0	0	0	3.74499e+07	3.28556e+07	3.76907e+07	0	0	0	3.29156e+07	3.5736e+07	3.32933e+07	0	0	0	3.46671e+07	3.29957e+07	3.09835e+07	0	0	0	3.58674e+07	3.51933e+07	3.78105e+07	0	0	0	4.21132e+07	4.1831e+07	4.1454e+07	0	0	0	3.4162e+07	3.70366e+07	3.77392e+07	0	0
187	PC(32:0)	[M+H]+	Glycerophospholipids	Phosphatidylcholines	PC	(16:0_16:0)	(16:0)	(16:0)		734.569	C40 H81 O8 N1 P1	2.0042e+10	2.07031e+10	2.00654e+10	0	0	0	1.68639e+10	1.69754e+10	1.64799e+10	0	0	0	1.5079e+10	1.41173e+10	1.50397e+10	0	0	0	2.26472e+10	2.3953e+10	2.36011e+10	0	0	0	2.77967e+10	2.78193e+10	2.83084e+10	0	0	0	1.83545e+10	1.67365e+10	1.84688e+10	0	0	0	1.89325e+10	2.20633e+10
188	PC(32:0e)	[M+H]+	Glycerophospholipids	Phosphatidylcholines	PC	(16:0e_16:0)	(16:0e)	(16:0)		720.59	C40 H83 O7 N1 P1	1.11065e+09	1.26225e+09	1.04475e+09	0	0	0	1.68282e+09	1.74914e+09	1.66775e+09	0	0	0	1.42749e+09	1.47912e+09	1.41833e+09	0	0	0	1.532e+09	1.43776e+09	1.48979e+09	0	0	0	1.65233e+09	1.8066e+09	1.63458e+09	0	0	0	1.10275e+09	1.13334e+09	1.11464e+09	0	0	0	1.42314e+09	1.64032e+09
189	PC(32:1)	[M+H]+	Glycerophospholipids	Phosphatidylcholines	PC	(16:0_16:1)	(16:0)	(16:1)		732.554	C40 H79 O8 N1 P1	9.9466e+09	1.04534e+10	9.85108e+09	0	0	0	8.32959e+09	8.90656e+09	8.71639e+09	0	0	0	9.18263e+09	9.47941e+09	8.74166e+09	0	0	0	1.426e+10	1.47725e+10	1.2537e+10	0	0	0	1.60003e+10	1.54316e+10	1.44378e+10	0	0	0	9.02943e+09	7.8363e+09	8.09916e+09	0	0	0	1.20123e+10	1.25509e+10
190	PC(32:1e)	[M+HCOO]-	Glycerophospholipids	Phosphatidylcholines	PC	(16:0e_16:1)	(16:0e)	(16:1)		762.565	C41 H81 O9 N1 P1	0	0	0	1.35843e+07	1.33935e+07	1.43675e+07	0	0	0	1.53456e+07	1.6529e+07	1.58579e+07	0	0	0	1.56009e+07	1.41014e+07	1.57328e+07	0	0	0	1.86444e+07	1.88312e+07	1.73959e+07	0	0	0	1.5368e+07	1.57233e+07	1.60614e+07	0	0	0	7.90151e+06	9.11924e+06	8.54244e+06	0	0
191	PC(32:1e)	[M+H]+	Glycerophospholipids	Phosphatidylcholines	PC	(16:1e_16:0)	(16:1e)	(16:0)		718.575	C40 H81 O7 N1 P1	4.95376e+08	4.86839e+08	4.91578e+08	0	0	0	6.61502e+08	6.55854e+08	6.47503e+08	0	0	0	5.69778e+08	6.1169e+08	5.90627e+08	0	0	0	6.65544e+08	6.65283e+08	6.96626e+08	0	0	0	8.03594e+08	7.55479e+08	7.53673e+08	0	0	0	5.3092e+08	5.13008e+08	5.46906e+08	0	0	0	6.21168e+08	6.30409e+08
192	PC(33:0)	[M+H]+	Glycerophospholipids	Phosphatidylcholines	PC	(16:0_17:0)	(16:0)	(17:0)		748.585	C41 H83 O8 N1 P1	4.23255e+08	3.93631e+08	4.0101e+08	0	0	0	4.1558e+08	414554214	4.24018e+08	0	0	0	4.16671e+08	4.38543e+08	4.47473e+08	0	0	0	4.63864e+08	4.63291e+08	4.54359e+08	0	0	0	4.52631e+08	4.07067e+08	3.99828e+08	0	0	0	4.00125e+08	4.11369e+08	4.40444e+08	0	0	0	4.34995e+08	4.4897e+08
193	PC(33:1)	[M+H]+	Glycerophospholipids	Phosphatidylcholines	PC	(17:1_16:0)	(17:1)	(16:0)		746.569	C41 H81 O8 N1 P1	1.52332e+09	1.56983e+09	1.5543e+09	0	0	0	2.46335e+09	2.67051e+09	2.6493e+09	0	0	0	2.64028e+09	2.77222e+09	2.69055e+09	0	0	0	2.0062e+09	1.96509e+09	2.33064e+09	0	0	0	2.48333e+09	2.53257e+09	2.42478e+09	0	0	0	2.04359e+09	2.00782e+09	2.10524e+09	0	0	0	2.14426e+09	2.35808e+09
194	PC(33:2)	[M+H]+	Glycerophospholipids	Phosphatidylcholines	PC	(15:0_18:2)	(15:0)	(18:2)		744.554	C41 H79 O8 N1 P1	2.3882e+09	2.42015e+09	2.27759e+09	0	0	0	3.94526e+09	3.81834e+09	3.58931e+09	0	0	0	3.69446e+09	3.31901e+09	3.52628e+09	0	0	0	3.27434e+09	3.14559e+09	3.02819e+09	0	0	0	3.23278e+09	3.10406e+09	2.75717e+09	0	0	0	3.39988e+09	3.31638e+09	2.87705e+09	0	0	0	3.45293e+09	3.37988e+09
195	PC(34:0)	[M+H]+	Glycerophospholipids	Phosphatidylcholines	PC	(18:0_16:0)	(18:0)	(16:0)		762.601	C42 H85 O8 N1 P1	9.3608e+09	9.46908e+09	8.66623e+09	0	0	0	8.15874e+09	8.19751e+09	7.69476e+09	0	0	0	7.27594e+09	7.17958e+09	7.31876e+09	0	0	0	1.03218e+10	1.12244e+10	1.09378e+10	0	0	0	6.71699e+09	6.53292e+09	6.45379e+09	0	0	0	8.91956e+09	8.24865e+09	8.64679e+09	0	0	0	8.569e+09	9.30431e+09
196	PC(34:1)	[M+H]+	Glycerophospholipids	Phosphatidylcholines	PC	(16:0_18:1)	(16:0)	(18:1)		760.585	C42 H83 O8 N1 P1	1.14952e+11	1.07944e+11	1.11121e+11	0	0	0	1.2034e+11	1.27391e+11	1.22042e+11	0	0	0	1.15921e+11	1.197e+11	1.18265e+11	0	0	0	1.3122e+11	1.29959e+11	1.35507e+11	0	0	0	1.18694e+11	1.19734e+11	1.16916e+11	0	0	0	1.15958e+11	1.09229e+11	1.15611e+11	0	0	0	1.33403e+11	1.22764e+11
197	PC(34:1e)	[M+HCOO]-	Glycerophospholipids	Phosphatidylcholines	PC	(18:1e_16:0)	(18:1e)	(16:0)		790.597	C43 H85 O9 N1 P1	0	0	0	1.20266e+08	1.33583e+08	1.29077e+08	0	0	0	1.49028e+08	1.59066e+08	1.69157e+08	0	0	0	1.50349e+08	1.5095e+08	1.50331e+08	0	0	0	1.77418e+08	1.77801e+08	1.78327e+08	0	0	0	1.43354e+08	1.61205e+08	1.44201e+08	0	0	0	1.2419e+08	1.29074e+08	1.29122e+08	0	0
198	PC(34:2)	[M+H]+	Glycerophospholipids	Phosphatidylcholines	PC	(16:0_18:2)	(16:0)	(18:2)		758.569	C42 H81 O8 N1 P1	1.09819e+11	1.08559e+11	1.14638e+11	0	0	0	1.38505e+11	1.36065e+11	1.42745e+11	0	0	0	1.19233e+11	1.36466e+11	1.33618e+11	0	0	0	1.3195e+11	1.35607e+11	1.36656e+11	0	0	0	1.15853e+11	1.1496e+11	1.21133e+11	0	0	0	1.38876e+11	1.24188e+11	1.25074e+11	0	0	0	1.34465e+11	1.17173e+11
199	PC(34:2e)	[M+H]+	Glycerophospholipids	Phosphatidylcholines	PC	(16:0e_18:2)	(16:0e)	(18:2)		744.59	C42 H83 O7 N1 P1	1.232e+09	1.17848e+09	1.20717e+09	0	0	0	2.25838e+09	2.161e+09	2.19025e+09	0	0	0	1.97959e+09	1.87288e+09	2.13768e+09	0	0	0	1.71892e+09	1.84792e+09	1.7934e+09	0	0	0	2.10123e+09	2.12652e+09	1.93884e+09	0	0	0	1.60167e+09	1.32263e+09	1.52709e+09	0	0	0	1.69297e+09	2.00799e+09
200	PC(34:2e)	[M+H]+	Glycerophospholipids	Phosphatidylcholines	PC	(16:2e_18:0)	(16:2e)	(18:0)		744.59	C42 H83 O7 N1 P1	3.03433e+08	3.10301e+08	3.21149e+08	0	0	0	4.38919e+08	4.72092e+08	4.52213e+08	0	0	0	3.81345e+08	4.17835e+08	4.03515e+08	0	0	0	4.10755e+08	4.1782e+08	4.52697e+08	0	0	0	4.30345e+08	4.42255e+08	4.23559e+08	0	0	0	3.96349e+08	3.66237e+08	4.28322e+08	0	0	0	3.82432e+08	4.34648e+08
201	PC(34:3)	[M+HCOO]-	Glycerophospholipids	Phosphatidylcholines	PC	(16:1_18:2)	(16:1)	(18:2)		800.545	C43 H79 O10 N1 P1	0	0	0	1.21052e+09	1.14296e+09	1.20176e+09	0	0	0	1.41857e+09	1.48479e+09	1.51436e+09	0	0	0	1.45127e+09	1.34818e+09	1.44634e+09	0	0	0	9.47e+08	9.63975e+08	9.80849e+08	0	0	0	1.01201e+09	9.99932e+08	9.68723e+08	0	0	0	5.69391e+08	6.22709e+08	6.15898e+08	0	0
202	PC(34:3)	[M+HCOO]-	Glycerophospholipids	Phosphatidylcholines	PC	(16:0_18:3)	(16:0)	(18:3)		800.545	C43 H79 O10 N1 P1	0	0	0	2.64947e+08	2.4197e+08	2.70726e+08	0	0	0	3.74208e+08	3.77332e+08	3.97536e+08	0	0	0	3.89417e+08	3.81414e+08	3.58698e+08	0	0	0	5.00686e+08	4.85786e+08	4.45147e+08	0	0	0	3.7587e+08	3.89653e+08	4.22338e+08	0	0	0	3.15795e+08	3.37815e+08	3.20003e+08	0	0
203	PC(34:3e)	[M+H]+	Glycerophospholipids	Phosphatidylcholines	PC	(16:1e_18:2)	(16:1e)	(18:2)		742.575	C42 H81 O7 N1 P1	1.26465e+09	1.34281e+09	1.38435e+09	0	0	0	2.01144e+09	2.10934e+09	2.06126e+09	0	0	0	1.57661e+09	1.62967e+09	1.38027e+09	0	0	0	1.94155e+09	1.95528e+09	1.94735e+09	0	0	0	1.59479e+09	1.73217e+09	1.88035e+09	0	0	0	1.36156e+09	1.36829e+09	1.23089e+09	0	0	0	1.56977e+09	1.74768e+09
204	PC(34:4)	[M+H]+	Glycerophospholipids	Phosphatidylcholines	PC	(16:1_18:3)	(16:1)	(18:3)		754.538	C42 H77 O8 N1 P1	7.17672e+08	6.86298e+08	7.00718e+08	0	0	0	1.00372e+09	1.01252e+09	9.52096e+08	0	0	0	8.2997e+08	8.11177e+08	9.32212e+08	0	0	0	6.2747e+08	5.88964e+08	6.56846e+08	0	0	0	6.81307e+08	6.57754e+08	6.6504e+08	0	0	0	3.55072e+08	3.40144e+08	4.04677e+08	0	0	0	7.29691e+08	7.68962e+08
205	PC(34:4e)	[M+H]+	Glycerophospholipids	Phosphatidylcholines	PC	(34:4e)				740.559	C42 H79 O7 N1 P1	4.60133e+07	4.6318e+07	4.41666e+07	0	0	0	6.61727e+07	5.48857e+07	6.27131e+07	0	0	0	4.90397e+07	4.76827e+07	5.33072e+07	0	0	0	6.99548e+07	6.96988e+07	6.52695e+07	0	0	0	6.82532e+07	7.17785e+07	6.17738e+07	0	0	0	6.57922e+07	5.69209e+07	9.45793e+07	0	0	0	6.42348e+07	5.74417e+07
206	PC(34:5e)a	[M+H]+	Glycerophospholipids	Phosphatidylcholines	PC	(14:1e_20:4)	(14:1e)	(20:4)		738.543	C42 H77 O7 N1 P1	2.44757e+07	2.58902e+07	3.65198e+07	0	0	0	3.17108e+07	3.68812e+07	3.5061e+07	0	0	0	2.86734e+07	3.14252e+07	2.61134e+07	0	0	0	2.53182e+07	3.24727e+07	2.80726e+07	0	0	0	2.13869e+07	2.60599e+07	2.06658e+07	0	0	0	3.78661e+07	2.77155e+07	2.63475e+07	0	0	0	2.64077e+07	3.2176e+07
207	PC(34:5e)b	[M+H]+	Glycerophospholipids	Phosphatidylcholines	PC	(14:1e_20:4)	(14:1e)	(20:4)		738.543	C42 H77 O7 N1 P1	1.55811e+07	1.07973e+07	1.35244e+07	0	0	0	1.9162e+07	1.75531e+07	2.2305e+07	0	0	0	1.64135e+07	2.11482e+07	1.52487e+07	0	0	0	9.08489e+06	9.69747e+06	1.12612e+07	0	0	0	1.80366e+07	1.7163e+07	1.5272e+07	0	0	0	2.92061e+07	3.20673e+07	3.30287e+07	0	0	0	1.54649e+07	1.53235e+07
208	PC(35:1)	[M+HCOO]-	Glycerophospholipids	Phosphatidylcholines	PC	(17:0_18:1)	(17:0)	(18:1)		818.592	C44 H85 O10 N1 P1	0	0	0	1.02794e+08	1.02811e+08	1.10496e+08	0	0	0	1.27455e+08	1.26162e+08	1.30823e+08	0	0	0	1.58028e+08	1.42792e+08	1.57013e+08	0	0	0	1.08023e+08	1.07648e+08	1.07381e+08	0	0	0	1.07111e+08	9.90588e+07	9.84701e+07	0	0	0	8.81655e+07	9.43642e+07	8.94888e+07	0	0
209	PC(35:2)	[M+H]+	Glycerophospholipids	Phosphatidylcholines	PC	(17:0_18:2)	(17:0)	(18:2)		772.585	C43 H83 O8 N1 P1	1.44707e+10	1.46187e+10	1.51157e+10	0	0	0	1.5632e+10	1.57039e+10	1.50539e+10	0	0	0	1.79981e+10	1.8322e+10	1.65131e+10	0	0	0	1.51445e+10	1.55237e+10	1.54651e+10	0	0	0	1.40088e+10	1.4506e+10	1.48291e+10	0	0	0	1.60158e+10	1.599e+10	1.55022e+10	0	0	0	1.5467e+10	1.67054e+10
210	PC(35:3)	[M+H]+	Glycerophospholipids	Phosphatidylcholines	PC	(17:1_18:2)	(17:1)	(18:2)		770.569	C43 H81 O8 N1 P1	1.41259e+09	1.38224e+09	1.39074e+09	0	0	0	1.98541e+09	2.16086e+09	2.02659e+09	0	0	0	2.21708e+09	2.08086e+09	2.0173e+09	0	0	0	1.15115e+09	1.12752e+09	1.08452e+09	0	0	0	1.30618e+09	1.27436e+09	1.24723e+09	0	0	0	1.17994e+09	1.15634e+09	1.07822e+09	0	0	0	1.66004e+09	1.6215e+09
211	PC(35:3)	[M+H]+	Glycerophospholipids	Phosphatidylcholines	PC	(15:0_20:3)	(15:0)	(20:3)		770.569	C43 H81 O8 N1 P1	8.05941e+07	9.71573e+07	8.10758e+07	0	0	0	1.07856e+08	1.09033e+08	1.04184e+08	0	0	0	8.22425e+07	8.88175e+07	8.74103e+07	0	0	0	1.14245e+08	1.21046e+08	1.16373e+08	0	0	0	1.01047e+08	9.00594e+07	9.96954e+07	0	0	0	1.12089e+08	1.08136e+08	1.16357e+08	0	0	0	1.01627e+08	1.00845e+08
212	PC(35:3e)	[M+H]+	Glycerophospholipids	Phosphatidylcholines	PC	(18:3e_17:0)	(18:3e)	(17:0)		756.59	C43 H83 O7 N1 P1	1.20102e+07	1.29885e+07	1.44654e+07	0	0	0	3.54222e+07	3.53965e+07	3.40078e+07	0	0	0	2.87105e+07	2.57104e+07	3.42269e+07	0	0	0	1.94519e+07	2.06453e+07	1.90713e+07	0	0	0	2.79989e+07	2.82346e+07	3.10658e+07	0	0	0	3.85068e+07	3.5035e+07	3.60489e+07	0	0	0	2.81014e+07	2.6986e+07
213	PC(35:4)	[M+H]+	Glycerophospholipids	Phosphatidylcholines	PC	(15:0_20:4)	(15:0)	(20:4)		768.554	C43 H79 O8 N1 P1	7.11634e+08	6.60549e+08	6.53203e+08	0	0	0	6.30154e+08	6.57363e+08	6.19691e+08	0	0	0	8.18674e+08	7.34504e+08	7.27608e+08	0	0	0	6.11561e+08	6.859e+08	5.5612e+08	0	0	0	6.7507e+08	6.06893e+08	7.30561e+08	0	0	0	6.53456e+08	6.6747e+08	6.42427e+08	0	0	0	6.64347e+08	8.09395e+08
214	PC(36:1)	[M+H]+	Glycerophospholipids	Phosphatidylcholines	PC	(18:0_18:1)	(18:0)	(18:1)		788.616	C44 H87 O8 N1 P1	6.0801e+10	5.86858e+10	5.67594e+10	0	0	0	5.11673e+10	5.11166e+10	5.15907e+10	0	0	0	5.20478e+10	5.0655e+10	5.48941e+10	0	0	0	5.9502e+10	6.22377e+10	5.66917e+10	0	0	0	4.3973e+10	4.18391e+10	4.07398e+10	0	0	0	4.16362e+10	4.05861e+10	4.0152e+10	0	0	0	5.10513e+10	5.27133e+10
215	PC(36:1e)	[M+H]+	Glycerophospholipids	Phosphatidylcholines	PC	(18:1e_18:0)	(18:1e)	(18:0)		774.637	C44 H89 O7 N1 P1	5.00272e+08	4.93634e+08	4.8656e+08	0	0	0	6.0426e+08	5.91909e+08	5.70986e+08	0	0	0	5.41327e+08	4.87954e+08	5.49167e+08	0	0	0	6.10994e+08	5.92113e+08	6.08984e+08	0	0	0	5.72654e+08	6.03611e+08	5.85928e+08	0	0	0	4.94162e+08	4.86691e+08	4.77693e+08	0	0	0	5.84132e+08	5.90087e+08
216	PC(36:2)	[M+H]+	Glycerophospholipids	Phosphatidylcholines	PC	(18:1_18:1)	(18:1)	(18:1)		786.601	C44 H85 O8 N1 P1	1.23299e+11	1.3505e+11	1.09639e+11	0	0	0	1.19999e+11	1.14061e+11	1.19033e+11	0	0	0	1.13125e+11	1.36498e+11	1.18872e+11	0	0	0	1.30865e+11	1.17156e+11	1.17884e+11	0	0	0	1.06535e+11	1.0876e+11	1.08085e+11	0	0	0	1.16618e+11	1.20941e+11	1.1289e+11	0	0	0	1.18124e+11	1.12672e+11
217	PC(36:2e)	[M+H]+	Glycerophospholipids	Phosphatidylcholines	PC	(18:0e_18:2)	(18:0e)	(18:2)		772.621	C44 H87 O7 N1 P1	1.21127e+09	1.20933e+09	1.12175e+09	0	0	0	1.74231e+09	1.57762e+09	1.62843e+09	0	0	0	1.79576e+09	1.66791e+09	1.78999e+09	0	0	0	1.39238e+09	1.4885e+09	1.51832e+09	0	0	0	1.87908e+09	1.82753e+09	1.76524e+09	0	0	0	1.45961e+09	1.38684e+09	1.35124e+09	0	0	0	1.58796e+09	1.55597e+09
218	PC(36:3)	[M+HCOO]-	Glycerophospholipids	Phosphatidylcholines	PC	(18:1_18:2)	(18:1)	(18:2)		828.576	C45 H83 O10 N1 P1	0	0	0	2.7563e+09	2.70106e+09	2.84945e+09	0	0	0	2.62129e+09	2.6805e+09	2.4845e+09	0	0	0	2.56228e+09	2.41195e+09	2.53756e+09	0	0	0	2.81044e+09	2.93059e+09	2.90941e+09	0	0	0	2.73456e+09	2.76671e+09	2.59817e+09	0	0	0	2.48449e+09	2.61662e+09	2.54568e+09	0	0
219	PC(36:3)	[M+HCOO]-	Glycerophospholipids	Phosphatidylcholines	PC	(16:0_20:3)	(16:0)	(20:3)		828.576	C45 H83 O10 N1 P1	0	0	0	2.68696e+09	2.5082e+09	2.50014e+09	0	0	0	2.13912e+09	2.15247e+09	2.54198e+09	0	0	0	2.80006e+09	2.6478e+09	2.92703e+09	0	0	0	3.2468e+09	3.54333e+09	3.02168e+09	0	0	0	2.58961e+09	1.82995e+09	1.81149e+09	0	0	0	2.02067e+09	1.51237e+09	1.65922e+09	0	0
220	PC(36:3e)	[M+H]+	Glycerophospholipids	Phosphatidylcholines	PC	(18:3e_18:0)	(18:3e)	(18:0)		770.606	C44 H85 O7 N1 P1	3.75094e+08	3.67927e+08	3.83873e+08	0	0	0	4.37487e+08	4.76003e+08	4.5586e+08	0	0	0	4.42652e+08	4.60758e+08	433692235	0	0	0	4.1316e+08	4.22708e+08	3.95024e+08	0	0	0	4.64148e+08	4.48301e+08	4.31872e+08	0	0	0	3.48381e+08	3.90771e+08	4.28083e+08	0	0	0	4.26158e+08	4.39008e+08
221	PC(36:4)	[M+H]+	Glycerophospholipids	Phosphatidylcholines	PC	(18:2_18:2)	(18:2)	(18:2)		782.569	C44 H81 O8 N1 P1	4.07891e+10	3.88713e+10	3.9066e+10	0	0	0	5.77814e+10	5.53155e+10	5.3759e+10	0	0	0	4.79218e+10	4.57916e+10	4.49981e+10	0	0	0	5.95219e+10	5.87075e+10	5.73155e+10	0	0	0	4.73092e+10	4.75258e+10	4.76617e+10	0	0	0	5.88441e+10	5.40665e+10	5.35102e+10	0	0	0	5.17171e+10	5.51199e+10
222	PC(36:4)	[M+H]+	Glycerophospholipids	Phosphatidylcholines	PC	(16:0_20:4)	(16:0)	(20:4)		782.569	C44 H81 O8 N1 P1	9.22553e+10	8.75966e+10	8.84076e+10	0	0	0	8.23418e+10	7.98556e+10	7.70945e+10	0	0	0	8.69884e+10	8.37799e+10	8.28655e+10	0	0	0	9.03525e+10	9.2494e+10	8.41537e+10	0	0	0	7.98015e+10	8.46471e+10	8.04582e+10	0	0	0	8.52099e+10	8.23886e+10	8.76147e+10	0	0	0	8.75001e+10	8.20553e+10
223	PC(36:4e)	[M+H]+	Glycerophospholipids	Phosphatidylcholines	PC	(16:0e_20:4)	(16:0e)	(20:4)		768.59	C44 H83 O7 N1 P1	4.1528e+09	4.15608e+09	4.37893e+09	0	0	0	5.04899e+09	5.06966e+09	4.83074e+09	0	0	0	4.81008e+09	4.64173e+09	4.12833e+09	0	0	0	5.06498e+09	5.6269e+09	5.43287e+09	0	0	0	4.52688e+09	5.00465e+09	5.10982e+09	0	0	0	4.60391e+09	4.8549e+09	4.58662e+09	0	0	0	4.775e+09	5.22249e+09
224	PC(36:5)	[M+H]+	Glycerophospholipids	Phosphatidylcholines	PC	(18:3_18:2)	(18:3)	(18:2)		780.554	C44 H79 O8 N1 P1	3.40189e+09	3.12962e+09	3.53002e+09	0	0	0	6.56366e+09	6.39004e+09	5.98056e+09	0	0	0	4.78841e+09	4.5463e+09	4.74469e+09	0	0	0	4.49732e+09	4.45236e+09	4.41965e+09	0	0	0	2.91456e+09	2.88149e+09	3.16794e+09	0	0	0	3.87724e+09	4.11085e+09	3.84341e+09	0	0	0	4.54264e+09	4.82858e+09
225	PC(36:5)	[M+H]+	Glycerophospholipids	Phosphatidylcholines	PC	(16:0_20:5)	(16:0)	(20:5)		780.554	C44 H79 O8 N1 P1	2.00254e+10	2.03306e+10	1.92952e+10	0	0	0	1.56017e+10	1.60204e+10	1.49452e+10	0	0	0	1.73885e+10	1.69337e+10	1.66482e+10	0	0	0	2.06784e+10	1.95708e+10	1.90814e+10	0	0	0	1.34737e+10	1.43761e+10	1.42291e+10	0	0	0	1.79333e+10	1.80473e+10	1.75593e+10	0	0	0	1.7461e+10	1.93948e+10
226	PC(36:5e)a	[M+H]+	Glycerophospholipids	Phosphatidylcholines	PC	(16:1e_20:4)	(16:1e)	(20:4)		766.575	C44 H81 O7 N1 P1	1.8672e+09	1.89599e+09	1.98201e+09	0	0	0	2.93925e+09	3.30004e+09	3.05805e+09	0	0	0	2.41613e+09	2.62654e+09	2.75392e+09	0	0	0	2.76929e+09	2.67384e+09	2.79372e+09	0	0	0	2.23348e+09	2.22134e+09	2.04609e+09	0	0	0	2.96714e+09	3.03219e+09	3.19734e+09	0	0	0	2.60164e+09	2.84722e+09
227	PC(36:5e)b	[M+H]+	Glycerophospholipids	Phosphatidylcholines	PC	(16:1e_20:4)	(16:1e)	(20:4)		766.575	C44 H81 O7 N1 P1	8.72304e+06	8.52197e+06	8.71568e+06	0	0	0	1.18712e+07	1.14361e+07	1.23919e+07	0	0	0	1.18798e+07	1.31145e+07	1.27598e+07	0	0	0	7.70924e+06	8.45963e+06	7.50145e+06	0	0	0	8.69936e+06	9.24482e+06	8.68032e+06	0	0	0	2.09391e+07	1.99779e+07	2.0255e+07	0	0	0	1.06213e+07	1.08615e+07
228	PC(36:6)	[M+HCOO]-	Glycerophospholipids	Phosphatidylcholines	PC	(14:0_22:6)	(14:0)	(22:6)		822.529	C45 H77 O10 N1 P1	0	0	0	2.33211e+07	2.49339e+07	2.71681e+07	0	0	0	1.98896e+07	1.85674e+07	1.71792e+07	0	0	0	1.96671e+07	1.91159e+07	1.9968e+07	0	0	0	2.78876e+07	2.53038e+07	2.61998e+07	0	0	0	1.91838e+07	1.87796e+07	1.84123e+07	0	0	0	1.58507e+07	1.77283e+07	1.62144e+07	0	0
229	PC(37:2)	[M+H]+	Glycerophospholipids	Phosphatidylcholines	PC	(19:0_18:2)	(19:0)	(18:2)		800.616	C45 H87 O8 N1 P1	1.10631e+10	1.02787e+10	1.09148e+10	0	0	0	1.18767e+10	1.22963e+10	1.26792e+10	0	0	0	1.7147e+10	1.80978e+10	1.78784e+10	0	0	0	1.32593e+10	1.41947e+10	1.32898e+10	0	0	0	1.15288e+10	1.11089e+10	1.15326e+10	0	0	0	1.07905e+10	1.06283e+10	1.16626e+10	0	0	0	1.31041e+10	1.34311e+10
230	PC(37:3)	[M+HCOO]-	Glycerophospholipids	Phosphatidylcholines	PC	(17:0_20:3)	(17:0)	(20:3)		842.592	C46 H85 O10 N1 P1	0	0	0	3.21074e+07	2.86173e+07	3.12433e+07	0	0	0	1.92567e+07	2.11783e+07	2.15044e+07	0	0	0	3.15033e+07	3.15205e+07	3.00575e+07	0	0	0	2.30171e+07	2.26554e+07	2.36242e+07	0	0	0	1.67368e+07	1.679e+07	1.60571e+07	0	0	0	2.08731e+07	2.41984e+07	2.22905e+07	0	0
231	PC(37:3e)	[M+H]+	Glycerophospholipids	Phosphatidylcholines	PC	(18:3e_19:0)	(18:3e)	(19:0)		784.621	C45 H87 O7 N1 P1	1.84857e+07	1.67614e+07	1.33867e+07	0	0	0	3.12368e+07	3.117e+07	2.6974e+07	0	0	0	3.39663e+07	3.43553e+07	3.32537e+07	0	0	0	1.58521e+07	1.68152e+07	1.72701e+07	0	0	0	3.66368e+07	3.72118e+07	3.01843e+07	0	0	0	6.52013e+07	6.07952e+07	6.85859e+07	0	0	0	2.74805e+07	2.78634e+07
232	PC(37:4)a	[M+HCOO]-	Glycerophospholipids	Phosphatidylcholines	PC	(17:0_20:4)	(17:0)	(20:4)		840.576	C46 H83 O10 N1 P1	0	0	0	4.17114e+07	3.82217e+07	4.06493e+07	0	0	0	2.74423e+07	2.44122e+07	2.41052e+07	0	0	0	4.03479e+07	3.50526e+07	3.88347e+07	0	0	0	1.90968e+07	2.16658e+07	1.91717e+07	0	0	0	2.15522e+07	1.70327e+07	1.9719e+07	0	0	0	2.4299e+07	2.27317e+07	2.39912e+07	0	0
233	PC(37:4)b	[M+H]+	Glycerophospholipids	Phosphatidylcholines	PC	(17:0_20:4)	(17:0)	(20:4)		796.585	C45 H83 O8 N1 P1	3.59524e+09	3.68837e+09	3.65896e+09	0	0	0	3.05483e+09	3.48643e+09	3.21479e+09	0	0	0	3.94761e+09	4.27741e+09	3.83677e+09	0	0	0	2.95585e+09	2.81594e+09	2.85735e+09	0	0	0	2.36666e+09	2.32061e+09	2.2852e+09	0	0	0	3.56254e+09	3.59849e+09	3.64638e+09	0	0	0	3.33394e+09	3.82531e+09
234	PC(37:4)	[M+H]+	Glycerophospholipids	Phosphatidylcholines	PC	(15:0_22:4)	(15:0)	(22:4)		796.585	C45 H83 O8 N1 P1	3.04337e+07	3.30729e+07	2.97115e+07	0	0	0	4.16891e+07	4.06591e+07	3.88298e+07	0	0	0	1.7575e+07	1.89285e+07	1.5039e+07	0	0	0	7.19997e+07	7.02877e+07	7.16947e+07	0	0	0	7.65782e+07	7.6274e+07	7.07526e+07	0	0	0	1.79178e+07	1.80668e+07	2.30588e+07	0	0	0	5.16497e+07	5.28536e+07
235	PC(37:5)	[M+H]+	Glycerophospholipids	Phosphatidylcholines	PC	(17:1_20:4)	(17:1)	(20:4)		794.569	C45 H81 O8 N1 P1	6.25014e+08	6.55165e+08	6.21103e+08	0	0	0	5.95519e+08	5.28926e+08	4.91017e+08	0	0	0	5.86384e+08	5.6369e+08	5.72991e+08	0	0	0	3.55209e+08	3.35652e+08	3.11891e+08	0	0	0	4.41363e+08	4.16751e+08	3.78217e+08	0	0	0	4.23776e+08	4.00665e+08	3.58799e+08	0	0	0	5.52959e+08	5.17671e+08
236	PC(37:5)	[M+H]+	Glycerophospholipids	Phosphatidylcholines	PC	(15:0_22:5)	(15:0)	(22:5)		794.569	C45 H81 O8 N1 P1	1.4533e+07	2.07705e+07	1.84773e+07	0	0	0	2.6982e+07	2.75868e+07	2.2908e+07	0	0	0	1.35027e+07	1.87151e+07	1.60884e+07	0	0	0	5.53338e+07	5.5999e+07	5.68512e+07	0	0	0	7.5765e+07	7.40763e+07	7.3978e+07	0	0	0	2.666e+07	2.56922e+07	2.64469e+07	0	0	0	3.43186e+07	3.88357e+07
237	PC(37:6)	[M+H]+	Glycerophospholipids	Phosphatidylcholines	PC	(15:0_22:6)	(15:0)	(22:6)		792.554	C45 H79 O8 N1 P1	7.18404e+08	6.74085e+08	6.9097e+08	0	0	0	1.02823e+09	8.71963e+08	8.0708e+08	0	0	0	8.95402e+08	9.92313e+08	8.38204e+08	0	0	0	6.71157e+08	6.27412e+08	6.53148e+08	0	0	0	5.85972e+08	6.05491e+08	5.94404e+08	0	0	0	5.87374e+08	6.26228e+08	5.81119e+08	0	0	0	7.94936e+08	8.89599e+08
238	PC(38:0)	[M+HCOO]-	Glycerophospholipids	Phosphatidylcholines	PC	(18:0_20:0)	(18:0)	(20:0)		862.654	C47 H93 O10 N1 P1	0	0	0	4.65231e+06	4.76665e+06	4.89468e+06	0	0	0	4.7454e+06	5.05298e+06	4.67142e+06	0	0	0	6.39463e+06	6.07651e+06	6.34212e+06	0	0	0	6.14984e+06	5.99099e+06	6.13186e+06	0	0	0	3.18182e+06	3.27282e+06	3.08903e+06	0	0	0	3.44851e+06	3.53689e+06	3.40117e+06	0	0
239	PC(38:1e)	[M+H]+	Glycerophospholipids	Phosphatidylcholines	PC	(20:0e_18:1)	(20:0e)	(18:1)		802.668	C46 H93 O7 N1 P1	2.35824e+08	2.19203e+08	2.33121e+08	0	0	0	2.67212e+08	2.81205e+08	2.68855e+08	0	0	0	2.66889e+08	2.70313e+08	2.56306e+08	0	0	0	3.50369e+08	3.75477e+08	3.43187e+08	0	0	0	3.07758e+08	2.95222e+08	2.91566e+08	0	0	0	2.6921e+08	2.37371e+08	2.60681e+08	0	0	0	2.90007e+08	2.70571e+08
240	PC(38:2)	[M+HCOO]-	Glycerophospholipids	Phosphatidylcholines	PC	(20:0_18:2)	(20:0)	(18:2)		858.623	C47 H89 O10 N1 P1	0	0	0	6.82871e+08	6.97781e+08	7.30739e+08	0	0	0	7.2374e+08	7.4397e+08	7.29199e+08	0	0	0	9.48233e+08	8.80209e+08	9.10883e+08	0	0	0	8.16495e+08	8.06193e+08	7.96979e+08	0	0	0	5.74799e+08	5.54266e+08	5.65937e+08	0	0	0	4.09138e+08	4.40197e+08	4.45715e+08	0	0
241	PC(38:3)	[M+HCOO]-	Glycerophospholipids	Phosphatidylcholines	PC	(18:0_20:3)	(18:0)	(20:3)		856.607	C47 H87 O10 N1 P1	0	0	0	2.78213e+09	1.94807e+09	2.16316e+09	0	0	0	1.20739e+09	1.27448e+09	1.26926e+09	0	0	0	1.55037e+09	1.52933e+09	1.67376e+09	0	0	0	1.98801e+09	1.86403e+09	1.77454e+09	0	0	0	8.65369e+08	8.82087e+08	8.71684e+08	0	0	0	1.12781e+09	1.15868e+09	1.12928e+09	0	0
242	PC(38:4)	[M+H]+	Glycerophospholipids	Phosphatidylcholines	PC	(18:1_20:3)	(18:1)	(20:3)		810.601	C46 H85 O8 N1 P1	3.17212e+10	3.14701e+10	3.17068e+10	0	0	0	1.83885e+10	1.9882e+10	1.88962e+10	0	0	0	2.04705e+10	2.14312e+10	2.01286e+10	0	0	0	2.37137e+10	2.3246e+10	2.28804e+10	0	0	0	2.00713e+10	2.02428e+10	2.0009e+10	0	0	0	1.74369e+10	1.7233e+10	1.76953e+10	0	0	0	2.2084e+10	2.51564e+10
243	PC(38:4)	[M+H]+	Glycerophospholipids	Phosphatidylcholines	PC	(18:0_20:4)	(18:0)	(20:4)		810.601	C46 H85 O8 N1 P1	7.3112e+10	7.64822e+10	7.47225e+10	0	0	0	6.68499e+10	6.19528e+10	6.80271e+10	0	0	0	6.65035e+10	6.8051e+10	6.92788e+10	0	0	0	7.16779e+10	7.17011e+10	6.88566e+10	0	0	0	5.01035e+10	5.3114e+10	5.66269e+10	0	0	0	7.37577e+10	7.0804e+10	6.8353e+10	0	0	0	6.94594e+10	7.43853e+10
244	PC(38:4e)	[M+H]+	Glycerophospholipids	Phosphatidylcholines	PC	(20:4e_18:0)	(20:4e)	(18:0)		796.621	C46 H87 O7 N1 P1	5.79175e+08	5.87772e+08	6.04279e+08	0	0	0	7.64313e+08	9.45229e+08	9.92589e+08	0	0	0	7.6308e+08	7.91475e+08	8.56226e+08	0	0	0	7.15812e+08	8.69131e+08	9.31906e+08	0	0	0	8.35759e+08	8.67066e+08	8.59638e+08	0	0	0	7.12712e+08	8.62263e+08	6.97295e+08	0	0	0	8.65529e+08	7.23708e+08
245	PC(38:4e)	[M+H]+	Glycerophospholipids	Phosphatidylcholines	PC	(18:0e_20:4)	(18:0e)	(20:4)		796.621	C46 H87 O7 N1 P1	1.77939e+09	1.6936e+09	1.76941e+09	0	0	0	2.00205e+09	2.03313e+09	2.0203e+09	0	0	0	1.87503e+09	1.82724e+09	1.77266e+09	0	0	0	1.96224e+09	2.15445e+09	1.92796e+09	0	0	0	2.09275e+09	1.95781e+09	2.02257e+09	0	0	0	2.67728e+09	2.39021e+09	2.36811e+09	0	0	0	2.05293e+09	2.13846e+09
246	PC(38:5)	[M+H]+	Glycerophospholipids	Phosphatidylcholines	PC	(18:1_20:4)	(18:1)	(20:4)		808.585	C46 H83 O8 N1 P1	2.02571e+10	4.19837e+10	2.15574e+10	0	0	0	1.42844e+10	1.36391e+10	1.32968e+10	0	0	0	3.49556e+10	1.37661e+10	1.46281e+10	0	0	0	3.54625e+10	1.1917e+10	1.2537e+10	0	0	0	1.15796e+10	3.57519e+10	1.21749e+10	0	0	0	1.075e+10	3.34833e+10	3.61011e+10	0	0	0	3.51967e+10	3.82744e+10
247	PC(38:5)	[M+HCOO]-	Glycerophospholipids	Phosphatidylcholines	PC	(16:0_22:5)	(16:0)	(22:5)		852.576	C47 H83 O10 N1 P1	0	0	0	3.19049e+08	2.70448e+08	2.92144e+08	0	0	0	3.02759e+08	3.24978e+08	3.4496e+08	0	0	0	3.18601e+08	3.00731e+08	3.14336e+08	0	0	0	4.05557e+08	4.33116e+08	4.30798e+08	0	0	0	4.75023e+08	4.36885e+08	4.69772e+08	0	0	0	4.39424e+08	4.73582e+08	4.49341e+08	0	0
248	PC(38:5e)	[M+H]+	Glycerophospholipids	Phosphatidylcholines	PC	(18:1e_20:4)	(18:1e)	(20:4)		794.606	C46 H85 O7 N1 P1	2.92951e+09	2.79935e+09	2.57562e+09	0	0	0	2.80589e+09	2.82975e+09	2.62937e+09	0	0	0	2.60242e+09	2.56229e+09	2.63609e+09	0	0	0	2.95412e+09	3.00494e+09	2.9906e+09	0	0	0	2.70472e+09	2.66986e+09	2.8399e+09	0	0	0	2.87314e+09	2.78925e+09	2.8841e+09	0	0	0	2.56027e+09	3.16782e+09
249	PC(38:5e)	[M+H]+	Glycerophospholipids	Phosphatidylcholines	PC	(16:0e_22:5)	(16:0e)	(22:5)		794.606	C46 H85 O7 N1 P1	5.98226e+08	6.20825e+08	6.0513e+08	0	0	0	6.73803e+08	6.26507e+08	6.56485e+08	0	0	0	6.33408e+08	6.41667e+08	6.23155e+08	0	0	0	6.70104e+08	6.48307e+08	6.15495e+08	0	0	0	5.20874e+08	5.95737e+08	5.21919e+08	0	0	0	8.75929e+08	8.43892e+08	9.28415e+08	0	0	0	6.5681e+08	6.8592e+08
250	PC(38:6)	[M+H]+	Glycerophospholipids	Phosphatidylcholines	PC	(18:2_20:4)	(18:2)	(20:4)		806.569	C46 H81 O8 N1 P1	2.13499e+10	2.17669e+10	2.22125e+10	0	0	0	2.19143e+10	2.10316e+10	2.01007e+10	0	0	0	2.4014e+10	2.36805e+10	2.25808e+10	0	0	0	2.05762e+10	1.89333e+10	1.74417e+10	0	0	0	1.4105e+10	1.50378e+10	1.51758e+10	0	0	0	1.87638e+10	1.94471e+10	1.837e+10	0	0	0	1.95903e+10	2.3201e+10
251	PC(38:6)	[M+H]+	Glycerophospholipids	Phosphatidylcholines	PC	(16:0_22:6)	(16:0)	(22:6)		806.569	C46 H81 O8 N1 P1	8.91712e+10	8.34636e+10	8.99673e+10	0	0	0	9.47191e+10	9.62326e+10	9.25906e+10	0	0	0	9.67407e+10	9.04832e+10	9.53022e+10	0	0	0	9.17244e+10	9.33633e+10	9.22071e+10	0	0	0	7.57563e+10	7.53671e+10	7.55796e+10	0	0	0	8.01739e+10	8.83306e+10	7.98247e+10	0	0	0	9.73736e+10	9.36357e+10
252	PC(38:6e)	[M+HCOO]-	Glycerophospholipids	Phosphatidylcholines	PC	(18:2e_20:4)	(18:2e)	(20:4)		836.581	C47 H83 O9 N1 P1	0	0	0	9.30869e+06	9.56455e+06	1.06725e+07	0	0	0	1.27077e+07	1.18681e+07	1.24689e+07	0	0	0	1.07485e+07	1.14739e+07	1.19072e+07	0	0	0	1.04692e+07	7.73336e+06	1.09307e+07	0	0	0	1.04641e+07	9.31475e+06	1.09527e+07	0	0	0	7.01787e+06	8.70893e+06	8.50992e+06	0	0
253	PC(38:6e)	[M+H]+	Glycerophospholipids	Phosphatidylcholines	PC	(16:0e_22:6)	(16:0e)	(22:6)		792.59	C46 H83 O7 N1 P1	1.07876e+09	1.01221e+09	9.2818e+08	0	0	0	1.4101e+09	1.44557e+09	1.50656e+09	0	0	0	1.31879e+09	1.39761e+09	1.39232e+09	0	0	0	1.02641e+09	1.089e+09	1.06965e+09	0	0	0	1.18591e+09	1.30973e+09	1.19779e+09	0	0	0	1.27458e+09	1.22532e+09	1.25916e+09	0	0	0	1.23891e+09	1.20679e+09
254	PC(38:7)	[M+H]+	Glycerophospholipids	Phosphatidylcholines	PC	(16:1_22:6)	(16:1)	(22:6)		804.554	C46 H79 O8 N1 P1	1.28738e+10	1.18343e+10	1.29916e+10	0	0	0	1.11011e+10	1.09176e+10	1.00293e+10	0	0	0	1.16734e+10	1.16088e+10	1.14326e+10	0	0	0	8.6808e+09	8.38827e+09	8.79643e+09	0	0	0	6.45501e+09	6.30093e+09	6.45404e+09	0	0	0	6.22459e+09	6.27399e+09	6.29315e+09	0	0	0	9.53036e+09	1.00884e+10
255	PC(39:3)	[M+HCOO]-	Glycerophospholipids	Phosphatidylcholines	PC	(19:0_20:3)	(19:0)	(20:3)		870.623	C48 H89 O10 N1 P1	0	0	0	2.15369e+07	2.30035e+07	2.37238e+07	0	0	0	1.46653e+07	2.2457e+07	1.44375e+07	0	0	0	2.89016e+07	2.84513e+07	2.95591e+07	0	0	0	1.6585e+07	1.7721e+07	1.78812e+07	0	0	0	1.45867e+07	1.47595e+07	9.29307e+06	0	0	0	9.36183e+06	9.53359e+06	9.96316e+06	0	0
256	PC(39:3e)	[M+H]+	Glycerophospholipids	Phosphatidylcholines	PC	(18:3e_21:0)	(18:3e)	(21:0)		812.653	C47 H91 O7 N1 P1	1.0599e+07	1.19425e+07	1.09091e+07	0	0	0	1.35402e+07	1.22015e+07	1.37612e+07	0	0	0	1.29752e+07	1.26558e+07	1.4722e+07	0	0	0	1.33243e+07	1.40438e+07	1.51333e+07	0	0	0	1.77883e+07	1.74271e+07	2.00646e+07	0	0	0	3.24667e+07	3.2186e+07	3.56604e+07	0	0	0	1.56718e+07	1.63566e+07
257	PC(39:4)a	[M+H]+	Glycerophospholipids	Phosphatidylcholines	PC	(19:0_20:4)	(19:0)	(20:4)		824.616	C47 H87 O8 N1 P1	6.57097e+08	5.77026e+08	5.95991e+08	0	0	0	4.61192e+08	4.86649e+08	4.91186e+08	0	0	0	5.79703e+08	7.24859e+08	6.19005e+08	0	0	0	3.16388e+08	3.40323e+08	3.26384e+08	0	0	0	3.76557e+08	3.07486e+08	3.30509e+08	0	0	0	2.86786e+08	3.08126e+08	2.73132e+08	0	0	0	4.63967e+08	4.86218e+08
258	PC(39:4)b	[M+H]+	Glycerophospholipids	Phosphatidylcholines	PC	(19:0_20:4)	(19:0)	(20:4)		824.616	C47 H87 O8 N1 P1	2.65474e+09	2.57401e+09	2.47231e+09	0	0	0	2.29321e+09	2.11986e+09	2.23789e+09	0	0	0	3.59386e+09	3.50056e+09	3.52716e+09	0	0	0	1.83863e+09	1.76676e+09	1.71878e+09	0	0	0	1.28529e+09	1.42142e+09	1.24708e+09	0	0	0	1.70752e+09	1.6992e+09	1.78405e+09	0	0	0	2.30454e+09	2.385e+09
259	PC(39:5)	[M+H]+	Glycerophospholipids	Phosphatidylcholines	PC	(19:1_20:4)	(19:1)	(20:4)		822.601	C47 H85 O8 N1 P1	6.50912e+08	6.63084e+08	6.65926e+08	0	0	0	4.98741e+08	5.22844e+08	4.85687e+08	0	0	0	6.27468e+08	5.40383e+08	4.70628e+08	0	0	0	3.3354e+08	3.33526e+08	3.14399e+08	0	0	0	3.54104e+08	3.26848e+08	3.05592e+08	0	0	0	3.77788e+08	4.08235e+08	3.60204e+08	0	0	0	4.42519e+08	4.5401e+08
260	PC(40:4)	[M+H]+	Glycerophospholipids	Phosphatidylcholines	PC	(20:0_20:4)	(20:0)	(20:4)		838.632	C48 H89 O8 N1 P1	3.61666e+09	3.65696e+09	3.54638e+09	0	0	0	3.83747e+09	4.04742e+09	3.46391e+09	0	0	0	4.65639e+09	4.7937e+09	4.73237e+09	0	0	0	3.68763e+09	3.85378e+09	3.76685e+09	0	0	0	1.93704e+09	1.91405e+09	1.87663e+09	0	0	0	1.10635e+09	1.14588e+09	1.23189e+09	0	0	0	3.23992e+09	3.27858e+09
261	PC(40:5)	[M+H]+	Glycerophospholipids	Phosphatidylcholines	PC	(20:1_20:4)	(20:1)	(20:4)		836.616	C48 H87 O8 N1 P1	5.5463e+09	6.25951e+09	6.15516e+09	0	0	0	4.91092e+09	4.61206e+09	5.11625e+09	0	0	0	5.45442e+09	5.15021e+09	4.9451e+09	0	0	0	4.36963e+09	4.29313e+09	4.43407e+09	0	0	0	2.41002e+09	2.76071e+09	2.90646e+09	0	0	0	2.42582e+09	2.62622e+09	2.23718e+09	0	0	0	4.60756e+09	4.82667e+09
262	PC(40:5)	[M+HCOO]-	Glycerophospholipids	Phosphatidylcholines	PC	(18:0_22:5)	(18:0)	(22:5)		880.607	C49 H87 O10 N1 P1	0	0	0	1.21066e+08	1.18064e+08	1.20515e+08	0	0	0	1.23537e+08	1.2883e+08	1.41174e+08	0	0	0	1.30158e+08	1.18806e+08	1.26933e+08	0	0	0	1.56906e+08	1.5614e+08	1.61445e+08	0	0	0	1.56913e+08	1.52063e+08	1.5394e+08	0	0	0	1.2735e+08	1.35486e+08	1.37583e+08	0	0
263	PC(40:5)	[M+H]+	Glycerophospholipids	Phosphatidylcholines	PC	(22:3_18:2)	(22:3)	(18:2)		836.616	C48 H87 O8 N1 P1	1.02039e+09	1.0399e+09	9.91337e+08	0	0	0	1.17961e+09	1.12916e+09	1.1164e+09	0	0	0	1.29942e+09	1.31858e+09	1.38547e+09	0	0	0	1.10212e+09	1.10515e+09	1.10985e+09	0	0	0	9.84486e+08	9.68745e+08	9.70311e+08	0	0	0	7.54901e+08	7.80208e+08	7.81298e+08	0	0	0	1.1654e+09	1.20083e+09
264	PC(40:6)	[M+HCOO]-	Glycerophospholipids	Phosphatidylcholines	PC	(18:1_22:5)	(18:1)	(22:5)		878.592	C49 H85 O10 N1 P1	0	0	0	9.45573e+07	1.04721e+08	9.0782e+07	0	0	0	4.99698e+07	5.10486e+07	5.88427e+07	0	0	0	4.48799e+07	5.52574e+07	6.92045e+07	0	0	0	8.05885e+07	8.09887e+07	7.66895e+07	0	0	0	4.13698e+07	6.99858e+07	5.64343e+07	0	0	0	5.39575e+07	5.45644e+07	4.41096e+07	0	0
265	PC(40:6)	[M+H]+	Glycerophospholipids	Phosphatidylcholines	PC	(18:0_22:6)	(18:0)	(22:6)		834.601	C48 H85 O8 N1 P1	4.65731e+10	4.59592e+10	4.50787e+10	0	0	0	3.91579e+10	3.83419e+10	3.84588e+10	0	0	0	4.24165e+10	4.16335e+10	4.24409e+10	0	0	0	3.85304e+10	4.12553e+10	3.99387e+10	0	0	0	2.11279e+10	1.97676e+10	2.11966e+10	0	0	0	3.94806e+10	3.57997e+10	3.73954e+10	0	0	0	3.55153e+10	4.12122e+10
266	PC(40:6e)	[M+H]+	Glycerophospholipids	Phosphatidylcholines	PC	(18:0e_22:6)	(18:0e)	(22:6)		820.621	C48 H87 O7 N1 P1	7.40039e+08	5.77816e+08	7.09768e+08	0	0	0	1.13759e+09	1.15008e+09	1.1127e+09	0	0	0	1.13695e+09	1.29968e+09	1.11953e+09	0	0	0	7.47758e+08	7.5783e+08	7.94603e+08	0	0	0	9.63433e+08	9.71073e+08	9.23997e+08	0	0	0	1.1917e+09	1.20712e+09	1.25344e+09	0	0	0	9.78731e+08	1.05126e+09
267	PC(40:7)	[M+HCOO]-	Glycerophospholipids	Phosphatidylcholines	PC	(20:3_20:4)	(20:3)	(20:4)		876.576	C49 H83 O10 N1 P1	0	0	0	7.34247e+07	6.4641e+07	8.56948e+07	0	0	0	4.37236e+07	5.30445e+07	4.6962e+07	0	0	0	6.23596e+07	6.73548e+07	6.5368e+07	0	0	0	5.43404e+07	5.4935e+07	5.19092e+07	0	0	0	3.28392e+07	3.34857e+07	3.98288e+07	0	0	0	2.81597e+07	3.43295e+07	2.96682e+07	0	0
268	PC(40:7)	[M+H]+	Glycerophospholipids	Phosphatidylcholines	PC	(18:1_22:6)	(18:1)	(22:6)		832.585	C48 H83 O8 N1 P1	2.86864e+10	3.28443e+10	3.22863e+10	0	0	0	2.12856e+10	2.30668e+10	2.20684e+10	0	0	0	2.36627e+10	2.09777e+10	2.12287e+10	0	0	0	2.04807e+10	1.92583e+10	1.87908e+10	0	0	0	1.65842e+10	1.65186e+10	1.58582e+10	0	0	0	1.78117e+10	1.8103e+10	1.77432e+10	0	0	0	2.19414e+10	2.37623e+10
269	PC(40:7e)	[M+H]+	Glycerophospholipids	Phosphatidylcholines	PC	(18:1e_22:6)	(18:1e)	(22:6)		818.606	C48 H85 O7 N1 P1	6.96295e+08	7.09761e+08	7.14117e+08	0	0	0	1.00101e+09	1.08976e+09	1.10019e+09	0	0	0	9.49607e+08	1.00012e+09	8.3926e+08	0	0	0	8.41874e+08	7.9469e+08	8.38212e+08	0	0	0	8.31418e+08	8.19869e+08	7.66202e+08	0	0	0	8.69843e+08	9.0961e+08	9.68172e+08	0	0	0	8.8998e+08	1.01773e+09
270	PC(40:9)	[M+H]+	Glycerophospholipids	Phosphatidylcholines	PC	(18:3_22:6)	(18:3)	(22:6)		828.554	C48 H79 O8 N1 P1	3.32685e+08	3.33676e+08	3.4421e+08	0	0	0	3.91596e+08	3.90059e+08	3.84557e+08	0	0	0	4.87173e+08	4.94844e+08	4.27041e+08	0	0	0	2.27652e+08	2.49439e+08	2.08117e+08	0	0	0	1.35963e+08	1.27746e+08	1.39707e+08	0	0	0	2.37446e+08	1.95795e+08	2.3541e+08	0	0	0	2.94232e+08	3.2102e+08
271	PC(41:2)	[M+H]+	Glycerophospholipids	Phosphatidylcholines	PC	(18:2_23:0)	(18:2)	(23:0)		856.679	C49 H95 O8 N1 P1	7.96833e+07	7.87235e+07	7.72367e+07	0	0	0	7.3862e+07	7.55192e+07	6.89354e+07	0	0	0	1.17676e+08	1.22093e+08	1.1408e+08	0	0	0	6.7643e+07	8.55882e+07	8.27502e+07	0	0	0	7.18868e+07	7.13122e+07	6.83939e+07	0	0	0	1.16323e+08	1.04878e+08	1.13989e+08	0	0	0	9.25183e+07	9.19398e+07
272	PC(41:6)	[M+H]+	Glycerophospholipids	Phosphatidylcholines	PC	(19:0_22:6)	(19:0)	(22:6)		848.616	C49 H87 O8 N1 P1	6.08202e+08	6.40274e+08	6.14229e+08	0	0	0	7.15297e+08	7.09419e+08	7.06253e+08	0	0	0	1.17049e+09	1.24201e+09	1.28961e+09	0	0	0	4.7963e+08	4.74815e+08	4.69183e+08	0	0	0	3.35402e+08	3.15619e+08	3.21269e+08	0	0	0	3.79132e+08	3.64402e+08	3.99287e+08	0	0	0	6.29414e+08	6.50875e+08
273	PC(42:10)	[M+H]+	Glycerophospholipids	Phosphatidylcholines	PC	(20:4_22:6)	(20:4)	(22:6)		854.569	C50 H81 O8 N1 P1	3.12364e+09	2.70167e+09	3.27513e+09	0	0	0	3.35754e+09	3.17507e+09	2.96664e+09	0	0	0	4.29241e+09	4.25825e+09	4.26409e+09	0	0	0	2.36657e+09	2.35808e+09	2.50482e+09	0	0	0	1.67928e+09	1.57884e+09	1.67109e+09	0	0	0	2.18766e+09	2.17823e+09	2.25791e+09	0	0	0	2.80422e+09	3.11613e+09
274	PC(42:11)	[M+H]+	Glycerophospholipids	Phosphatidylcholines	PC	(20:5_22:6)	(20:5)	(22:6)		852.554	C50 H79 O8 N1 P1	6.77722e+07	5.73335e+07	6.42089e+07	0	0	0	5.64751e+07	5.31567e+07	5.18297e+07	0	0	0	7.37952e+07	8.24698e+07	8.87953e+07	0	0	0	3.52893e+07	3.42358e+07	3.38197e+07	0	0	0	1.65247e+07	1.61017e+07	1.76594e+07	0	0	0	3.30396e+07	3.34006e+07	3.50292e+07	0	0	0	4.98573e+07	4.55555e+07
275	PC(42:2)	[M+HCOO]-	Glycerophospholipids	Phosphatidylcholines	PC	(24:0_18:2)	(24:0)	(18:2)		914.686	C51 H97 O10 N1 P1	0	0	0	1.35973e+07	1.16893e+07	1.35707e+07	0	0	0	1.88649e+07	2.00949e+07	1.94358e+07	0	0	0	2.07001e+07	2.37213e+07	2.34582e+07	0	0	0	2.20068e+07	2.01695e+07	2.13525e+07	0	0	0	1.51081e+07	1.57219e+07	1.61636e+07	0	0	0	1.55453e+07	1.83321e+07	1.64006e+07	0	0
276	PC(42:6)	[M+H]+	Glycerophospholipids	Phosphatidylcholines	PC	(20:0_22:6)	(20:0)	(22:6)		862.632	C50 H89 O8 N1 P1	1.15394e+09	1.15692e+09	1.09267e+09	0	0	0	1.72154e+09	1.80399e+09	1.67016e+09	0	0	0	2.212e+09	2.24918e+09	2.28466e+09	0	0	0	1.20034e+09	1.32138e+09	1.23523e+09	0	0	0	6.22396e+08	5.9445e+08	6.19774e+08	0	0	0	2.72127e+08	2.88597e+08	2.79539e+08	0	0	0	1.17106e+09	1.28438e+09
277	PC(42:7)	[M+H]+	Glycerophospholipids	Phosphatidylcholines	PC	(20:1_22:6)	(20:1)	(22:6)		860.616	C50 H87 O8 N1 P1	1.37725e+09	1.32398e+09	1.40218e+09	0	0	0	1.12123e+09	1.10066e+09	1.08771e+09	0	0	0	1.19779e+09	1.03806e+09	1.22593e+09	0	0	0	7.7784e+08	8.20802e+08	8.55222e+08	0	0	0	6.75249e+08	6.73073e+08	6.25596e+08	0	0	0	4.87239e+08	3.95122e+08	4.72901e+08	0	0	0	8.7282e+08	1.07625e+09
278	PC(44:12)	[M+H]+	Glycerophospholipids	Phosphatidylcholines	PC	(22:6_22:6)	(22:6)	(22:6)		878.569	C52 H81 O8 N1 P1	1.5096e+08	1.84258e+08	1.85006e+08	0	0	0	2.38939e+08	2.39572e+08	2.30696e+08	0	0	0	3.256e+08	3.43645e+08	3.41949e+08	0	0	0	1.41771e+08	1.29871e+08	1.34743e+08	0	0	0	9.84503e+07	9.45683e+07	9.04689e+07	0	0	0	1.41017e+08	1.40337e+08	1.37731e+08	0	0	0	2.14166e+08	2.18782e+08
279	PC(44:5)	[M+H]+	Glycerophospholipids	Phosphatidylcholines	PC	(24:1_20:4)	(24:1)	(20:4)		892.679	C52 H95 O8 N1 P1	1.15564e+08	1.19904e+08	1.27266e+08	0	0	0	1.85569e+08	1.61939e+08	1.61864e+08	0	0	0	1.67974e+08	1.78964e+08	1.74867e+08	0	0	0	1.65201e+08	1.41976e+08	1.49432e+08	0	0	0	1.34177e+08	1.17707e+08	1.28852e+08	0	0	0	1.06489e+08	9.53326e+07	1.089e+08	0	0	0	1.49245e+08	1.49932e+08
280	PE(31:1)	[M+H]+	Glycerophospholipids	Phosphatidylethanolamines	PE	(17:0_14:1)	(17:0)	(14:1)		676.491	C36 H71 O8 N1 P1	1.60618e+08	2.01484e+08	1.77974e+08	0	0	0	2.11971e+08	2.47591e+08	2.18104e+08	0	0	0	2.29313e+08	2.2205e+08	2.07936e+08	0	0	0	1.84719e+08	1.78692e+08	1.79117e+08	0	0	0	2.5475e+08	2.34512e+08	2.42447e+08	0	0	0	3.26063e+08	2.90873e+08	2.96724e+08	0	0	0	2.30805e+08	2.51446e+08
281	PE(32:0p)	[M+H]+	Glycerophospholipids	Phosphatidylethanolamines	PE	(16:0p_16:0)	(16:0p)	(16:0)		676.528	C37 H75 O7 N1 P1	1.52597e+07	1.3884e+07	1.66668e+07	0	0	0	1.8323e+07	2.34082e+07	1.8396e+07	0	0	0	1.69512e+07	1.70246e+07	1.79618e+07	0	0	0	3.16404e+07	3.17143e+07	2.72733e+07	0	0	0	2.64942e+07	2.28795e+07	2.44492e+07	0	0	0	1.51058e+07	1.31794e+07	1.72154e+07	0	0	0	2.08193e+07	2.20847e+07
282	PE(32:1)	[M-H]-	Glycerophospholipids	Phosphatidylethanolamines	PE	(16:0_16:1)	(16:0)	(16:1)		688.492	C37 H71 O8 N1 P1	0	0	0	8.73544e+06	8.9621e+06	7.62582e+06	0	0	0	9.78188e+06	9.48827e+06	8.24199e+06	0	0	0	8.64756e+06	7.64884e+06	7.82179e+06	0	0	0	1.98043e+07	2.07061e+07	1.94954e+07	0	0	0	2.06692e+07	2.22218e+07	2.16343e+07	0	0	0	9.09388e+06	8.97569e+06	8.58448e+06	0	0
283	PE(34:0)a	[M-H]-	Glycerophospholipids	Phosphatidylethanolamines	PE	(18:0_16:0)	(18:0)	(16:0)		718.539	C39 H77 O8 N1 P1	0	0	0	6.77561e+06	6.45089e+06	6.58033e+06	0	0	0	4.34776e+06	5.67391e+06	4.92858e+06	0	0	0	6.06317e+06	5.74992e+06	5.97351e+06	0	0	0	8.26856e+06	9.05412e+06	9.0013e+06	0	0	0	5.15708e+06	5.83578e+06	5.48022e+06	0	0	0	5.19342e+06	4.2751e+06	4.84041e+06	0	0
284	PE(34:0)b	[M+H]+	Glycerophospholipids	Phosphatidylethanolamines	PE	(18:0_16:0)	(18:0)	(16:0)		720.554	C39 H79 O8 N1 P1	8.82929e+06	1.01417e+07	9.23759e+06	0	0	0	8.77509e+06	8.89578e+06	7.42621e+06	0	0	0	5.50975e+06	5.41354e+06	6.40089e+06	0	0	0	1.02979e+07	1.45355e+07	1.2112e+07	0	0	0	9.00999e+06	9.44621e+06	9.18004e+06	0	0	0	1.30028e+07	1.27099e+07	1.34399e+07	0	0	0	6.62254e+06	9.44962e+06
285	PE(34:0p)	[M+H]+	Glycerophospholipids	Phosphatidylethanolamines	PE	(18:0p_16:0)	(18:0p)	(16:0)		704.559	C39 H79 O7 N1 P1	1.20192e+07	1.24247e+07	1.00743e+07	0	0	0	6.26581e+06	5.9919e+06	5.76575e+06	0	0	0	5.01927e+06	5.2318e+06	5.19063e+06	0	0	0	7.14349e+06	8.45391e+06	9.03331e+06	0	0	0	5.92379e+06	6.12528e+06	6.13622e+06	0	0	0	1.11092e+07	1.11234e+07	1.12693e+07	0	0	0	8.5252e+06	7.08807e+06
286	PE(34:1)	[M+H]+	Glycerophospholipids	Phosphatidylethanolamines	PE	(16:0_18:1)	(16:0)	(18:1)		718.538	C39 H77 O8 N1 P1	1.76101e+08	1.62223e+08	1.72994e+08	0	0	0	2.08411e+08	1.94943e+08	1.91687e+08	0	0	0	1.67005e+08	1.56857e+08	1.75045e+08	0	0	0	3.17483e+08	3.08414e+08	2.92148e+08	0	0	0	4.17224e+08	4.28442e+08	3.92509e+08	0	0	0	2.47625e+08	2.45378e+08	2.55027e+08	0	0	0	2.38036e+08	2.46808e+08
287	PE(34:1p)	[M+H]+	Glycerophospholipids	Phosphatidylethanolamines	PE	(16:0p_18:1)	(16:0p)	(18:1)		702.543	C39 H77 O7 N1 P1	1.16283e+08	1.26237e+08	9.56452e+07	0	0	0	1.32103e+08	1.28635e+08	1.21463e+08	0	0	0	1.0318e+08	1.10614e+08	104431151	0	0	0	1.43679e+08	1.34801e+08	1.55137e+08	0	0	0	1.46253e+08	1.47955e+08	1.71872e+08	0	0	0	1.27381e+08	1.22297e+08	1.26052e+08	0	0	0	1.24086e+08	1.46927e+08
288	PE(34:2)	[M+H]+	Glycerophospholipids	Phosphatidylethanolamines	PE	(16:0_18:2)	(16:0)	(18:2)		716.522	C39 H75 O8 N1 P1	3.78975e+08	3.37537e+08	3.74686e+08	0	0	0	1.10031e+09	1.16795e+09	1.20611e+09	0	0	0	8.22097e+08	8.48096e+08	8.33795e+08	0	0	0	9.83151e+08	8.65713e+08	9.88403e+08	0	0	0	1.23633e+09	1.17993e+09	1.07915e+09	0	0	0	1.13093e+09	1.06241e+09	1.1502e+09	0	0	0	8.66769e+08	9.88448e+08
289	PE(34:2e)	[M-H]-	Glycerophospholipids	Phosphatidylethanolamines	PE	(16:0e_18:2)	(16:0e)	(18:2)		700.529	C39 H75 O7 N1 P1	0	0	0	8.85559e+06	1.05538e+07	1.08739e+07	0	0	0	2.45097e+07	5.61242e+07	2.30667e+07	0	0	0	2.13018e+07	2.00875e+07	2.1881e+07	0	0	0	1.55356e+07	1.31818e+07	1.58765e+07	0	0	0	1.97827e+07	1.91568e+07	1.99722e+07	0	0	0	1.20113e+07	1.07436e+07	1.17171e+07	0	0
290	PE(34:2e)	[M-H]-	Glycerophospholipids	Phosphatidylethanolamines	PE	(16:1e_18:1)	(16:1e)	(18:1)		700.529	C39 H75 O7 N1 P1	0	0	0	2.87831e+07	2.95828e+07	2.48189e+07	0	0	0	2.98296e+07	2.81178e+07	2.80734e+07	0	0	0	2.67543e+07	2.48382e+07	2.49043e+07	0	0	0	3.8411e+07	3.80418e+07	3.69332e+07	0	0	0	3.78616e+07	4.11494e+07	4.16897e+07	0	0	0	2.59465e+07	2.6337e+07	2.51297e+07	0	0
291	PE(34:2p)	[M+H]+	Glycerophospholipids	Phosphatidylethanolamines	PE	(16:0p_18:2)	(16:0p)	(18:2)		700.528	C39 H75 O7 N1 P1	1.98412e+08	1.76056e+08	1.92457e+08	0	0	0	3.2683e+08	3.19124e+08	3.20968e+08	0	0	0	2.62767e+08	2.60248e+08	2.00375e+08	0	0	0	2.00809e+08	1.90763e+08	2.01081e+08	0	0	0	2.51652e+08	2.88828e+08	2.63929e+08	0	0	0	1.95245e+08	1.71744e+08	1.70071e+08	0	0	0	2.29404e+08	2.31925e+08
292	PE(34:3)	[M+H]+	Glycerophospholipids	Phosphatidylethanolamines	PE	(16:1_18:2)	(16:1)	(18:2)		714.507	C39 H73 O8 N1 P1	2.20973e+07	1.88093e+07	2.18076e+07	0	0	0	5.76054e+07	4.44896e+07	4.91861e+07	0	0	0	4.24441e+07	3.86642e+07	3.79498e+07	0	0	0	5.16762e+07	4.73243e+07	4.97267e+07	0	0	0	6.99957e+07	6.89108e+07	6.42737e+07	0	0	0	2.83304e+07	2.75973e+07	2.20798e+07	0	0	0	3.8599e+07	4.53419e+07
293	PE(34:3)	[M+H]+	Glycerophospholipids	Phosphatidylethanolamines	PE	(16:0_18:3)	(16:0)	(18:3)		714.507	C39 H73 O8 N1 P1	0	0	0	0	0	0	1.77061e+07	1.51607e+07	1.59866e+07	0	0	0	5.74659e+06	6.07114e+06	8.43192e+06	0	0	0	8.38515e+06	1.0186e+07	5.5774e+06	0	0	0	1.9809e+07	1.84034e+07	2.06064e+07	0	0	0	1.5376e+07	1.51641e+07	1.48935e+07	0	0	0	1.52939e+07	8.24496e+06
294	PE(34:3e)	[M-H]-	Glycerophospholipids	Phosphatidylethanolamines	PE	(16:1e_18:2)	(16:1e)	(18:2)		698.513	C39 H73 O7 N1 P1	0	0	0	4.74522e+07	4.98431e+07	4.97513e+07	0	0	0	7.69155e+07	8.36606e+07	8.14354e+07	0	0	0	6.83916e+07	7.23568e+07	6.76351e+07	0	0	0	5.22601e+07	5.28638e+07	5.43674e+07	0	0	0	6.21245e+07	6.61396e+07	6.33307e+07	0	0	0	4.34695e+07	4.72859e+07	4.12755e+07	0	0
295	PE(35:2)	[M+H]+	Glycerophospholipids	Phosphatidylethanolamines	PE	(17:0_18:2)	(17:0)	(18:2)		730.538	C40 H77 O8 N1 P1	2.47239e+06	0	0	0	0	0	2.34979e+07	2.12477e+07	1.84901e+07	0	0	0	1.04877e+07	1.76942e+07	1.17596e+07	0	0	0	4.95559e+06	1.20769e+07	2.41597e+06	0	0	0	2.51218e+07	2.38548e+07	2.55548e+07	0	0	0	2.49362e+07	2.18757e+07	2.67306e+07	0	0	0	6.39586e+06	1.06275e+07
296	PE(36:1)	[M+H]+	Glycerophospholipids	Phosphatidylethanolamines	PE	(18:0_18:1)	(18:0)	(18:1)		746.569	C41 H81 O8 N1 P1	9.98657e+07	1.11751e+08	8.59187e+07	0	0	0	1.42246e+08	1.09329e+08	1.1434e+08	0	0	0	1.00965e+08	9.94298e+07	1.13619e+08	0	0	0	1.46884e+08	1.88538e+08	1.55897e+08	0	0	0	1.72633e+08	1.53226e+08	1.70268e+08	0	0	0	1.60517e+08	1.44572e+08	1.82163e+08	0	0	0	1.36004e+08	1.27934e+08
297	PE(36:1e)	[M-H]-	Glycerophospholipids	Phosphatidylethanolamines	PE	(18:0e_18:1)	(18:0e)	(18:1)		730.576	C41 H81 O7 N1 P1	0	0	0	3.18101e+07	3.24592e+07	3.07136e+07	0	0	0	4.42618e+07	4.56196e+07	4.49028e+07	0	0	0	4.48413e+07	4.17112e+07	4.40101e+07	0	0	0	3.49607e+07	3.62341e+07	3.51337e+07	0	0	0	4.01767e+07	4.09321e+07	3.91746e+07	0	0	0	3.64994e+07	3.88615e+07	3.84855e+07	0	0
298	PE(36:1p)	[M+H]+	Glycerophospholipids	Phosphatidylethanolamines	PE	(18:0p_18:1)	(18:0p)	(18:1)		730.575	C41 H81 O7 N1 P1	5.26978e+07	4.15979e+07	4.07896e+07	0	0	0	4.52929e+07	4.43437e+07	4.14519e+07	0	0	0	3.82224e+07	3.76663e+07	3.49353e+07	0	0	0	4.2556e+07	4.03268e+07	3.94045e+07	0	0	0	3.92422e+07	4.4408e+07	3.85103e+07	0	0	0	5.23447e+07	4.16191e+07	5.12874e+07	0	0	0	3.72813e+07	4.4739e+07
299	PE(36:2)	[M+H]+	Glycerophospholipids	Phosphatidylethanolamines	PE	(18:0_18:2)	(18:0)	(18:2)		744.554	C41 H79 O8 N1 P1	8.24648e+08	6.9935e+08	6.81688e+08	0	0	0	1.53068e+09	1.60292e+09	1.53486e+09	0	0	0	1.13822e+09	1.1332e+09	1.14804e+09	0	0	0	1.52903e+09	1.28157e+09	1.54128e+09	0	0	0	1.62096e+09	1.7894e+09	1.28909e+09	0	0	0	1.78243e+09	1.82009e+09	1.92538e+09	0	0	0	1.2251e+09	1.39055e+09
300	PE(36:2e)	[M-H]-	Glycerophospholipids	Phosphatidylethanolamines	PE	(18:0e_18:2)	(18:0e)	(18:2)		728.56	C41 H79 O7 N1 P1	0	0	0	8.40455e+07	8.45216e+07	8.55173e+07	0	0	0	1.30363e+08	1.34417e+08	1.34154e+08	0	0	0	1.4753e+08	1.38352e+08	1.43433e+08	0	0	0	1.03942e+08	1.10229e+08	1.01085e+08	0	0	0	1.34095e+08	1.22222e+08	1.31476e+08	0	0	0	1.10546e+08	1.13425e+08	1.21735e+08	0	0
301	PE(36:2p)	[M+H]+	Glycerophospholipids	Phosphatidylethanolamines	PE	(18:1p_18:1)	(18:1p)	(18:1)		728.559	C41 H79 O7 N1 P1	3.87734e+07	3.23161e+07	3.05985e+07	0	0	0	3.1147e+07	3.37277e+07	3.0521e+07	0	0	0	3.05843e+07	2.75651e+07	2.83426e+07	0	0	0	3.79499e+07	3.999e+07	3.38014e+07	0	0	0	5.17268e+07	4.67771e+07	3.96584e+07	0	0	0	5.37642e+07	3.81401e+07	4.5374e+07	0	0	0	3.263e+07	3.20229e+07
302	PE(36:2p)	[M+H]+	Glycerophospholipids	Phosphatidylethanolamines	PE	(18:0p_18:2)	(18:0p)	(18:2)		728.559	C41 H79 O7 N1 P1	2.70179e+08	2.83904e+08	2.78973e+08	0	0	0	3.58377e+08	3.53024e+08	3.03372e+08	0	0	0	3.46053e+08	3.67417e+08	3.21374e+08	0	0	0	2.59925e+08	2.48674e+08	2.45809e+08	0	0	0	3.11983e+08	3.13417e+08	2.93375e+08	0	0	0	3.91488e+08	3.70696e+08	4.21885e+08	0	0	0	3.06679e+08	3.25075e+08
303	PE(36:3)	[M+H]+	Glycerophospholipids	Phosphatidylethanolamines	PE	(18:1_18:2)	(18:1)	(18:2)		742.538	C41 H77 O8 N1 P1	2.71895e+08	2.98299e+08	3.06433e+08	0	0	0	5.20168e+08	5.68685e+08	4.96956e+08	0	0	0	4.40197e+08	3.48098e+08	3.25232e+08	0	0	0	5.02458e+08	5.1461e+08	4.45595e+08	0	0	0	7.71043e+08	8.20219e+08	7.69873e+08	0	0	0	4.83355e+08	4.53738e+08	4.72931e+08	0	0	0	4.74518e+08	5.50336e+08
304	PE(36:3e)	[M-H]-	Glycerophospholipids	Phosphatidylethanolamines	PE	(18:1e_18:2)	(18:1e)	(18:2)		726.544	C41 H77 O7 N1 P1	0	0	0	6.30061e+07	6.18778e+07	6.53898e+07	0	0	0	9.3684e+07	9.28078e+07	8.76052e+07	0	0	0	9.50448e+07	8.22643e+07	8.71149e+07	0	0	0	6.89443e+07	6.67189e+07	6.40456e+07	0	0	0	8.28316e+07	8.25377e+07	8.07641e+07	0	0	0	9.04666e+07	9.60115e+07	9.79416e+07	0	0
305	PE(36:4)	[M-H]-	Glycerophospholipids	Phosphatidylethanolamines	PE	(18:2_18:2)	(18:2)	(18:2)		738.508	C41 H73 O8 N1 P1	0	0	0	2.51761e+07	2.30981e+07	2.95089e+07	0	0	0	2.42196e+07	2.42419e+07	2.37259e+07	0	0	0	2.33511e+07	2.34966e+07	2.43812e+07	0	0	0	3.8527e+07	3.7256e+07	4.03247e+07	0	0	0	1.7315e+07	1.83261e+07	1.64933e+07	0	0	0	2.13034e+07	2.13174e+07	2.1585e+07	0	0
306	PE(36:4)	[M+H]+	Glycerophospholipids	Phosphatidylethanolamines	PE	(16:0_20:4)	(16:0)	(20:4)		740.522	C41 H75 O8 N1 P1	6.63558e+08	6.1565e+08	6.13089e+08	0	0	0	9.37017e+08	8.9138e+08	9.16548e+08	0	0	0	7.97088e+08	7.70925e+08	7.81313e+08	0	0	0	1.01202e+09	1.00054e+09	1.12435e+09	0	0	0	1.26765e+09	1.33082e+09	1.22047e+09	0	0	0	1.08401e+09	1.09821e+09	1.11716e+09	0	0	0	9.42622e+08	9.50207e+08
307	PE(36:4e)	[M-H]-	Glycerophospholipids	Phosphatidylethanolamines	PE	(18:2e_18:2)	(18:2e)	(18:2)		724.529	C41 H75 O7 N1 P1	0	0	0	2.92504e+07	3.30123e+07	3.46539e+07	0	0	0	6.76668e+07	6.37006e+07	4.70306e+07	0	0	0	5.25607e+07	6.01908e+07	7.12819e+07	0	0	0	5.55341e+07	4.97665e+07	5.48859e+07	0	0	0	5.9552e+07	5.39815e+07	5.72849e+07	0	0	0	7.36139e+07	6.77483e+07	9.42646e+07	0	0
308	PE(36:4p)	[M+H]+	Glycerophospholipids	Phosphatidylethanolamines	PE	(16:0p_20:4)	(16:0p)	(20:4)		724.528	C41 H75 O7 N1 P1	3.56082e+08	3.34832e+08	3.23755e+08	0	0	0	3.77928e+08	4.1377e+08	3.65989e+08	0	0	0	3.51707e+08	3.48245e+08	3.74059e+08	0	0	0	2.78624e+08	2.9932e+08	3.31293e+08	0	0	0	4.38647e+08	4.63914e+08	4.23655e+08	0	0	0	5.32343e+08	5.19819e+08	4.95325e+08	0	0	0	4.20327e+08	3.91326e+08
309	PE(36:5)	[M+H]+	Glycerophospholipids	Phosphatidylethanolamines	PE	(16:1_20:4)	(16:1)	(20:4)		738.507	C41 H73 O8 N1 P1	5.05838e+07	6.04225e+07	5.43199e+07	0	0	0	8.02122e+07	7.95204e+07	7.15834e+07	0	0	0	6.61256e+07	6.6755e+07	6.69249e+07	0	0	0	7.24814e+07	8.03371e+07	8.04034e+07	0	0	0	1.28899e+08	1.338e+08	1.29434e+08	0	0	0	5.69523e+07	6.03481e+07	4.58191e+07	0	0	0	6.57264e+07	8.25853e+07
310	PE(36:5e)	[M-H]-	Glycerophospholipids	Phosphatidylethanolamines	PE	(18:3e_18:2)	(18:3e)	(18:2)		722.513	C41 H73 O7 N1 P1	0	0	0	2.04696e+07	2.04809e+07	2.00533e+07	0	0	0	2.85466e+07	2.93661e+07	2.64049e+07	0	0	0	2.6452e+07	2.28101e+07	2.60704e+07	0	0	0	1.538e+07	1.64026e+07	2.14248e+07	0	0	0	1.95607e+07	1.88174e+07	2.23361e+07	0	0	0	3.36772e+07	2.95218e+07	2.81346e+07	0	0
311	PE(36:5e)	[M-H]-	Glycerophospholipids	Phosphatidylethanolamines	PE	(16:1e_20:4)	(16:1e)	(20:4)		722.513	C41 H73 O7 N1 P1	0	0	0	1.26371e+08	1.39943e+08	1.2367e+08	0	0	0	1.50579e+08	1.50296e+08	1.57654e+08	0	0	0	1.54465e+08	1.32772e+08	1.6353e+08	0	0	0	1.42281e+08	1.64775e+08	1.51724e+08	0	0	0	1.91879e+08	2.01079e+08	1.79394e+08	0	0	0	1.7432e+08	1.84815e+08	1.93695e+08	0	0
312	PE(37:2)	[M-H]-	Glycerophospholipids	Phosphatidylethanolamines	PE	(19:0_18:2)	(19:0)	(18:2)		756.555	C42 H79 O8 N1 P1	0	0	0	3.26657e+06	3.16803e+06	3.09172e+06	0	0	0	6.75379e+06	5.93526e+06	6.29242e+06	0	0	0	8.83498e+06	8.28275e+06	8.46143e+06	0	0	0	6.59651e+06	6.69785e+06	6.12799e+06	0	0	0	7.69546e+06	7.15235e+06	7.22065e+06	0	0	0	6.91934e+06	7.65273e+06	7.66476e+06	0	0
313	PE(38:2)	[M-H]-	Glycerophospholipids	Phosphatidylethanolamines	PE	(20:0_18:2)	(20:0)	(18:2)		770.571	C43 H81 O8 N1 P1	0	0	0	2.44198e+06	2.57969e+06	1.91257e+06	0	0	0	4.26804e+06	4.61744e+06	4.64959e+06	0	0	0	4.53734e+06	4.39378e+06	4.56414e+06	0	0	0	4.38986e+06	3.95744e+06	4.19365e+06	0	0	0	4.68149e+06	4.21199e+06	4.73093e+06	0	0	0	3.39001e+06	3.26749e+06	3.74229e+06	0	0
314	PE(38:2e)	[M-H]-	Glycerophospholipids	Phosphatidylethanolamines	PE	(20:0e_18:2)	(20:0e)	(18:2)		756.591	C43 H83 O7 N1 P1	0	0	0	4.37552e+07	4.63924e+07	4.60056e+07	0	0	0	6.12627e+07	6.45725e+07	6.07539e+07	0	0	0	7.61278e+07	7.31719e+07	7.67035e+07	0	0	0	5.53098e+07	5.39799e+07	5.19524e+07	0	0	0	6.94447e+07	7.244e+07	7.1114e+07	0	0	0	7.15005e+07	7.30866e+07	7.71139e+07	0	0
315	PE(38:2p)	[M+H]+	Glycerophospholipids	Phosphatidylethanolamines	PE	(20:0p_18:2)	(20:0p)	(18:2)		756.59	C43 H83 O7 N1 P1	3.58515e+07	4.35956e+07	4.35535e+07	0	0	0	4.875e+07	4.6989e+07	5.05553e+07	0	0	0	4.71133e+07	5.49177e+07	5.26047e+07	0	0	0	4.35048e+07	4.02995e+07	4.06442e+07	0	0	0	4.30874e+07	4.34779e+07	4.58935e+07	0	0	0	9.1659e+07	8.40682e+07	1.0224e+08	0	0	0	4.46223e+07	4.64937e+07
316	PE(38:3)	[M-H]-	Glycerophospholipids	Phosphatidylethanolamines	PE	(20:1_18:2)	(20:1)	(18:2)		768.555	C43 H79 O8 N1 P1	0	0	0	6.73283e+06	7.21004e+06	7.09672e+06	0	0	0	1.27341e+07	1.35186e+07	1.33253e+07	0	0	0	1.06903e+07	9.87435e+06	1.03425e+07	0	0	0	1.15439e+07	1.14093e+07	1.14059e+07	0	0	0	1.54867e+07	1.46292e+07	1.57149e+07	0	0	0	7.98445e+06	8.31271e+06	8.43618e+06	0	0
317	PE(38:3)	[M-H]-	Glycerophospholipids	Phosphatidylethanolamines	PE	(18:0_20:3)	(18:0)	(20:3)		768.555	C43 H79 O8 N1 P1	0	0	0	1.81802e+07	1.87193e+07	1.89544e+07	0	0	0	2.43657e+07	2.32858e+07	2.135e+07	0	0	0	2.12774e+07	2.07162e+07	1.968e+07	0	0	0	2.71091e+07	2.5234e+07	2.57561e+07	0	0	0	2.17241e+07	2.32257e+07	2.36267e+07	0	0	0	1.7189e+07	1.77962e+07	1.71674e+07	0	0
318	PE(38:3e)	[M-H]-	Glycerophospholipids	Phosphatidylethanolamines	PE	(20:1e_18:2)	(20:1e)	(18:2)		754.576	C43 H81 O7 N1 P1	0	0	0	1.24775e+07	1.20664e+07	1.18452e+07	0	0	0	1.72389e+07	1.75713e+07	1.78844e+07	0	0	0	1.86834e+07	1.74766e+07	1.80323e+07	0	0	0	1.45231e+07	1.44661e+07	1.33241e+07	0	0	0	1.61323e+07	1.63303e+07	1.62236e+07	0	0	0	2.27419e+07	2.28128e+07	2.19192e+07	0	0
319	PE(38:3p)	[M+H]+	Glycerophospholipids	Phosphatidylethanolamines	PE	(18:0p_20:3)	(18:0p)	(20:3)		754.575	C43 H81 O7 N1 P1	4.77512e+08	4.891e+08	4.68493e+08	0	0	0	5.6898e+08	5.42187e+08	5.1534e+08	0	0	0	5.71107e+08	5.86045e+08	5.22991e+08	0	0	0	5.22192e+08	5.33921e+08	5.17828e+08	0	0	0	6.54529e+08	6.91146e+08	6.69992e+08	0	0	0	1.08211e+09	1.04765e+09	1.21142e+09	0	0	0	5.87128e+08	6.81986e+08
320	PE(38:4)	[M+H]+	Glycerophospholipids	Phosphatidylethanolamines	PE	(18:0_20:4)	(18:0)	(20:4)		768.554	C43 H79 O8 N1 P1	1.35712e+09	1.28719e+09	1.31201e+09	0	0	0	1.61453e+09	1.7053e+09	1.6278e+09	0	0	0	1.36735e+09	1.52097e+09	1.36774e+09	0	0	0	1.72259e+09	1.79608e+09	1.90632e+09	0	0	0	1.69381e+09	1.63756e+09	1.60108e+09	0	0	0	1.73295e+09	1.77482e+09	1.94536e+09	0	0	0	1.71152e+09	1.69588e+09
321	PE(38:4e)	[M-H]-	Glycerophospholipids	Phosphatidylethanolamines	PE	(18:0e_20:4)	(18:0e)	(20:4)		752.56	C43 H79 O7 N1 P1	0	0	0	9.20423e+07	9.60273e+07	1.03418e+08	0	0	0	1.38801e+08	1.28222e+08	1.32912e+08	0	0	0	1.36088e+08	1.24108e+08	1.51761e+08	0	0	0	1.31861e+08	1.28462e+08	1.23077e+08	0	0	0	1.73199e+08	1.519e+08	1.64627e+08	0	0	0	2.13409e+08	2.26189e+08	2.31535e+08	0	0
322	PE(38:4p)	[M+H]+	Glycerophospholipids	Phosphatidylethanolamines	PE	(16:0p_22:4)	(16:0p)	(22:4)		752.559	C43 H79 O7 N1 P1	8.36679e+07	9.08171e+07	8.04714e+07	0	0	0	1.26573e+08	1.09225e+08	1.11925e+08	0	0	0	9.29745e+07	9.84739e+07	9.33295e+07	0	0	0	1.63654e+08	1.47206e+08	1.58747e+08	0	0	0	1.39824e+08	1.50345e+08	1.57827e+08	0	0	0	9.06894e+07	9.32087e+07	9.63941e+07	0	0	0	1.11021e+08	1.25054e+08
323	PE(38:4p)	[M+H]+	Glycerophospholipids	Phosphatidylethanolamines	PE	(18:0p_20:4)	(18:0p)	(20:4)		752.559	C43 H79 O7 N1 P1	5.55813e+08	5.23692e+08	5.3029e+08	0	0	0	6.76202e+08	6.26278e+08	6.06862e+08	0	0	0	6.36916e+08	6.57358e+08	6.24363e+08	0	0	0	6.65513e+08	6.32264e+08	6.10617e+08	0	0	0	6.87626e+08	6.81575e+08	6.63553e+08	0	0	0	1.28432e+09	1.26656e+09	1.23319e+09	0	0	0	6.84206e+08	7.43413e+08
324	PE(38:5)a	[M+H]+	Glycerophospholipids	Phosphatidylethanolamines	PE	(16:0_22:5)	(16:0)	(22:5)		766.538	C43 H77 O8 N1 P1	7.1866e+08	7.1585e+08	7.05465e+08	0	0	0	8.68793e+08	8.62651e+08	9.17698e+08	0	0	0	6.82769e+08	6.69006e+08	5.96457e+08	0	0	0	8.56924e+08	8.52397e+08	9.58541e+08	0	0	0	1.31961e+09	1.31208e+09	1.26364e+09	0	0	0	7.08484e+08	6.64047e+08	7.61726e+08	0	0	0	8.80099e+08	9.08535e+08
325	PE(38:5)b	[M+H]+	Glycerophospholipids	Phosphatidylethanolamines	PE	(16:0_22:5)	(16:0)	(22:5)		766.538	C43 H77 O8 N1 P1	6.40677e+07	5.3048e+07	4.82692e+07	0	0	0	7.93216e+07	8.03904e+07	7.01492e+07	0	0	0	5.88951e+07	5.67746e+07	6.2007e+07	0	0	0	1.14781e+08	1.11957e+08	1.02632e+08	0	0	0	2.012e+08	1.92387e+08	2.00909e+08	0	0	0	1.00786e+08	1.08067e+08	1.19777e+08	0	0	0	1.00858e+08	1.27377e+08
326	PE(38:5e)	[M+H]+	Glycerophospholipids	Phosphatidylethanolamines	PE	(18:2e_20:3)	(18:2e)	(20:3)		752.559	C43 H79 O7 N1 P1	3.18939e+07	3.58808e+07	3.18795e+07	0	0	0	6.31088e+07	5.5492e+07	5.83894e+07	0	0	0	5.03855e+07	6.424e+07	5.34664e+07	0	0	0	3.63239e+07	3.77427e+07	5.22448e+07	0	0	0	5.74022e+07	6.50501e+07	5.53428e+07	0	0	0	7.0616e+07	6.69827e+07	6.35941e+07	0	0	0	4.57381e+07	5.74603e+07
327	PE(38:5e)	[M-H]-	Glycerophospholipids	Phosphatidylethanolamines	PE	(16:1e_22:4)	(16:1e)	(22:4)		750.544	C43 H77 O7 N1 P1	0	0	0	1.87439e+07	2.02845e+07	2.01488e+07	0	0	0	2.5676e+07	2.56457e+07	2.60283e+07	0	0	0	2.28205e+07	2.19572e+07	2.23757e+07	0	0	0	3.79391e+07	4.2275e+07	3.78899e+07	0	0	0	4.08482e+07	4.00586e+07	3.99404e+07	0	0	0	1.57114e+07	1.63106e+07	1.67515e+07	0	0
328	PE(38:5e)	[M-H]-	Glycerophospholipids	Phosphatidylethanolamines	PE	(18:1e_20:4)	(18:1e)	(20:4)		750.544	C43 H77 O7 N1 P1	0	0	0	1.23994e+08	1.30136e+08	1.2304e+08	0	0	0	1.50096e+08	1.54487e+08	1.52573e+08	0	0	0	1.49868e+08	1.47214e+08	1.52617e+08	0	0	0	148569963	1.50068e+08	1.56123e+08	0	0	0	1.52706e+08	1.62606e+08	1.61891e+08	0	0	0	2.61336e+08	2.65431e+08	2.69519e+08	0	0
329	PE(38:5p)a	[M+H]+	Glycerophospholipids	Phosphatidylethanolamines	PE	(16:0p_22:5)	(16:0p)	(22:5)		750.543	C43 H77 O7 N1 P1	1.53712e+08	1.60072e+08	1.49103e+08	0	0	0	2.17503e+08	2.37806e+08	2.55423e+08	0	0	0	1.88461e+08	1.8789e+08	2.24979e+08	0	0	0	2.02256e+08	1.90588e+08	2.05162e+08	0	0	0	2.65663e+08	2.85427e+08	2.87026e+08	0	0	0	2.70649e+08	2.64491e+08	2.6699e+08	0	0	0	2.15641e+08	2.29684e+08
330	PE(38:5p)b	[M+H]+	Glycerophospholipids	Phosphatidylethanolamines	PE	(16:0p_22:5)	(16:0p)	(22:5)		750.543	C43 H77 O7 N1 P1	5.48682e+07	5.00982e+07	5.52586e+07	0	0	0	9.29918e+07	8.98563e+07	9.03442e+07	0	0	0	9.05804e+07	7.68808e+07	9.06876e+07	0	0	0	8.3512e+07	7.59731e+07	6.76386e+07	0	0	0	1.48362e+08	1.40761e+08	1.29663e+08	0	0	0	8.85112e+07	9.2487e+07	9.37903e+07	0	0	0	9.06255e+07	9.54394e+07
331	PE(38:6)	[M+H]+	Glycerophospholipids	Phosphatidylethanolamines	PE	(18:2_20:4)	(18:2)	(20:4)		764.522	C43 H75 O8 N1 P1	8.29499e+07	1.0478e+08	7.97409e+07	0	0	0	1.36298e+08	1.30723e+08	1.36139e+08	0	0	0	1.24485e+08	1.16625e+08	1.04221e+08	0	0	0	1.22302e+08	1.23287e+08	1.03485e+08	0	0	0	1.7068e+08	1.70099e+08	1.4396e+08	0	0	0	6.66733e+07	6.60788e+07	5.73236e+07	0	0	0	1.38083e+08	1.07834e+08
332	PE(38:6)	[M+H]+	Glycerophospholipids	Phosphatidylethanolamines	PE	(16:0_22:6)	(16:0)	(22:6)		764.522	C43 H75 O8 N1 P1	2.76427e+08	2.37502e+08	2.5701e+08	0	0	0	4.47941e+08	4.06312e+08	4.53403e+08	0	0	0	3.15595e+08	3.59088e+08	3.3228e+08	0	0	0	3.28188e+08	2.45755e+08	2.98202e+08	0	0	0	6.86501e+08	6.7727e+08	6.49678e+08	0	0	0	4.63332e+08	4.28677e+08	4.44714e+08	0	0	0	3.21531e+08	3.61341e+08
333	PE(38:6e)	[M-H]-	Glycerophospholipids	Phosphatidylethanolamines	PE	(16:0e_22:6)	(16:0e)	(22:6)		748.529	C43 H75 O7 N1 P1	0	0	0	3.82845e+07	3.57932e+07	4.02e+07	0	0	0	8.31019e+07	8.80051e+07	8.3633e+07	0	0	0	9.04258e+07	1.00797e+08	9.19909e+07	0	0	0	5.38844e+07	6.66073e+07	5.11727e+07	0	0	0	7.52001e+07	6.03574e+07	7.24208e+07	0	0	0	6.90338e+07	7.82778e+07	7.60746e+07	0	0
334	PE(38:6e)	[M-H]-	Glycerophospholipids	Phosphatidylethanolamines	PE	(18:2e_20:4)	(18:2e)	(20:4)		748.529	C43 H75 O7 N1 P1	0	0	0	5.65621e+07	5.68945e+07	5.61657e+07	0	0	0	6.62654e+07	6.77042e+07	7.11958e+07	0	0	0	6.51683e+07	6.77909e+07	7.11123e+07	0	0	0	7.6778e+07	8.65569e+07	7.59223e+07	0	0	0	8.1511e+07	9.31593e+07	8.38992e+07	0	0	0	5.79172e+07	7.75284e+07	6.84931e+07	0	0
335	PE(38:6p)	[M+H]+	Glycerophospholipids	Phosphatidylethanolamines	PE	(16:0p_22:6)	(16:0p)	(22:6)		748.528	C43 H75 O7 N1 P1	1.18577e+09	1.17487e+09	1.13518e+09	0	0	0	1.76583e+09	1.90165e+09	1.80509e+09	0	0	0	1.83542e+09	1.78308e+09	1.67902e+09	0	0	0	1.43175e+09	1.49925e+09	1.34443e+09	0	0	0	1.28559e+09	1.32153e+09	1.27179e+09	0	0	0	1.60017e+09	1.58665e+09	1.68899e+09	0	0	0	1.47467e+09	1.78499e+09
336	PE(38:7)	[M+H]+	Glycerophospholipids	Phosphatidylethanolamines	PE	(16:1_22:6)	(16:1)	(22:6)		762.507	C43 H73 O8 N1 P1	4.50751e+07	3.48401e+07	3.57565e+07	0	0	0	7.00991e+07	8.28467e+07	7.19458e+07	0	0	0	5.52299e+07	6.57151e+07	4.59847e+07	0	0	0	4.99973e+07	4.88288e+07	4.49842e+07	0	0	0	6.16302e+07	6.095e+07	7.60574e+07	0	0	0	3.85237e+07	3.91878e+07	3.26967e+07	0	0	0	4.84371e+07	5.43322e+07
337	PE(38:7e)	[M-H]-	Glycerophospholipids	Phosphatidylethanolamines	PE	(16:1e_22:6)	(16:1e)	(22:6)		746.513	C43 H73 O7 N1 P1	0	0	0	2.32835e+08	2.34773e+08	2.41489e+08	0	0	0	3.56865e+08	3.89312e+08	3.93195e+08	0	0	0	3.79204e+08	3.63806e+08	3.72415e+08	0	0	0	2.77289e+08	2.96265e+08	2.77714e+08	0	0	0	2.73169e+08	2.73395e+08	2.69922e+08	0	0	0	2.72399e+08	2.76647e+08	2.95709e+08	0	0
338	PE(40:4)	[M-H]-	Glycerophospholipids	Phosphatidylethanolamines	PE	(18:0_22:4)	(18:0)	(22:4)		794.571	C45 H81 O8 N1 P1	0	0	0	5.286e+06	4.70727e+06	4.87684e+06	0	0	0	5.97902e+06	6.67056e+06	5.51217e+06	0	0	0	4.18606e+06	3.63284e+06	4.23455e+06	0	0	0	1.51686e+07	1.48883e+07	1.54666e+07	0	0	0	1.50376e+07	1.51348e+07	1.53866e+07	0	0	0	4.09356e+06	4.17213e+06	4.1517e+06	0	0
339	PE(40:4)	[M+H]+	Glycerophospholipids	Phosphatidylethanolamines	PE	(20:0_20:4)	(20:0)	(20:4)		796.585	C45 H83 O8 N1 P1	6.51628e+06	7.10838e+06	6.3765e+06	0	0	0	1.7028e+07	1.56262e+07	1.60016e+07	0	0	0	1.54149e+07	1.61825e+07	1.41157e+07	0	0	0	7.96114e+06	1.26443e+07	1.1277e+07	0	0	0	1.0486e+07	8.86877e+06	9.60632e+06	0	0	0	9.78988e+06	1.03846e+07	9.00218e+06	0	0	0	1.11593e+07	1.28877e+07
340	PE(40:4e)	[M-H]-	Glycerophospholipids	Phosphatidylethanolamines	PE	(18:0e_22:4)	(18:0e)	(22:4)		780.591	C45 H83 O7 N1 P1	0	0	0	2.10906e+07	2.21688e+07	2.00868e+07	0	0	0	3.19957e+07	3.3092e+07	3.3941e+07	0	0	0	2.3114e+07	2.53136e+07	2.41856e+07	0	0	0	3.16796e+07	3.21539e+07	3.00589e+07	0	0	0	3.34406e+07	3.29368e+07	2.91638e+07	0	0	0	3.51245e+07	2.82968e+07	2.8265e+07	0	0
341	PE(40:4e)	[M-H]-	Glycerophospholipids	Phosphatidylethanolamines	PE	(20:0e_20:4)	(20:0e)	(20:4)		780.591	C45 H83 O7 N1 P1	0	0	0	8.55051e+07	8.51791e+07	8.4881e+07	0	0	0	8.77175e+07	1.02864e+08	1.01814e+08	0	0	0	1.10136e+08	1.02837e+08	1.08726e+08	0	0	0	1.15108e+08	1.06443e+08	1.12208e+08	0	0	0	1.26231e+08	1.29426e+08	1.30324e+08	0	0	0	1.97819e+08	1.79386e+08	1.91873e+08	0	0
342	PE(40:4p)	[M+H]+	Glycerophospholipids	Phosphatidylethanolamines	PE	(18:0p_22:4)	(18:0p)	(22:4)		780.59	C45 H83 O7 N1 P1	3.34366e+07	3.3478e+07	2.97857e+07	0	0	0	5.59934e+07	5.73217e+07	5.58976e+07	0	0	0	4.28569e+07	3.7529e+07	3.43185e+07	0	0	0	5.44879e+07	4.7213e+07	5.26989e+07	0	0	0	5.22971e+07	5.66433e+07	5.64358e+07	0	0	0	6.22903e+07	6.61242e+07	6.28427e+07	0	0	0	4.65823e+07	5.4424e+07
343	PE(40:4p)	[M+H]+	Glycerophospholipids	Phosphatidylethanolamines	PE	(20:0p_20:4)	(20:0p)	(20:4)		780.59	C45 H83 O7 N1 P1	1.33241e+08	1.53967e+08	1.41551e+08	0	0	0	1.83618e+08	1.83095e+08	1.67003e+08	0	0	0	1.66068e+08	1.71677e+08	1.62211e+08	0	0	0	1.66578e+08	1.63734e+08	1.57794e+08	0	0	0	1.59297e+08	1.53583e+08	1.54741e+08	0	0	0	3.79075e+08	3.54126e+08	3.6858e+08	0	0	0	1.92935e+08	1.96744e+08
344	PE(40:5)	[M+H]+	Glycerophospholipids	Phosphatidylethanolamines	PE	(18:0_22:5)	(18:0)	(22:5)		794.569	C45 H81 O8 N1 P1	8.63763e+07	7.59435e+07	7.48956e+07	0	0	0	1.15216e+08	1.10036e+08	1.02089e+08	0	0	0	9.7466e+07	1.18241e+08	9.09346e+07	0	0	0	1.07757e+08	1.15237e+08	1.3266e+08	0	0	0	9.99326e+07	8.05399e+07	8.1887e+07	0	0	0	5.42332e+07	5.54693e+07	6.04834e+07	0	0	0	9.60336e+07	9.19302e+07
345	PE(40:5e)	[M-H]-	Glycerophospholipids	Phosphatidylethanolamines	PE	(18:0e_22:5)	(18:0e)	(22:5)		778.576	C45 H81 O7 N1 P1	0	0	0	2.28539e+07	2.57681e+07	2.596e+07	0	0	0	3.81666e+07	3.67693e+07	3.82358e+07	0	0	0	3.58489e+07	3.30024e+07	3.29725e+07	0	0	0	3.51234e+07	3.46656e+07	3.37679e+07	0	0	0	2.64567e+07	2.62448e+07	2.48182e+07	0	0	0	2.92096e+07	3.02339e+07	3.19685e+07	0	0
346	PE(40:5e)	[M-H]-	Glycerophospholipids	Phosphatidylethanolamines	PE	(18:1e_22:4)	(18:1e)	(22:4)		778.576	C45 H81 O7 N1 P1	0	0	0	1.06916e+07	9.94532e+06	9.95137e+06	0	0	0	1.63176e+07	1.62011e+07	1.58212e+07	0	0	0	1.30642e+07	1.2659e+07	1.23902e+07	0	0	0	1.74291e+07	1.72293e+07	1.73551e+07	0	0	0	1.77005e+07	1.76458e+07	1.71419e+07	0	0	0	1.16189e+07	1.27221e+07	1.34821e+07	0	0
347	PE(40:5e)	[M-H]-	Glycerophospholipids	Phosphatidylethanolamines	PE	(20:1e_20:4)	(20:1e)	(20:4)		778.576	C45 H81 O7 N1 P1	0	0	0	4.00434e+07	4.55389e+07	4.36215e+07	0	0	0	5.51643e+07	5.29188e+07	5.37366e+07	0	0	0	5.10011e+07	5.20348e+07	5.34323e+07	0	0	0	5.33908e+07	5.12014e+07	4.94487e+07	0	0	0	4.74853e+07	4.64301e+07	5.32728e+07	0	0	0	8.52466e+07	9.61089e+07	9.17219e+07	0	0
348	PE(40:5p)	[M+H]+	Glycerophospholipids	Phosphatidylethanolamines	PE	(18:0p_22:5)	(18:0p)	(22:5)		778.575	C45 H81 O7 N1 P1	1.39622e+07	1.65696e+07	1.73402e+07	0	0	0	4.6544e+07	3.82609e+07	3.75873e+07	0	0	0	2.15908e+07	2.87367e+07	3.48068e+07	0	0	0	2.98573e+07	2.87177e+07	3.25093e+07	0	0	0	4.77072e+07	4.63312e+07	47077001	0	0	0	4.40093e+07	4.19977e+07	4.39398e+07	0	0	0	3.68051e+07	3.41299e+07
349	PE(40:6)	[M+H]+	Glycerophospholipids	Phosphatidylethanolamines	PE	(18:0_22:6)	(18:0)	(22:6)		792.554	C45 H79 O8 N1 P1	2.3433e+08	2.37757e+08	2.218e+08	0	0	0	3.00226e+08	3.08298e+08	2.88826e+08	0	0	0	2.57673e+08	2.78003e+08	2.5673e+08	0	0	0	3.09206e+08	3.30681e+08	3.22367e+08	0	0	0	2.68695e+08	3.12911e+08	3.28361e+08	0	0	0	2.43347e+08	2.61657e+08	2.37962e+08	0	0	0	2.72496e+08	2.83249e+08
350	PE(40:6e)	[M-H]-	Glycerophospholipids	Phosphatidylethanolamines	PE	(18:0e_22:6)	(18:0e)	(22:6)		776.56	C45 H79 O7 N1 P1	0	0	0	1.16648e+08	1.13443e+08	1.25962e+08	0	0	0	1.9882e+08	1.89803e+08	1.79844e+08	0	0	0	1.94574e+08	1.77899e+08	1.90204e+08	0	0	0	1.42971e+08	1.48942e+08	1.46443e+08	0	0	0	1.53545e+08	1.41174e+08	1.65315e+08	0	0	0	2.79189e+08	2.94349e+08	2.94147e+08	0	0
351	PE(40:6p)	[M+H]+	Glycerophospholipids	Phosphatidylethanolamines	PE	(18:0p_22:6)	(18:0p)	(22:6)		776.559	C45 H79 O7 N1 P1	7.71739e+08	7.90139e+08	7.80207e+08	0	0	0	1.13594e+09	1.09593e+09	1.06015e+09	0	0	0	1.02018e+09	1.12535e+09	1.14312e+09	0	0	0	7.78945e+08	7.72041e+08	7.30031e+08	0	0	0	6.87344e+08	7.37934e+08	6.84278e+08	0	0	0	1.56522e+09	1.51377e+09	1.61525e+09	0	0	0	9.87292e+08	1.03207e+09
352	PE(40:7)	[M-H]-	Glycerophospholipids	Phosphatidylethanolamines	PE	(18:1_22:6)	(18:1)	(22:6)		788.524	C45 H75 O8 N1 P1	0	0	0	7.01475e+07	6.57604e+07	6.71396e+07	0	0	0	7.0957e+07	8.86677e+07	8.69473e+07	0	0	0	5.88641e+07	6.40564e+07	7.06991e+07	0	0	0	1.05015e+08	1.05729e+08	1.01823e+08	0	0	0	1.11921e+08	1.01917e+08	9.94019e+07	0	0	0	5.15094e+07	4.74559e+07	4.12975e+07	0	0
353	PE(40:7e)	[M-H]-	Glycerophospholipids	Phosphatidylethanolamines	PE	(18:1e_22:6)	(18:1e)	(22:6)		774.544	C45 H77 O7 N1 P1	0	0	0	1.81435e+08	1.75539e+08	1.69767e+08	0	0	0	2.73169e+08	2.54616e+08	2.75027e+08	0	0	0	3.10022e+08	3.05687e+08	3.13514e+08	0	0	0	1.78824e+08	1.97329e+08	1.89429e+08	0	0	0	1.77067e+08	1.77469e+08	1.86876e+08	0	0	0	3.08724e+08	3.38842e+08	3.25836e+08	0	0
354	PE(40:8)	[M+H]+	Glycerophospholipids	Phosphatidylethanolamines	PE	(18:2_22:6)	(18:2)	(22:6)		788.522	C45 H75 O8 N1 P1	9.77273e+07	9.74023e+07	9.27483e+07	0	0	0	1.01907e+08	1.30476e+08	1.07519e+08	0	0	0	1.05466e+08	1.19143e+08	1.18543e+08	0	0	0	1.41751e+08	1.37694e+08	1.27158e+08	0	0	0	1.16486e+08	1.1662e+08	1.25122e+08	0	0	0	3.70881e+07	3.01899e+07	3.74676e+07	0	0	0	1.15467e+08	1.24363e+08
355	PE(40:8e)	[M-H]-	Glycerophospholipids	Phosphatidylethanolamines	PE	(18:2e_22:6)	(18:2e)	(22:6)		772.529	C45 H75 O7 N1 P1	0	0	0	4.47541e+07	3.7463e+07	3.88579e+07	0	0	0	6.39843e+07	5.39218e+07	5.44981e+07	0	0	0	6.50596e+07	5.46902e+07	6.81566e+07	0	0	0	5.50405e+07	5.18752e+07	5.07773e+07	0	0	0	4.64343e+07	4.62028e+07	5.20291e+07	0	0	0	5.62312e+07	6.52655e+07	6.55654e+07	0	0
356	PE(42:10)	[M+H]+	Glycerophospholipids	Phosphatidylethanolamines	PE	(20:4_22:6)	(20:4)	(22:6)		812.522	C47 H75 O8 N1 P1	3.38699e+07	3.44604e+07	2.34769e+07	0	0	0	4.2417e+07	3.85865e+07	3.96621e+07	0	0	0	4.52889e+07	4.33649e+07	3.62615e+07	0	0	0	4.40433e+07	3.98958e+07	4.66548e+07	0	0	0	3.63935e+07	3.73657e+07	3.73333e+07	0	0	0	1.30921e+07	1.13243e+07	1.03609e+07	0	0	0	3.48346e+07	3.58978e+07
357	PE(42:5p)	[M+H]+	Glycerophospholipids	Phosphatidylethanolamines	PE	(20:0p_22:5)	(20:0p)	(22:5)		806.606	C47 H85 O7 N1 P1	1.46875e+08	1.86058e+08	2.00351e+08	0	0	0	2.62714e+08	2.65844e+08	2.63521e+08	0	0	0	2.73845e+08	1.91523e+08	2.49474e+08	0	0	0	2.15941e+08	2.0668e+08	1.75486e+08	0	0	0	2.17466e+08	2.24343e+08	1.73946e+08	0	0	0	4.59218e+08	5.51644e+08	5.49877e+08	0	0	0	2.17476e+08	2.35768e+08
358	PE(42:6p)	[M+H]+	Glycerophospholipids	Phosphatidylethanolamines	PE	(20:0p_22:6)	(20:0p)	(22:6)		804.59	C47 H83 O7 N1 P1	1.32167e+08	1.36762e+08	1.27519e+08	0	0	0	1.85379e+08	1.76125e+08	1.83899e+08	0	0	0	1.79428e+08	1.85999e+08	1.90606e+08	0	0	0	1.17088e+08	1.15071e+08	1.20966e+08	0	0	0	9.55862e+07	1.01197e+08	1.03638e+08	0	0	0	3.41977e+08	3.32763e+08	3.16782e+08	0	0	0	1.6008e+08	1.76362e+08
359	PG(31:1)	[M-H]-	Glycerophospholipids	Phosphatidylgylcerols	PG	(17:0_14:1)	(17:0)	(14:1)		705.471	C37 H70 O10 N0 P1	0	0	0	8.84674e+07	9.21638e+07	9.36735e+07	0	0	0	8.22672e+07	7.89264e+07	7.66795e+07	0	0	0	7.99422e+07	7.923e+07	8.01352e+07	0	0	0	9.94095e+07	1.02034e+08	1.03863e+08	0	0	0	9.32993e+07	8.87089e+07	9.22746e+07	0	0	0	7.74176e+07	7.82597e+07	7.87353e+07	0	0
360	PG(32:0)	[M-H]-	Glycerophospholipids	Phosphatidylgylcerols	PG	(16:0_16:0)	(16:0)	(16:0)		721.503	C38 H74 O10 N0 P1	0	0	0	2.06277e+07	2.64657e+07	2.1333e+07	0	0	0	1.49176e+06	6.27381e+06	1.42875e+06	0	0	0	1.12106e+06	2.00636e+06	1.92027e+06	0	0	0	3.75808e+06	5.95705e+06	5.71968e+06	0	0	0	4.34783e+07	4.5233e+07	3.71727e+07	0	0	0	4.34996e+06	2.23146e+06	3.82555e+06	0	0
361	PG(32:1)	[M-H]-	Glycerophospholipids	Phosphatidylgylcerols	PG	(16:0_16:1)	(16:0)	(16:1)		719.487	C38 H72 O10 N0 P1	0	0	0	1.78603e+07	1.74498e+07	1.78135e+07	0	0	0	745356	998875	1.09565e+06	0	0	0	232730	165536	98869	0	0	0	1.49876e+06	1.52331e+06	1.72492e+06	0	0	0	2.40905e+07	2.38706e+07	2.38878e+07	0	0	0	1.01385e+06	1.20661e+06	945487	0	0
362	PG(34:2)	[M-H]-	Glycerophospholipids	Phosphatidylgylcerols	PG	(16:0_18:2)	(16:0)	(18:2)		745.503	C40 H74 O10 N0 P1	0	0	0	5.27235e+07	4.64778e+07	4.63422e+07	0	0	0	1.36075e+07	1.37729e+07	1.31182e+07	0	0	0	8.6623e+06	7.41008e+06	8.72817e+06	0	0	0	1.78303e+07	1.95005e+07	1.82555e+07	0	0	0	1.09373e+08	9.59587e+07	1.01084e+08	0	0	0	9.55715e+06	1.02027e+07	9.5728e+06	0	0
363	PG(36:2)	[M-H]-	Glycerophospholipids	Phosphatidylgylcerols	PG	(18:0_18:2)	(18:0)	(18:2)		773.534	C42 H78 O10 N0 P1	0	0	0	9.2522e+06	9.56807e+06	8.79223e+06	0	0	0	9.09685e+06	9.13583e+06	8.98694e+06	0	0	0	6.97646e+06	7.286e+06	8.47581e+06	0	0	0	1.23162e+07	1.41815e+07	1.5476e+07	0	0	0	1.3788e+07	1.1042e+07	1.09585e+07	0	0	0	7.87894e+06	8.80953e+06	9.83406e+06	0	0
364	PG(36:3)a	[M-H]-	Glycerophospholipids	Phosphatidylgylcerols	PG	(18:1_18:2)	(18:1)	(18:2)		771.518	C42 H76 O10 N0 P1	0	0	0	1.27693e+07	1.34009e+07	1.41102e+07	0	0	0	6.86024e+06	6.47834e+06	6.51704e+06	0	0	0	7.30816e+06	6.69072e+06	6.81579e+06	0	0	0	1.47359e+07	1.4804e+07	1.16775e+07	0	0	0	1.19648e+07	1.12536e+07	1.20258e+07	0	0	0	4.24013e+06	4.24459e+06	4.27253e+06	0	0
365	PG(36:3)b	[M-H]-	Glycerophospholipids	Phosphatidylgylcerols	PG	(18:1_18:2)	(18:1)	(18:2)		771.518	C42 H76 O10 N0 P1	0	0	0	2.72641e+06	2.56615e+06	2.53931e+06	0	0	0	1.65914e+06	1.50899e+06	1.50538e+06	0	0	0	1.27709e+06	1.20863e+06	1.26679e+06	0	0	0	2.73178e+06	2.42897e+06	2.26744e+06	0	0	0	6.5453e+06	6.5976e+06	6.86318e+06	0	0	0	955901	1.3646e+06	871921	0	0
366	PG(36:4)	[M-H]-	Glycerophospholipids	Phosphatidylgylcerols	PG	(18:2_18:2)	(18:2)	(18:2)		769.503	C42 H74 O10 N0 P1	0	0	0	8.74028e+06	8.23353e+06	8.35519e+06	0	0	0	4.37197e+06	4.48599e+06	4.2074e+06	0	0	0	5.1619e+06	4.99149e+06	5.247e+06	0	0	0	8.01867e+06	8.06562e+06	8.34361e+06	0	0	0	5.65126e+06	5.81844e+06	5.96252e+06	0	0	0	2.78952e+06	2.84269e+06	2.64569e+06	0	0
367	PG(36:4)	[M-H]-	Glycerophospholipids	Phosphatidylgylcerols	PG	(16:0_20:4)	(16:0)	(20:4)		769.503	C42 H74 O10 N0 P1	0	0	0	1.18264e+07	1.1537e+07	1.22516e+07	0	0	0	2.15865e+06	2.39932e+06	2.94973e+06	0	0	0	1.73302e+06	1.33786e+06	1.87874e+06	0	0	0	4.00781e+06	4.09556e+06	3.89604e+06	0	0	0	2.82619e+07	2.767e+07	2.65818e+07	0	0	0	3.58818e+06	4.23199e+06	3.83716e+06	0	0
368	PI(31:1)	[M-H]-	Glycerophospholipids	Phosphatidylinositols	PI	(17:0_14:1)	(17:0)	(14:1)		793.487	C40 H74 O13 N0 P1	0	0	0	9.83965e+07	9.67219e+07	8.98565e+07	0	0	0	6.33453e+07	5.96392e+07	5.8626e+07	0	0	0	6.32646e+07	6.21668e+07	6.20958e+07	0	0	0	7.23943e+07	6.48587e+07	6.78954e+07	0	0	0	8.29474e+07	8.11556e+07	7.51134e+07	0	0	0	5.29463e+07	6.04291e+07	6.3395e+07	0	0
369	PI(32:1)	[M-H]-	Glycerophospholipids	Phosphatidylinositols	PI	(16:0_16:1)	(16:0)	(16:1)		807.503	C41 H76 O13 N0 P1	0	0	0	1.3656e+07	1.3112e+07	1.34077e+07	0	0	0	1.13131e+07	1.18125e+07	1.14209e+07	0	0	0	1.69672e+07	1.54399e+07	1.70005e+07	0	0	0	1.70222e+07	2.12082e+07	2.17846e+07	0	0	0	1.73978e+07	1.88205e+07	1.73468e+07	0	0	0	8.72179e+06	9.54823e+06	7.7978e+06	0	0
370	PI(34:1)	[M-H]-	Glycerophospholipids	Phosphatidylinositols	PI	(16:0_18:1)	(16:0)	(18:1)		835.534	C43 H80 O13 N0 P1	0	0	0	2.99894e+07	2.85865e+07	2.9961e+07	0	0	0	2.30192e+07	2.35658e+07	2.26403e+07	0	0	0	2.7339e+07	2.62895e+07	2.63242e+07	0	0	0	3.41033e+07	3.23377e+07	3.47315e+07	0	0	0	3.93896e+07	3.61621e+07	3.89746e+07	0	0	0	2.31309e+07	2.34747e+07	2.35421e+07	0	0
371	PI(34:2)	[M-H]-	Glycerophospholipids	Phosphatidylinositols	PI	(16:0_18:2)	(16:0)	(18:2)		833.519	C43 H78 O13 N0 P1	0	0	0	4.70426e+08	4.80676e+08	4.79321e+08	0	0	0	5.73436e+08	5.73621e+08	5.71211e+08	0	0	0	6.59042e+08	5.79663e+08	5.54801e+08	0	0	0	5.96069e+08	5.74835e+08	5.55085e+08	0	0	0	6.11107e+08	5.44637e+08	5.75556e+08	0	0	0	4.11617e+08	4.44858e+08	4.52978e+08	0	0
372	PI(34:3)	[M-H]-	Glycerophospholipids	Phosphatidylinositols	PI	(16:1_18:2)	(16:1)	(18:2)		831.503	C43 H76 O13 N0 P1	0	0	0	2.9607e+07	2.96243e+07	3.08985e+07	0	0	0	3.01357e+07	2.96893e+07	2.84569e+07	0	0	0	3.1475e+07	3.03606e+07	3.03805e+07	0	0	0	3.5859e+07	3.45649e+07	3.44317e+07	0	0	0	3.15955e+07	3.09953e+07	3.10392e+07	0	0	0	1.18441e+07	1.27955e+07	1.25913e+07	0	0
373	PI(35:2)	[M-H]-	Glycerophospholipids	Phosphatidylinositols	PI	(17:0_18:2)	(17:0)	(18:2)		847.534	C44 H80 O13 N0 P1	0	0	0	6.79349e+06	7.54502e+06	7.41166e+06	0	0	0	7.20294e+06	6.70655e+06	5.98771e+06	0	0	0	7.24063e+06	9.90004e+06	6.76056e+06	0	0	0	6.88586e+06	7.26995e+06	5.35452e+06	0	0	0	1.26655e+07	1.17877e+07	9.83181e+06	0	0	0	8.67336e+06	8.83301e+06	9.46029e+06	0	0
374	PI(36:1)	[M-H]-	Glycerophospholipids	Phosphatidylinositols	PI	(18:0_18:1)	(18:0)	(18:1)		863.566	C45 H84 O13 N0 P1	0	0	0	2.20001e+07	2.10904e+07	2.078e+07	0	0	0	1.39824e+07	1.33745e+07	1.28203e+07	0	0	0	1.448e+07	1.53806e+07	1.58443e+07	0	0	0	1.63872e+07	1.82295e+07	1.70705e+07	0	0	0	2.51172e+07	2.66933e+07	2.37233e+07	0	0	0	1.62225e+07	1.83685e+07	1.94962e+07	0	0
375	PI(36:2)	[M-H]-	Glycerophospholipids	Phosphatidylinositols	PI	(18:0_18:2)	(18:0)	(18:2)		861.55	C45 H82 O13 N0 P1	0	0	0	4.23997e+08	4.03238e+08	3.99156e+08	0	0	0	3.74296e+08	3.38966e+08	3.38713e+08	0	0	0	3.73484e+08	4.02651e+08	4.21097e+08	0	0	0	3.09853e+08	3.24719e+08	3.74167e+08	0	0	0	3.82996e+08	3.62703e+08	4.30568e+08	0	0	0	2.79027e+08	3.28679e+08	2.75842e+08	0	0
376	PI(36:3)	[M-H]-	Glycerophospholipids	Phosphatidylinositols	PI	(18:1_18:2)	(18:1)	(18:2)		859.534	C45 H80 O13 N0 P1	0	0	0	1.59262e+08	1.47697e+08	1.68402e+08	0	0	0	9.17278e+07	1.07985e+08	1.14998e+08	0	0	0	1.14587e+08	1.10097e+08	1.15863e+08	0	0	0	7.25275e+07	7.24092e+07	7.47262e+07	0	0	0	1.68347e+08	1.62661e+08	1.58977e+08	0	0	0	6.4561e+07	6.75149e+07	6.67234e+07	0	0
377	PI(36:3)	[M-H]-	Glycerophospholipids	Phosphatidylinositols	PI	(16:0_20:3)	(16:0)	(20:3)		859.534	C45 H80 O13 N0 P1	0	0	0	3.23518e+07	3.20944e+07	3.25043e+07	0	0	0	1.68227e+07	1.76544e+07	1.70189e+07	0	0	0	2.26095e+07	2.10344e+07	2.34091e+07	0	0	0	21545579	2.04177e+07	2.18605e+07	0	0	0	2.87163e+07	3.09206e+07	3.12052e+07	0	0	0	1.8207e+07	1.91012e+07	1.89246e+07	0	0
378	PI(36:4)	[M-H]-	Glycerophospholipids	Phosphatidylinositols	PI	(16:0_20:4)	(16:0)	(20:4)		857.519	C45 H78 O13 N0 P1	0	0	0	1.48271e+09	1.4811e+09	1.49452e+09	0	0	0	1.23934e+09	1.32388e+09	1.18671e+09	0	0	0	1.44811e+09	1.49394e+09	1.54202e+09	0	0	0	1.36555e+09	1.49889e+09	1.42121e+09	0	0	0	1.11329e+09	1.11455e+09	1.11789e+09	0	0	0	1.08628e+09	1.13411e+09	1.14803e+09	0	0
379	PI(36:5)	[M-H]-	Glycerophospholipids	Phosphatidylinositols	PI	(18:3_18:2)	(18:3)	(18:2)		855.503	C45 H76 O13 N0 P1	0	0	0	1.73505e+06	2.12556e+06	2.1333e+06	0	0	0	3.62772e+06	3.5422e+06	3.26343e+06	0	0	0	3.93251e+06	3.66211e+06	3.21495e+06	0	0	0	1.64281e+06	1.80987e+06	2.01748e+06	0	0	0	1.76468e+06	2.0629e+06	1.81768e+06	0	0	0	1.23805e+06	1.53341e+06	1.11905e+06	0	0
380	PI(36:5)	[M-H]-	Glycerophospholipids	Phosphatidylinositols	PI	(16:1_20:4)	(16:1)	(20:4)		855.503	C45 H76 O13 N0 P1	0	0	0	3.12079e+07	3.27683e+07	3.25602e+07	0	0	0	2.79153e+07	2.76969e+07	2.75957e+07	0	0	0	3.37977e+07	3.27797e+07	3.37658e+07	0	0	0	3.65792e+07	3.65138e+07	3.65993e+07	0	0	0	3.01372e+07	3.11534e+07	2.99605e+07	0	0	0	1.66756e+07	1.83561e+07	1.7376e+07	0	0
381	PI(37:2)	[M-H]-	Glycerophospholipids	Phosphatidylinositols	PI	(19:0_18:2)	(19:0)	(18:2)		875.566	C46 H84 O13 N0 P1	0	0	0	4.36855e+06	4.46862e+06	4.64189e+06	0	0	0	3.08217e+06	3.72474e+06	3.64352e+06	0	0	0	6.41078e+06	7.14031e+06	7.11035e+06	0	0	0	3.00579e+06	2.81998e+06	4.36193e+06	0	0	0	5.93402e+06	5.64791e+06	6.50745e+06	0	0	0	4.03915e+06	4.80682e+06	5.21133e+06	0	0
382	PI(37:3)	[M-H]-	Glycerophospholipids	Phosphatidylinositols	PI	(17:0_20:3)	(17:0)	(20:3)		873.55	C46 H82 O13 N0 P1	0	0	0	2.17245e+07	1.87862e+07	1.70736e+07	0	0	0	7.66895e+06	8.70026e+06	6.89914e+06	0	0	0	1.4686e+07	1.10567e+07	1.11703e+07	0	0	0	5.9784e+06	8.1516e+06	8.20169e+06	0	0	0	1.11961e+07	1.13665e+07	9.27143e+06	0	0	0	7.73072e+06	7.50865e+06	6.69022e+06	0	0
383	PI(38:3)a	[M-H]-	Glycerophospholipids	Phosphatidylinositols	PI	(18:0_20:3)	(18:0)	(20:3)		887.566	C47 H84 O13 N0 P1	0	0	0	6.78406e+08	5.96619e+08	5.72819e+08	0	0	0	2.35435e+08	2.36489e+08	2.32828e+08	0	0	0	3.67202e+08	3.5158e+08	3.64826e+08	0	0	0	2.5887e+08	2.6105e+08	2.75609e+08	0	0	0	2.33812e+08	1.88249e+08	2.11175e+08	0	0	0	1.33214e+08	1.33486e+08	1.31729e+08	0	0
384	PI(38:3)b	[M-H]-	Glycerophospholipids	Phosphatidylinositols	PI	(18:0_20:3)	(18:0)	(20:3)		887.566	C47 H84 O13 N0 P1	0	0	0	1.46814e+08	1.62043e+08	1.42944e+08	0	0	0	4.38172e+07	4.10551e+07	4.1681e+07	0	0	0	6.27795e+07	5.68196e+07	5.53966e+07	0	0	0	6.05749e+07	6.24049e+07	6.32655e+07	0	0	0	8.44663e+07	8.36724e+07	8.81052e+07	0	0	0	5.67788e+07	6.6485e+07	6.9774e+07	0	0
385	PI(38:4)	[M-H]-	Glycerophospholipids	Phosphatidylinositols	PI	(18:0_20:4)	(18:0)	(20:4)		885.55	C47 H82 O13 N0 P1	0	0	0	4.38057e+09	4.33562e+09	3.88365e+09	0	0	0	2.09711e+09	2.05336e+09	2.01178e+09	0	0	0	2.57124e+09	2.43935e+09	2.49911e+09	0	0	0	1.81413e+09	2.11924e+09	2.24516e+09	0	0	0	1.81827e+09	1.84293e+09	1.7748e+09	0	0	0	1.81594e+09	1.66107e+09	1.83311e+09	0	0
386	PI(38:5)	[M-H]-	Glycerophospholipids	Phosphatidylinositols	PI	(18:1_20:4)	(18:1)	(20:4)		883.534	C47 H80 O13 N0 P1	0	0	0	7.054e+08	7.03491e+08	8.49514e+08	0	0	0	3.23013e+08	3.41875e+08	3.23963e+08	0	0	0	4.94293e+08	4.40149e+08	4.53494e+08	0	0	0	3.76126e+08	4.03927e+08	4.10545e+08	0	0	0	5.47619e+08	5.31625e+08	5.38074e+08	0	0	0	2.58534e+08	2.90033e+08	2.9142e+08	0	0
387	PI(38:6)	[M-H]-	Glycerophospholipids	Phosphatidylinositols	PI	(18:2_20:4)	(18:2)	(20:4)		881.519	C47 H78 O13 N0 P1	0	0	0	3.56314e+07	3.59885e+07	4.05249e+07	0	0	0	3.23002e+07	2.05878e+07	2.08042e+07	0	0	0	2.57737e+07	2.64947e+07	2.52589e+07	0	0	0	1.63591e+07	1.4935e+07	1.49396e+07	0	0	0	2.45334e+07	2.49185e+07	2.32181e+07	0	0	0	9.83088e+06	1.15453e+07	1.06997e+07	0	0
388	PI(38:6)	[M-H]-	Glycerophospholipids	Phosphatidylinositols	PI	(16:0_22:6)	(16:0)	(22:6)		881.519	C47 H78 O13 N0 P1	0	0	0	7.31202e+07	7.59329e+07	7.61036e+07	0	0	0	5.73427e+07	5.56652e+07	5.4582e+07	0	0	0	6.94337e+07	6.99349e+07	7.15922e+07	0	0	0	6.45509e+07	7.48716e+07	6.82542e+07	0	0	0	7.15128e+07	6.93366e+07	6.02389e+07	0	0	0	6.69531e+07	5.85849e+07	6.67725e+07	0	0
389	PI(39:4)	[M-H]-	Glycerophospholipids	Phosphatidylinositols	PI	(19:0_20:4)	(19:0)	(20:4)		899.566	C48 H84 O13 N0 P1	0	0	0	4.16743e+07	4.49798e+07	4.5368e+07	0	0	0	2.80155e+07	3.0576e+07	3.15086e+07	0	0	0	5.63543e+07	6.1231e+07	6.05905e+07	0	0	0	1.97836e+07	2.08498e+07	1.98261e+07	0	0	0	2.5965e+07	2.62621e+07	2.5381e+07	0	0	0	1.98231e+07	2.06884e+07	2.49476e+07	0	0
390	PI(40:4)	[M-H]-	Glycerophospholipids	Phosphatidylinositols	PI	(20:0_20:4)	(20:0)	(20:4)		913.581	C49 H86 O13 N0 P1	0	0	0	1.88998e+07	1.94378e+07	2.13001e+07	0	0	0	1.33715e+07	1.44631e+07	1.54506e+07	0	0	0	2.07157e+07	2.12052e+07	2.44206e+07	0	0	0	9.09762e+06	8.87174e+06	8.23511e+06	0	0	0	9.78116e+06	8.44364e+06	9.19362e+06	0	0	0	2.85855e+06	2.81174e+06	2.26838e+06	0	0
391	PI(40:5)	[M-H]-	Glycerophospholipids	Phosphatidylinositols	PI	(18:0_22:5)	(18:0)	(22:5)		911.566	C49 H84 O13 N0 P1	0	0	0	4.41488e+07	4.22179e+07	3.97816e+07	0	0	0	1.58995e+07	1.61099e+07	1.4039e+07	0	0	0	2.16168e+07	1.95114e+07	2.09346e+07	0	0	0	1.39025e+07	1.50808e+07	1.74976e+07	0	0	0	1.28565e+07	1.14481e+07	1.104e+07	0	0	0	6.256e+06	6.48221e+06	6.37585e+06	0	0
392	PS(31:1)	[M-H]-	Glycerophospholipids	Phosphatidylserines	PS	(17:0_14:1)	(17:0)	(14:1)		718.466	C37 H69 O10 N1 P1	0	0	0	4.30801e+07	4.38235e+07	4.37944e+07	0	0	0	2.03714e+07	1.99714e+07	1.87462e+07	0	0	0	2.48208e+07	3.11459e+07	3.04534e+07	0	0	0	2.95383e+07	2.94248e+07	2.84319e+07	0	0	0	3.15819e+07	3.79292e+07	3.05194e+07	0	0	0	2.16707e+07	2.27848e+07	2.25746e+07	0	0
393	PS(36:4)	[M-H]-	Glycerophospholipids	Phosphatidylserines	PS	(18:2_18:2)	(18:2)	(18:2)		782.498	C42 H73 O10 N1 P1	0	0	0	1.5147e+06	1.52462e+06	1.57533e+06	0	0	0	6.13605e+06	6.53476e+06	6.71924e+06	0	0	0	4.15009e+06	4.25831e+06	4.1152e+06	0	0	0	4.49765e+06	4.75579e+06	4.72131e+06	0	0	0	7.0092e+06	6.79432e+06	6.44089e+06	0	0	0	6.49397e+06	6.69617e+06	6.32725e+06	0	0
394	SM(d30:1)	[M+H]+	Sphingolipids	Sphingomyelins	SM	(d30:1)				647.512	C35 H72 O6 N2 P1	1.0476e+07	1.02179e+07	7.4434e+06	0	0	0	8.04334e+06	8.13125e+06	7.78954e+06	0	0	0	6.95317e+06	7.86287e+06	6.71023e+06	0	0	0	1.07443e+07	1.0689e+07	9.95087e+06	0	0	0	7.51772e+06	7.52478e+06	8.30528e+06	0	0	0	8.72935e+06	7.95553e+06	9.16828e+06	0	0	0	9.74674e+06	1.00848e+07
395	SM(d31:1)	[M+H]+	Sphingolipids	Sphingomyelins	SM	(d31:1)				661.528	C36 H74 O6 N2 P1	1.78866e+07	1.79169e+07	1.75638e+07	0	0	0	8.63516e+06	8.63598e+06	8.2772e+06	0	0	0	8.72774e+06	9.2732e+06	8.8683e+06	0	0	0	1.31047e+07	1.29645e+07	1.24997e+07	0	0	0	1.0758e+07	1.02661e+07	8.7379e+06	0	0	0	1.86862e+07	1.83261e+07	1.95894e+07	0	0	0	1.18071e+07	1.33962e+07
396	SM(d32:1)	[M+H]+	Sphingolipids	Sphingomyelins	SM	(d32:1)				675.544	C37 H76 O6 N2 P1	4.20022e+08	3.98145e+08	4.11379e+08	0	0	0	2.92678e+08	2.98202e+08	2.70693e+08	0	0	0	3.07392e+08	2.85882e+08	2.97419e+08	0	0	0	4.97802e+08	4.73818e+08	4.47968e+08	0	0	0	3.66781e+08	3.14213e+08	3.72836e+08	0	0	0	6.14471e+08	6.34162e+08	6.1629e+08	0	0	0	3.99374e+08	4.98191e+08
397	SM(d32:2)	[M+H]+	Sphingolipids	Sphingomyelins	SM	(d32:2)				673.528	C37 H74 O6 N2 P1	7.14785e+07	7.24112e+07	7.29305e+07	0	0	0	4.32795e+07	4.62366e+07	4.35392e+07	0	0	0	5.70825e+07	5.6636e+07	5.70485e+07	0	0	0	7.29665e+07	7.56796e+07	7.63655e+07	0	0	0	4.05394e+07	4.14955e+07	4.29874e+07	0	0	0	4.94194e+07	4.97411e+07	5.11001e+07	0	0	0	5.64452e+07	6.29514e+07
398	SM(d33:1)	[M+H]+	Sphingolipids	Sphingomyelins	SM	(d33:1)				689.559	C38 H78 O6 N2 P1	1.70886e+09	1.60442e+09	1.66056e+09	0	0	0	1.11026e+09	1.03967e+09	1.02242e+09	0	0	0	1.426e+09	1.37745e+09	1.35199e+09	0	0	0	1.30434e+09	1.28266e+09	1.25562e+09	0	0	0	9.61996e+08	9.91312e+08	9.58999e+08	0	0	0	2.29239e+09	2.40388e+09	2.14161e+09	0	0	0	1.54967e+09	1.52351e+09
399	SM(d34:0)	[M+H]+	Sphingolipids	Sphingomyelins	SM	(d34:0)				705.591	C39 H82 O6 N2 P1	9.00327e+07	8.60201e+07	7.8156e+07	0	0	0	1.07506e+08	1.21352e+08	1.15515e+08	0	0	0	7.42171e+07	9.51163e+07	9.34953e+07	0	0	0	1.5802e+08	1.31368e+08	1.38778e+08	0	0	0	1.79366e+08	1.60883e+08	1.65861e+08	0	0	0	1.29942e+08	1.12144e+08	1.14196e+08	0	0	0	1.29768e+08	1.2045e+08
400	SM(d34:1)	[M+H]+	Sphingolipids	Sphingomyelins	SM	(d34:1)				703.575	C39 H80 O6 N2 P1	9.02956e+09	9.68648e+09	9.37259e+09	0	0	0	9.06171e+09	9.54105e+09	8.58516e+09	0	0	0	9.09853e+09	8.3723e+09	8.43356e+09	0	0	0	1.13658e+10	1.16785e+10	1.12638e+10	0	0	0	1.16096e+10	1.08458e+10	1.10726e+10	0	0	0	1.38928e+10	1.30974e+10	1.25683e+10	0	0	0	1.11879e+10	1.08275e+10
401	SM(d34:4)	[M+H]+	Sphingolipids	Sphingomyelins	SM	(d34:4)				697.528	C39 H74 O6 N2 P1	4.03485e+07	3.90353e+07	4.01187e+07	0	0	0	3.45338e+07	3.21184e+07	3.20861e+07	0	0	0	3.75604e+07	3.61576e+07	3.78151e+07	0	0	0	4.57729e+07	4.66737e+07	4.50556e+07	0	0	0	4.47577e+07	4.3486e+07	4.75024e+07	0	0	0	5.09041e+07	5.13438e+07	5.04023e+07	0	0	0	4.86477e+07	4.60511e+07
402	SM(d34:5)	[M+H]+	Sphingolipids	Sphingomyelins	SM	(d34:5)				695.512	C39 H72 O6 N2 P1	8.85321e+06	9.21551e+06	7.73589e+06	0	0	0	7.31559e+06	7.23039e+06	6.46689e+06	0	0	0	1.8017e+07	1.7962e+07	1.90528e+07	0	0	0	9.48755e+06	8.91039e+06	1.05963e+07	0	0	0	3.45723e+06	4.79241e+06	4.42945e+06	0	0	0	3.02788e+06	2.92301e+06	3.05951e+06	0	0	0	7.11415e+06	4.80032e+06
403	SM(d35:1)	[M+H]+	Sphingolipids	Sphingomyelins	SM	(d35:1)				717.591	C40 H82 O6 N2 P1	4.55753e+08	4.48564e+08	4.59205e+08	0	0	0	3.95057e+08	3.91179e+08	3.86576e+08	0	0	0	3.94767e+08	3.81316e+08	3.72195e+08	0	0	0	4.74926e+08	4.79711e+08	4.79456e+08	0	0	0	4.33156e+08	4.61356e+08	5.03131e+08	0	0	0	5.40073e+08	5.24616e+08	5.46841e+08	0	0	0	4.54686e+08	4.45358e+08
404	SM(d35:2)	[M+H]+	Sphingolipids	Sphingomyelins	SM	(d35:2)				715.575	C40 H80 O6 N2 P1	4.90943e+07	4.58071e+07	3.3152e+07	0	0	0	3.96245e+07	5.20361e+07	4.05562e+07	0	0	0	4.57509e+07	4.23885e+07	4.48339e+07	0	0	0	3.11695e+07	3.06489e+07	3.4152e+07	0	0	0	3.12496e+07	3.372e+07	2.89502e+07	0	0	0	3.82721e+07	3.81822e+07	4.12538e+07	0	0	0	4.07385e+07	4.55845e+07
405	SM(d35:4)	[M+H]+	Sphingolipids	Sphingomyelins	SM	(d35:4)				711.544	C40 H76 O6 N2 P1	2.0363e+07	2.34625e+07	2.34882e+07	0	0	0	2.36371e+07	2.02007e+07	2.0361e+07	0	0	0	2.61063e+07	2.70478e+07	2.18524e+07	0	0	0	3.70175e+07	3.23526e+07	3.80716e+07	0	0	0	2.58055e+07	3.213e+07	3.34197e+07	0	0	0	9.59364e+07	9.46239e+07	8.44795e+07	0	0	0	3.39355e+07	3.45167e+07
406	SM(d36:1)	[M+H]+	Sphingolipids	Sphingomyelins	SM	(d36:1)				731.606	C41 H84 O6 N2 P1	9.17417e+08	8.76871e+08	9.06045e+08	0	0	0	1.0466e+09	9.5317e+08	9.89305e+08	0	0	0	8.84785e+08	7.79201e+08	9.29901e+08	0	0	0	1.69745e+09	1.80704e+09	1.70055e+09	0	0	0	1.26907e+09	1.37365e+09	1.20592e+09	0	0	0	2.24013e+09	1.89618e+09	2.18617e+09	0	0	0	1.25164e+09	1.44392e+09
407	SM(d36:2)	[M+H]+	Sphingolipids	Sphingomyelins	SM	(d36:2)				729.591	C41 H82 O6 N2 P1	4.26954e+08	4.30125e+08	3.59728e+08	0	0	0	3.78556e+08	4.11838e+08	3.72121e+08	0	0	0	3.7811e+08	3.32325e+08	3.19329e+08	0	0	0	4.97645e+08	5.71141e+08	4.50702e+08	0	0	0	4.24415e+08	3.53021e+08	3.48905e+08	0	0	0	6.1617e+08	5.35008e+08	6.25213e+08	0	0	0	4.85482e+08	4.5971e+08
408	SM(d36:3)	[M+H]+	Sphingolipids	Sphingomyelins	SM	(d36:3)				727.575	C41 H80 O6 N2 P1	2.85938e+08	2.7382e+08	2.90599e+08	0	0	0	2.01635e+08	2.32613e+08	2.14305e+08	0	0	0	2.37922e+08	2.39317e+08	2.12374e+08	0	0	0	3.32082e+08	3.03954e+08	3.71935e+08	0	0	0	1.73202e+08	1.83043e+08	2.04801e+08	0	0	0	2.37041e+08	2.64614e+08	2.43766e+08	0	0	0	2.71592e+08	2.58136e+08
409	SM(d36:4)	[M+H]+	Sphingolipids	Sphingomyelins	SM	(d36:4)				725.559	C41 H78 O6 N2 P1	4.179e+07	4.97447e+07	5.27891e+07	0	0	0	4.64685e+07	6.58546e+07	4.38897e+07	0	0	0	6.17342e+07	4.49892e+07	3.71831e+07	0	0	0	5.99157e+07	5.99588e+07	5.59815e+07	0	0	0	9.94467e+07	8.94677e+07	7.95218e+07	0	0	0	1.05431e+08	1.1236e+08	9.20939e+07	0	0	0	6.77728e+07	6.43387e+07
410	SM(d36:5)	[M+H]+	Sphingolipids	Sphingomyelins	SM	(d36:5)				723.544	C41 H76 O6 N2 P1	2.63977e+08	2.44315e+08	2.71447e+08	0	0	0	3.02112e+08	3.20807e+08	2.80534e+08	0	0	0	3.03752e+08	2.89597e+08	2.85555e+08	0	0	0	3.49438e+08	3.34018e+08	3.4182e+08	0	0	0	2.98199e+08	2.88396e+08	3.05759e+08	0	0	0	3.28865e+08	3.4557e+08	3.30709e+08	0	0	0	3.22657e+08	3.41974e+08
411	SM(d37:1)	[M+H]+	Sphingolipids	Sphingomyelins	SM	(d37:1)				745.622	C42 H86 O6 N2 P1	1.16897e+08	1.06924e+08	1.09551e+08	0	0	0	8.55466e+07	8.61276e+07	8.42101e+07	0	0	0	1.0342e+08	1.17549e+08	1.06714e+08	0	0	0	9.12244e+07	9.04272e+07	1.00845e+08	0	0	0	8.02961e+07	7.50401e+07	8.04164e+07	0	0	0	8.24127e+07	8.1169e+07	9.03799e+07	0	0	0	9.89956e+07	1.05394e+08
412	SM(d37:2)	[M+H]+	Sphingolipids	Sphingomyelins	SM	(d37:2)				743.606	C42 H84 O6 N2 P1	3.87089e+07	2.8339e+07	2.68913e+07	0	0	0	3.11894e+07	4.97095e+07	4.10831e+07	0	0	0	4.51663e+07	6.65836e+07	6.16771e+07	0	0	0	3.24418e+07	2.03455e+07	3.22397e+07	0	0	0	3.26154e+07	2.30554e+07	2.5546e+07	0	0	0	3.02491e+07	3.32236e+07	3.25851e+07	0	0	0	3.2584e+07	3.50746e+07
413	SM(d38:0)	[M+H]+	Sphingolipids	Sphingomyelins	SM	(d38:0)				761.653	C43 H90 O6 N2 P1	1.19522e+07	1.17464e+07	1.44071e+07	0	0	0	9.2995e+06	8.88e+06	8.43311e+06	0	0	0	7.78608e+06	7.08685e+06	8.06175e+06	0	0	0	1.96131e+07	1.6636e+07	1.66761e+07	0	0	0	1.75973e+07	2.03992e+07	1.45353e+07	0	0	0	8.81331e+06	8.57234e+06	9.42839e+06	0	0	0	1.19138e+07	1.05641e+07
414	SM(d38:1)	[M+H]+	Sphingolipids	Sphingomyelins	SM	(d38:1)				759.637	C43 H88 O6 N2 P1	9.40767e+08	9.10804e+08	8.69442e+08	0	0	0	6.42479e+08	5.75081e+08	5.64489e+08	0	0	0	6.51437e+08	6.08309e+08	6.58124e+08	0	0	0	1.03988e+09	1.00962e+09	1.03793e+09	0	0	0	5.54528e+08	5.71816e+08	5.27385e+08	0	0	0	6.4837e+08	6.06947e+08	4.94055e+08	0	0	0	7.47869e+08	7.22015e+08
415	SM(d38:2)	[M+H]+	Sphingolipids	Sphingomyelins	SM	(d38:2)				757.622	C43 H86 O6 N2 P1	1.96748e+08	2.02717e+08	2.15666e+08	0	0	0	2.01299e+08	1.96042e+08	1.89274e+08	0	0	0	2.07942e+08	1.9485e+08	1.75767e+08	0	0	0	2.82152e+08	2.66983e+08	2.64543e+08	0	0	0	1.53903e+08	1.74703e+08	1.79237e+08	0	0	0	1.79774e+08	1.57072e+08	1.49405e+08	0	0	0	2.11017e+08	2.22133e+08
416	SM(d39:1)	[M+H]+	Sphingolipids	Sphingomyelins	SM	(d39:1)				773.653	C44 H90 O6 N2 P1	5.92039e+08	7.3553e+08	5.82415e+08	0	0	0	5.04509e+08	4.65111e+08	4.80714e+08	0	0	0	7.59783e+08	7.62532e+08	7.72207e+08	0	0	0	4.69466e+08	4.76075e+08	4.79329e+08	0	0	0	1.95788e+08	2.14038e+08	2.26727e+08	0	0	0	3.00601e+08	2.94696e+08	3.02905e+08	0	0	0	4.95291e+08	5.08659e+08
417	SM(d39:2)	[M+H]+	Sphingolipids	Sphingomyelins	SM	(d39:2)				771.637	C44 H88 O6 N2 P1	2.92823e+08	2.5505e+08	2.64422e+08	0	0	0	1.52237e+08	1.58301e+08	1.66455e+08	0	0	0	2.06457e+08	2.3789e+08	2.04528e+08	0	0	0	1.13571e+08	1.28551e+08	1.44032e+08	0	0	0	1.16724e+08	1.13117e+08	1.05093e+08	0	0	0	4.37211e+07	4.43337e+07	4.22827e+07	0	0	0	1.64983e+08	1.67548e+08
418	SM(d40:0)	[M+H]+	Sphingolipids	Sphingomyelins	SM	(d40:0)				789.684	C45 H94 O6 N2 P1	6.04364e+07	5.82088e+07	5.07812e+07	0	0	0	3.50558e+07	4.04845e+07	3.95003e+07	0	0	0	4.40649e+07	4.36386e+07	4.20809e+07	0	0	0	7.74127e+07	7.12686e+07	6.91063e+07	0	0	0	4.00608e+07	4.70119e+07	4.44945e+07	0	0	0	4.39559e+07	4.25857e+07	4.28482e+07	0	0	0	5.39661e+07	4.9042e+07
419	SM(d40:1)	[M+H]+	Sphingolipids	Sphingomyelins	SM	(d18:1_22:0)	(d18:1)	(22:0)		787.669	C45 H92 O6 N2 P1	6.94428e+09	7.83073e+09	7.49911e+09	0	0	0	6.78586e+09	6.57867e+09	6.06356e+09	0	0	0	7.39739e+09	7.20345e+09	6.87008e+09	0	0	0	8.0642e+09	8.33114e+09	7.67448e+09	0	0	0	3.39783e+09	2.93086e+09	2.95329e+09	0	0	0	3.14438e+09	3.04319e+09	3.1152e+09	0	0	0	6.07525e+09	5.78656e+09
420	SM(d40:2)	[M+H]+	Sphingolipids	Sphingomyelins	SM	(d40:2)				785.653	C45 H90 O6 N2 P1	4.68496e+09	4.80188e+09	4.48271e+09	0	0	0	3.63192e+09	3.54151e+09	3.29612e+09	0	0	0	3.44387e+09	3.32947e+09	3.56245e+09	0	0	0	3.4815e+09	3.52103e+09	3.56145e+09	0	0	0	2.21889e+09	2.22028e+09	2.12523e+09	0	0	0	9.10721e+08	8.15446e+08	8.46703e+08	0	0	0	3.17065e+09	3.13704e+09
421	SM(d40:2)	[M+H]+	Sphingolipids	Sphingomyelins	SM	(d18:2_22:0)	(d18:2)	(22:0)		785.653	C45 H90 O6 N2 P1	4.02623e+09	3.82702e+09	3.74423e+09	0	0	0	3.85171e+09	4.12811e+09	3.47955e+09	0	0	0	4.11041e+09	4.30045e+09	4.24805e+09	0	0	0	4.58866e+09	4.90914e+09	4.63573e+09	0	0	0	1.69819e+09	1.7179e+09	1.68771e+09	0	0	0	1.72856e+09	1.70785e+09	1.86849e+09	0	0	0	3.43306e+09	3.4763e+09
422	SM(d40:3)	[M+H]+	Sphingolipids	Sphingomyelins	SM	(d40:3)				783.637	C45 H88 O6 N2 P1	5.14734e+08	5.52619e+08	5.88539e+08	0	0	0	4.79573e+08	4.9171e+08	4.72569e+08	0	0	0	4.39321e+08	4.15108e+08	4.16972e+08	0	0	0	5.44697e+08	4.97528e+08	4.99022e+08	0	0	0	4.12198e+08	4.24143e+08	4.27449e+08	0	0	0	1.73948e+08	1.74615e+08	1.71786e+08	0	0	0	4.63966e+08	4.46917e+08
423	SM(d40:4)a	[M+H]+	Sphingolipids	Sphingomyelins	SM	(d40:4)				781.622	C45 H86 O6 N2 P1	3.47114e+07	4.69919e+07	2.84395e+07	0	0	0	1.52079e+07	1.43533e+07	1.30368e+07	0	0	0	7.95203e+06	1.04568e+07	9.74255e+06	0	0	0	1.75968e+07	1.64387e+07	9.5997e+06	0	0	0	1.10268e+07	1.26006e+07	1.24229e+07	0	0	0	1.48592e+07	1.50476e+07	1.46899e+07	0	0	0	1.85526e+07	1.45112e+07
424	SM(d40:4)b	[M+H]+	Sphingolipids	Sphingomyelins	SM	(d40:4)				781.622	C45 H86 O6 N2 P1	2.26736e+07	2.60158e+07	2.15322e+07	0	0	0	2.88577e+07	3.16048e+07	1.46675e+07	0	0	0	2.03617e+07	1.66182e+07	3.47799e+07	0	0	0	2.86205e+07	3.5855e+07	3.23983e+07	0	0	0	2.82499e+07	3.06714e+07	2.18739e+07	0	0	0	2.73075e+07	2.81597e+07	2.21733e+07	0	0	0	2.1867e+07	2.43307e+07
425	SM(d41:1)	[M+H]+	Sphingolipids	Sphingomyelins	SM	(d18:1_23:0)	(d18:1)	(23:0)		801.684	C46 H94 O6 N2 P1	1.64829e+09	1.65614e+09	1.65401e+09	0	0	0	9.12406e+08	1.14881e+09	9.02642e+08	0	0	0	1.41593e+09	1.38187e+09	1.52905e+09	0	0	0	8.65693e+08	6.88056e+08	8.91912e+08	0	0	0	6.00967e+08	6.31555e+08	6.1277e+08	0	0	0	1.67413e+09	1.64932e+09	1.63087e+09	0	0	0	1.16844e+09	1.13462e+09
426	SM(d41:2)a	[M+H]+	Sphingolipids	Sphingomyelins	SM	(d41:2)				799.669	C46 H92 O6 N2 P1	1.89464e+09	2.07548e+09	1.9789e+09	0	0	0	1.47439e+09	1.35063e+09	1.44641e+09	0	0	0	1.62692e+09	1.59633e+09	1.5843e+09	0	0	0	1.05988e+09	1.09738e+09	1.12194e+09	0	0	0	9.73142e+08	9.14908e+08	9.28614e+08	0	0	0	1.4635e+09	1.34607e+09	1.51791e+09	0	0	0	1.45875e+09	1.46325e+09
427	SM(d41:2)b	[M+H]+	Sphingolipids	Sphingomyelins	SM	(d41:2)				799.669	C46 H92 O6 N2 P1	9.21848e+08	9.10192e+08	8.72983e+08	0	0	0	6.24529e+08	7.14264e+08	5.87225e+08	0	0	0	9.16206e+08	8.72857e+08	9.17102e+08	0	0	0	4.83871e+08	4.48518e+08	4.36038e+08	0	0	0	3.45013e+08	3.63859e+08	3.50441e+08	0	0	0	1.03362e+09	9.77213e+08	9.78877e+08	0	0	0	7.29115e+08	7.35426e+08
428	SM(d41:3)	[M+H]+	Sphingolipids	Sphingomyelins	SM	(d41:3)				797.653	C46 H90 O6 N2 P1	2.91619e+08	2.56383e+08	2.42134e+08	0	0	0	2.24789e+08	1.95728e+08	1.99505e+08	0	0	0	1.92742e+08	2.46171e+08	2.09411e+08	0	0	0	1.74354e+08	1.57398e+08	1.39662e+08	0	0	0	1.49714e+08	1.71596e+08	1.45408e+08	0	0	0	1.82706e+08	1.84912e+08	2.00571e+08	0	0	0	2.26463e+08	2.06939e+08
429	SM(d41:4)	[M+H]+	Sphingolipids	Sphingomyelins	SM	(d41:4)				795.637	C46 H88 O6 N2 P1	8.63688e+07	8.8603e+07	8.29072e+07	0	0	0	7.68202e+07	7.68726e+07	7.5022e+07	0	0	0	1.33628e+08	1.16423e+08	1.04481e+08	0	0	0	5.04366e+07	5.40329e+07	5.29516e+07	0	0	0	2.6712e+07	2.61884e+07	2.69105e+07	0	0	0	3.09294e+07	2.74718e+07	3.08349e+07	0	0	0	7.01999e+07	6.9323e+07
430	SM(d42:1)	[M+H]+	Sphingolipids	Sphingomyelins	SM	(d18:1_24:0)	(d18:1)	(24:0)		815.7	C47 H96 O6 N2 P1	3.23982e+09	3.22693e+09	3.14309e+09	0	0	0	3.39459e+09	3.37329e+09	3.34281e+09	0	0	0	4.02514e+09	3.81302e+09	3.33737e+09	0	0	0	3.66903e+09	4.08881e+09	3.9759e+09	0	0	0	1.92778e+09	1.89834e+09	1.99927e+09	0	0	0	2.94429e+09	2.8144e+09	3.00891e+09	0	0	0	3.19926e+09	3.11136e+09
431	SM(d42:2)a	[M+H]+	Sphingolipids	Sphingomyelins	SM	(d42:2)				813.684	C47 H94 O6 N2 P1	2.23178e+10	2.38304e+10	2.07489e+10	0	0	0	2.2146e+10	2.12578e+10	2.34499e+10	0	0	0	1.99459e+10	1.92676e+10	1.7173e+10	0	0	0	2.18412e+10	1.98223e+10	2.38516e+10	0	0	0	1.69686e+10	1.62728e+10	1.62453e+10	0	0	0	2.01617e+10	2.09111e+10	2.02313e+10	0	0	0	2.00017e+10	2.06141e+10
432	SM(d42:2)b	[M+H]+	Sphingolipids	Sphingomyelins	SM	(d42:2)				813.684	C47 H94 O6 N2 P1	2.14375e+09	2.45526e+09	2.25855e+09	0	0	0	2.38236e+09	2.77854e+09	2.43243e+09	0	0	0	2.35953e+09	2.84418e+09	2.75346e+09	0	0	0	2.55192e+09	2.30098e+09	2.48296e+09	0	0	0	1.44307e+09	1.4554e+09	1.56074e+09	0	0	0	2.5689e+09	2.35171e+09	2.16317e+09	0	0	0	2.32895e+09	2.58642e+09
433	SM(d42:3)	[M+H]+	Sphingolipids	Sphingomyelins	SM	(d42:3)				811.669	C47 H92 O6 N2 P1	1.07759e+10	1.08436e+10	8.68078e+09	0	0	0	9.88044e+09	8.48073e+09	7.46387e+09	0	0	0	6.82991e+09	6.78902e+09	6.83521e+09	0	0	0	8.79548e+09	8.76383e+09	8.5149e+09	0	0	0	7.59444e+09	7.03371e+09	6.76643e+09	0	0	0	8.70455e+09	8.63005e+09	9.25449e+09	0	0	0	8.10957e+09	8.44015e+09
434	SM(d42:4)	[M+H]+	Sphingolipids	Sphingomyelins	SM	(d42:4)				809.653	C47 H90 O6 N2 P1	4.63806e+08	3.72848e+08	4.77406e+08	0	0	0	5.23815e+08	4.16679e+08	4.98895e+08	0	0	0	4.28403e+08	4.19454e+08	4.37314e+08	0	0	0	5.1799e+08	4.8978e+08	4.66079e+08	0	0	0	4.88052e+08	4.67887e+08	4.67903e+08	0	0	0	4.20863e+08	4.36414e+08	3.07864e+08	0	0	0	3.43821e+08	4.88823e+08
435	SM(d42:4)	[M+H]+	Sphingolipids	Sphingomyelins	SM	(d18:1_24:3)	(d18:1)	(24:3)		809.653	C47 H90 O6 N2 P1	5.53676e+08	5.84904e+08	5.58014e+08	0	0	0	6.18586e+08	5.96568e+08	5.94096e+08	0	0	0	6.99553e+08	6.17503e+08	6.01576e+08	0	0	0	7.01868e+08	6.43895e+08	6.69147e+08	0	0	0	3.51754e+08	3.47701e+08	3.51152e+08	0	0	0	3.02025e+08	2.88368e+08	3.00986e+08	0	0	0	5.86677e+08	5.40093e+08
436	SM(d42:5)a	[M+H]+	Sphingolipids	Sphingomyelins	SM	(d42:5)				807.637	C47 H88 O6 N2 P1	3.51597e+08	3.79737e+08	3.77885e+08	0	0	0	1.83359e+08	1.87756e+08	1.83683e+08	0	0	0	1.41599e+08	1.34731e+08	1.1717e+08	0	0	0	1.78626e+08	1.79493e+08	1.61419e+08	0	0	0	2.46688e+08	2.49764e+08	2.54153e+08	0	0	0	4.08269e+08	3.88758e+08	3.74932e+08	0	0	0	2.44405e+08	2.81429e+08
437	SM(d42:5)b	[M+H]+	Sphingolipids	Sphingomyelins	SM	(d42:5)				807.637	C47 H88 O6 N2 P1	1.39937e+08	1.39118e+08	1.43252e+08	0	0	0	1.31867e+08	1.18898e+08	1.22696e+08	0	0	0	1.48375e+08	1.14742e+08	1.1619e+08	0	0	0	1.1e+08	1.06222e+08	1.11717e+08	0	0	0	9.46911e+07	9.99091e+07	9.19041e+07	0	0	0	3.7157e+07	4.29665e+07	4.19748e+07	0	0	0	1.14305e+08	1.18351e+08
438	SM(d42:5)	[M+H]+	Sphingolipids	Sphingomyelins	SM	(d18:2_24:3)	(d18:2)	(24:3)		807.637	C47 H88 O6 N2 P1	3.20267e+08	2.8743e+08	3.12433e+08	0	0	0	2.9865e+08	3.21106e+08	2.53224e+08	0	0	0	3.27093e+08	2.90668e+08	3.28093e+08	0	0	0	3.67191e+08	3.15083e+08	3.64731e+08	0	0	0	1.63303e+08	1.75869e+08	1.53116e+08	0	0	0	1.76846e+08	1.7515e+08	1.85133e+08	0	0	0	2.82055e+08	2.65887e+08
439	SM(d42:6)	[M+H]+	Sphingolipids	Sphingomyelins	SM	(d42:6)				805.622	C47 H86 O6 N2 P1	1.30314e+08	1.31833e+08	1.39937e+08	0	0	0	1.9576e+07	2.42716e+07	1.69064e+07	0	0	0	2.0886e+07	2.51186e+07	1.47962e+07	0	0	0	2.75626e+07	2.20321e+07	1.69599e+07	0	0	0	2.24405e+07	1.98735e+07	3.5566e+07	0	0	0	5.58866e+07	4.71086e+07	6.60689e+07	0	0	0	6.87306e+07	3.90509e+07
440	SM(d43:1)	[M+H]+	Sphingolipids	Sphingomyelins	SM	(d43:1)				829.716	C48 H98 O6 N2 P1	9.70389e+07	1.04931e+08	1.01161e+08	0	0	0	6.02575e+07	5.7745e+07	5.91102e+07	0	0	0	8.00467e+07	8.01044e+07	9.06529e+07	0	0	0	3.81071e+07	3.89981e+07	3.87967e+07	0	0	0	2.82381e+07	3.20111e+07	3.14063e+07	0	0	0	1.80867e+08	1.74899e+08	1.67216e+08	0	0	0	7.48825e+07	6.9603e+07
441	SM(d43:2)a	[M+H]+	Sphingolipids	Sphingomyelins	SM	(d43:2)				827.7	C48 H96 O6 N2 P1	1.30199e+08	1.12118e+08	1.12459e+08	0	0	0	9.75092e+07	1.13683e+08	9.28801e+07	0	0	0	1.01519e+08	1.08847e+08	1.159e+08	0	0	0	7.469e+07	6.48539e+07	7.07668e+07	0	0	0	5.73399e+07	5.6492e+07	5.52928e+07	0	0	0	2.22747e+08	1.87596e+08	2.0328e+08	0	0	0	1.01605e+08	1.28572e+08
442	SM(d43:2)b	[M+H]+	Sphingolipids	Sphingomyelins	SM	(d43:2)				827.7	C48 H96 O6 N2 P1	4.0384e+07	4.27292e+07	4.36627e+07	0	0	0	2.59335e+07	2.53818e+07	2.22762e+07	0	0	0	4.25786e+07	3.93805e+07	3.69545e+07	0	0	0	1.84051e+07	1.62617e+07	1.85882e+07	0	0	0	1.45076e+07	1.74026e+07	1.57005e+07	0	0	0	7.60978e+07	7.36217e+07	7.40109e+07	0	0	0	3.33452e+07	3.70467e+07
443	SM(d43:3)	[M+H]+	Sphingolipids	Sphingomyelins	SM	(d43:3)				825.684	C48 H94 O6 N2 P1	4.59206e+07	5.09154e+07	3.82413e+07	0	0	0	3.64083e+07	4.0659e+07	3.91152e+07	0	0	0	4.49231e+07	3.70093e+07	3.59536e+07	0	0	0	3.38416e+07	2.58555e+07	2.83748e+07	0	0	0	2.1906e+07	2.46181e+07	2.27399e+07	0	0	0	7.45382e+07	5.84959e+07	7.30765e+07	0	0	0	4.37681e+07	3.87779e+07
444	SM(d43:4)	[M+H]+	Sphingolipids	Sphingomyelins	SM	(d43:4)				823.669	C48 H92 O6 N2 P1	1.87128e+08	2.16791e+08	2.1938e+08	0	0	0	1.16047e+08	1.12757e+08	1.19022e+08	0	0	0	2.66763e+08	2.68688e+08	2.73607e+08	0	0	0	8.89734e+07	8.47461e+07	9.05571e+07	0	0	0	5.25472e+07	6.5587e+07	6.56626e+07	0	0	0	1.93055e+08	1.84034e+08	1.77484e+08	0	0	0	1.74405e+08	1.56302e+08
445	SM(d43:5)	[M+H]+	Sphingolipids	Sphingomyelins	SM	(d43:5)				821.653	C48 H90 O6 N2 P1	2.6328e+08	2.74596e+08	2.4843e+08	0	0	0	2.62167e+08	2.28239e+08	2.42723e+08	0	0	0	3.14377e+08	3.00901e+08	2.94562e+08	0	0	0	1.30022e+08	1.43182e+08	1.41507e+08	0	0	0	1.46423e+08	1.31593e+08	1.41472e+08	0	0	0	1.89834e+08	1.73979e+08	1.84412e+08	0	0	0	2.18305e+08	2.41978e+08
446	SM(d44:2)a	[M+H]+	Sphingolipids	Sphingomyelins	SM	(d44:2)				841.716	C49 H98 O6 N2 P1	2.7349e+07	2.8195e+07	2.85842e+07	0	0	0	1.75787e+07	2.04457e+07	1.95195e+07	0	0	0	1.85976e+07	1.81709e+07	1.57892e+07	0	0	0	3.19979e+07	3.73298e+07	3.37625e+07	0	0	0	2.57435e+07	2.37266e+07	2.62932e+07	0	0	0	3.75367e+07	3.48441e+07	3.84726e+07	0	0	0	2.49608e+07	2.67857e+07
447	SM(d44:2)b	[M+H]+	Sphingolipids	Sphingomyelins	SM	(d44:2)				841.716	C49 H98 O6 N2 P1	1.17912e+07	1.2459e+07	1.15589e+07	0	0	0	1.41533e+07	1.30957e+07	1.32425e+07	0	0	0	1.18175e+07	1.16863e+07	1.24629e+07	0	0	0	2.00849e+07	2.12735e+07	1.86796e+07	0	0	0	1.03412e+07	1.06095e+07	1.20794e+07	0	0	0	1.5914e+07	1.46029e+07	1.81943e+07	0	0	0	1.34901e+07	1.3771e+07
448	SM(d44:3)	[M+H]+	Sphingolipids	Sphingomyelins	SM	(d44:3)				839.7	C49 H96 O6 N2 P1	5.81267e+07	5.99387e+07	6.11892e+07	0	0	0	4.29202e+07	4.85391e+07	4.92952e+07	0	0	0	3.71751e+07	3.34429e+07	3.96106e+07	0	0	0	6.70277e+07	6.46868e+07	5.66429e+07	0	0	0	5.29661e+07	5.3068e+07	5.44634e+07	0	0	0	6.17222e+07	6.19918e+07	6.46322e+07	0	0	0	5.51419e+07	5.82325e+07
449	SM(d44:4)	[M+H]+	Sphingolipids	Sphingomyelins	SM	(d44:4)				837.684	C49 H94 O6 N2 P1	3.97294e+08	4.14049e+08	3.96594e+08	0	0	0	5.06669e+08	4.73039e+08	4.82597e+08	0	0	0	5.65785e+08	5.31879e+08	5.70127e+08	0	0	0	4.35816e+08	4.31605e+08	4.36038e+08	0	0	0	2.35436e+08	2.28982e+08	2.32351e+08	0	0	0	1.88548e+08	1.56989e+08	1.63715e+08	0	0	0	4.16866e+08	3.44009e+08
450	SM(d44:5)a	[M+H]+	Sphingolipids	Sphingomyelins	SM	(d44:5)				835.669	C49 H92 O6 N2 P1	9.68434e+06	1.58651e+07	1.65365e+07	0	0	0	1.3643e+07	1.44288e+07	1.24588e+07	0	0	0	9.86906e+06	3.50163e+06	8.37252e+06	0	0	0	1.36683e+07	1.22158e+07	1.48078e+07	0	0	0	2.17927e+07	2.07383e+07	2.14297e+07	0	0	0	2.61852e+07	2.75741e+07	2.65657e+07	0	0	0	1.4595e+07	1.60544e+07
451	SM(d44:5)b	[M+H]+	Sphingolipids	Sphingomyelins	SM	(d44:5)				835.669	C49 H92 O6 N2 P1	1.52797e+09	1.46343e+09	1.51232e+09	0	0	0	1.80093e+09	1.83939e+09	1.85282e+09	0	0	0	1.7264e+09	1.72828e+09	1.74048e+09	0	0	0	1.50664e+09	1.47641e+09	1.48382e+09	0	0	0	1.57476e+09	1.60489e+09	1.60498e+09	0	0	0	1.88665e+09	1.88481e+09	1.88487e+09	0	0	0	1.63827e+09	1.736e+09
452	SM(d44:6)	[M+H]+	Sphingolipids	Sphingomyelins	SM	(d44:6)				833.653	C49 H90 O6 N2 P1	6.76326e+08	6.75115e+08	6.67092e+08	0	0	0	6.25125e+08	7.02959e+08	6.46452e+08	0	0	0	5.32872e+08	5.4313e+08	5.57239e+08	0	0	0	6.4906e+08	6.63739e+08	6.3092e+08	0	0	0	7.82701e+08	7.54735e+08	6.86154e+08	0	0	0	7.69461e+08	8.00932e+08	8.40664e+08	0	0	0	6.98065e+08	7.44366e+08
453	SM(t32:1)	[M+H]+	Sphingolipids	Sphingomyelins	SM	(t32:1)				691.538	C37 H76 O7 N2 P1	1.58164e+07	1.53462e+07	1.31233e+07	0	0	0	1.76496e+07	1.84794e+07	1.78826e+07	0	0	0	1.70806e+07	1.86251e+07	1.7019e+07	0	0	0	2.35375e+07	2.53604e+07	2.35532e+07	0	0	0	1.76554e+07	1.7609e+07	1.73193e+07	0	0	0	2.88893e+07	2.87153e+07	2.73207e+07	0	0	0	2.27298e+07	2.17127e+07
454	SM(t33:1)	[M+H]+	Sphingolipids	Sphingomyelins	SM	(t33:1)				705.554	C38 H78 O7 N2 P1	5.91041e+07	5.29782e+07	6.0042e+07	0	0	0	8.37823e+07	8.11119e+07	7.45466e+07	0	0	0	7.86911e+07	7.813e+07	7.2628e+07	0	0	0	9.78575e+07	1.01793e+08	1.02078e+08	0	0	0	8.37221e+07	8.2318e+07	7.63695e+07	0	0	0	1.50132e+08	1.53883e+08	1.68052e+08	0	0	0	9.23249e+07	1.02795e+08
455	SM(t33:2)	[M+H]+	Sphingolipids	Sphingomyelins	SM	(t33:2)				703.538	C38 H76 O7 N2 P1	7.5061e+06	8.56637e+06	7.30576e+06	0	0	0	1.83209e+07	1.65046e+07	2.12259e+07	0	0	0	1.40424e+07	1.49439e+07	1.44047e+07	0	0	0	1.11663e+07	1.26948e+07	1.04926e+07	0	0	0	1.49566e+07	1.36003e+07	1.33659e+07	0	0	0	1.08642e+07	1.04136e+07	1.16607e+07	0	0	0	1.16581e+07	1.61451e+07
456	SM(t34:0)	[M+H]+	Sphingolipids	Sphingomyelins	SM	(t34:0)				721.585	C39 H82 O7 N2 P1	1.04706e+08	9.52211e+07	1.00888e+08	0	0	0	1.03773e+08	9.4459e+07	1.05962e+08	0	0	0	9.47215e+07	8.16391e+07	9.51112e+07	0	0	0	1.61294e+08	1.45679e+08	1.48381e+08	0	0	0	1.2262e+08	1.17017e+08	1.30937e+08	0	0	0	1.49205e+08	1.49916e+08	1.30968e+08	0	0	0	1.30361e+08	1.24027e+08
457	SM(t34:1)	[M+H]+	Sphingolipids	Sphingomyelins	SM	(t34:1)				719.57	C39 H80 O7 N2 P1	1.59021e+08	1.47087e+08	1.52165e+08	0	0	0	2.46142e+08	2.30248e+08	2.27084e+08	0	0	0	2.11083e+08	2.40628e+08	2.14938e+08	0	0	0	2.81197e+08	2.84194e+08	2.64606e+08	0	0	0	2.15021e+08	2.30732e+08	2.576e+08	0	0	0	2.76514e+08	2.82624e+08	2.60368e+08	0	0	0	2.25209e+08	2.49383e+08
458	SM(t34:2)	[M+H]+	Sphingolipids	Sphingomyelins	SM	(t34:2)				717.554	C39 H78 O7 N2 P1	5.53803e+07	5.47155e+07	5.41528e+07	0	0	0	6.37127e+07	6.14672e+07	6.17752e+07	0	0	0	6.12298e+07	5.95411e+07	5.6941e+07	0	0	0	8.37478e+07	7.65225e+07	9.29284e+07	0	0	0	4.30128e+07	4.42112e+07	4.60277e+07	0	0	0	8.91174e+07	7.87216e+07	1.17343e+08	0	0	0	6.83553e+07	9.70786e+07
459	SM(t36:2)	[M+H]+	Sphingolipids	Sphingomyelins	SM	(t36:2)				745.585	C41 H82 O7 N2 P1	2.15413e+07	1.84063e+07	1.58888e+07	0	0	0	3.41537e+07	3.26422e+07	2.85037e+07	0	0	0	2.8694e+07	3.15769e+07	3.13659e+07	0	0	0	3.10803e+07	3.09587e+07	3.28675e+07	0	0	0	2.68276e+07	2.62699e+07	2.75876e+07	0	0	0	3.80325e+07	4.13378e+07	3.42575e+07	0	0	0	3.5232e+07	3.06816e+07
460	SM(t36:5)	[M+H]+	Sphingolipids	Sphingomyelins	SM	(t36:5)				739.538	C41 H76 O7 N2 P1	5.05406e+06	5.41377e+06	5.26769e+06	0	0	0	1.09148e+07	1.02704e+07	1.10637e+07	0	0	0	1.07573e+07	1.14433e+07	1.1177e+07	0	0	0	8.65248e+06	7.39827e+06	6.91965e+06	0	0	0	7.06669e+06	7.46742e+06	7.22694e+06	0	0	0	6.40289e+06	5.32224e+06	5.07716e+06	0	0	0	1.06723e+07	9.25333e+06
461	SM(t38:4)	[M+H]+	Sphingolipids	Sphingomyelins	SM	(t38:4)				769.585	C43 H82 O7 N2 P1	9.94946e+08	9.85825e+08	9.62547e+08	0	0	0	1.35601e+09	1.21645e+09	1.12712e+09	0	0	0	9.7749e+08	1.00282e+09	1.04297e+09	0	0	0	1.21951e+09	1.1496e+09	1.33867e+09	0	0	0	1.17712e+09	1.18986e+09	1.12019e+09	0	0	0	1.13591e+09	1.02226e+09	9.99439e+08	0	0	0	1.19229e+09	1.20556e+09
462	SM(t40:0)	[M+H]+	Sphingolipids	Sphingomyelins	SM	(t40:0)				805.679	C45 H94 O7 N2 P1	1.76465e+07	1.88542e+07	1.88635e+07	0	0	0	9.94426e+06	8.57824e+06	8.80422e+06	0	0	0	9.51894e+06	9.07942e+06	1.08772e+07	0	0	0	1.59783e+07	1.49108e+07	1.62802e+07	0	0	0	1.54788e+07	1.59713e+07	1.56809e+07	0	0	0	1.97967e+07	1.8969e+07	2.19965e+07	0	0	0	1.40751e+07	1.4139e+07
463	SM(t40:1)a	[M+H]+	Sphingolipids	Sphingomyelins	SM	(t40:1)				803.664	C45 H92 O7 N2 P1	1.95008e+07	1.62504e+07	1.58812e+07	0	0	0	2.47201e+07	2.65147e+07	2.42259e+07	0	0	0	2.58064e+07	2.61341e+07	2.55452e+07	0	0	0	2.90225e+07	2.88602e+07	2.85621e+07	0	0	0	1.49288e+07	1.59527e+07	1.48738e+07	0	0	0	1.04984e+07	1.36039e+07	1.40764e+07	0	0	0	1.90653e+07	2.24708e+07
464	SM(t40:1)b	[M+H]+	Sphingolipids	Sphingomyelins	SM	(t40:1)				803.664	C45 H92 O7 N2 P1	5.41506e+06	7.87591e+06	6.74769e+06	0	0	0	1.01997e+06	0	1.14656e+06	0	0	0	14.396	0	1.36695e+06	0	0	0	2.68204e+06	1.30253e+06	2.50658e+06	0	0	0	6.16165e+06	3.71965e+06	5.01872e+06	0	0	0	3.88402e+07	3.95486e+07	4.47911e+07	0	0	0	1.44562e+07	2.14957e+07
465	SM(t40:2)	[M+H]+	Sphingolipids	Sphingomyelins	SM	(t40:2)				801.648	C45 H90 O7 N2 P1	2.2326e+07	2.04133e+07	2.31195e+07	0	0	0	3.13362e+07	2.88538e+07	2.63485e+07	0	0	0	2.61187e+07	3.08037e+07	3.33438e+07	0	0	0	4.11248e+07	3.20592e+07	3.79143e+07	0	0	0	9.41364e+06	6.63977e+06	9.31847e+06	0	0	0	8.11034e+06	9.25345e+06	9.08475e+06	0	0	0	2.5105e+07	2.24548e+07
466	SM(t40:5)	[M+H]+	Sphingolipids	Sphingomyelins	SM	(t40:5)				795.601	C45 H84 O7 N2 P1	1.06863e+09	9.52517e+08	9.86561e+08	0	0	0	9.79537e+08	1.05854e+09	1.01707e+09	0	0	0	9.5338e+08	9.11396e+08	8.88744e+08	0	0	0	9.9209e+08	1.06391e+09	1.00601e+09	0	0	0	9.83906e+08	9.93359e+08	9.98251e+08	0	0	0	9.74187e+08	9.71166e+08	1.0035e+09	0	0	0	1.01868e+09	1.01678e+09
467	SM(t40:7)	[M+H]+	Sphingolipids	Sphingomyelins	SM	(t40:7)				791.57	C45 H80 O7 N2 P1	4.1977e+09	4.15753e+09	3.8619e+09	0	0	0	1.2509e+09	1.17374e+09	1.17839e+09	0	0	0	7.08569e+08	7.07462e+08	7.15288e+08	0	0	0	3.13274e+09	3.39462e+09	3.26971e+09	0	0	0	1.29454e+09	1.12537e+09	1.22519e+09	0	0	0	5.24484e+07	4.99948e+07	5.01901e+07	0	0	0	2.03705e+09	2.06119e+09
468	SM(t41:0)	[M+H]+	Sphingolipids	Sphingomyelins	SM	(t41:0)				819.695	C46 H96 O7 N2 P1	1.65581e+07	1.50569e+07	1.32393e+07	0	0	0	3.65268e+06	4.29829e+06	3.32476e+06	0	0	0	5.42216e+06	7.5995e+06	6.78191e+06	0	0	0	5.07195e+06	6.07951e+06	6.16739e+06	0	0	0	6.91136e+06	7.53239e+06	7.73193e+06	0	0	0	1.46377e+07	1.38519e+07	1.60973e+07	0	0	0	7.01765e+06	9.56895e+06
469	SM(t42:0)	[M+H]+	Sphingolipids	Sphingomyelins	SM	(t42:0)				833.711	C47 H98 O7 N2 P1	2.09443e+07	1.88478e+07	2.11387e+07	0	0	0	6.36461e+06	6.41437e+06	7.95908e+06	0	0	0	8.16688e+06	8.83994e+06	9.90586e+06	0	0	0	1.23924e+07	1.26268e+07	1.22157e+07	0	0	0	8.96761e+06	1.04536e+07	9704811	0	0	0	2.44295e+07	2.35812e+07	2.24839e+07	0	0	0	1.24754e+07	1.26173e+07
470	SM(t42:1)	[M+H]+	Sphingolipids	Sphingomyelins	SM	(t42:1)				831.695	C47 H96 O7 N2 P1	6.39614e+07	7.69814e+07	7.1358e+07	0	0	0	8.06111e+07	7.45901e+07	7.893e+07	0	0	0	6.74997e+07	5.9404e+07	6.34976e+07	0	0	0	9.96679e+07	1.02667e+08	9.92261e+07	0	0	0	9.16529e+07	9.98417e+07	1.04672e+08	0	0	0	1.26948e+08	1.21313e+08	1.29382e+08	0	0	0	9.15228e+07	9.54968e+07
471	SM(t42:2)a	[M+H]+	Sphingolipids	Sphingomyelins	SM	(t42:2)				829.679	C47 H94 O7 N2 P1	4.62837e+07	3.42371e+07	2.1112e+07	0	0	0	3.19031e+07	3.49381e+07	2.33915e+07	0	0	0	2.86975e+07	1.83197e+07	2.56724e+07	0	0	0	4.56246e+07	4.01366e+07	3.97315e+07	0	0	0	2.42623e+07	2.74976e+07	1.871e+07	0	0	0	4.1534e+07	3.92981e+07	4.26843e+07	0	0	0	3.21765e+07	2.73841e+07
472	SM(t42:2)b	[M+H]+	Sphingolipids	Sphingomyelins	SM	(t42:2)				829.679	C47 H94 O7 N2 P1	2.65587e+07	2.89494e+07	2.84935e+07	0	0	0	2.49056e+07	2.19888e+07	2.37223e+07	0	0	0	2.36474e+07	2.38961e+07	2.09037e+07	0	0	0	4.26511e+07	4.17286e+07	4.12585e+07	0	0	0	3.43566e+07	3.54333e+07	3.3945e+07	0	0	0	5.64357e+07	5.13562e+07	5.9624e+07	0	0	0	3.27273e+07	3.55076e+07
473	SM(t42:3)	[M+H]+	Sphingolipids	Sphingomyelins	SM	(t42:3)				827.664	C47 H92 O7 N2 P1	1.56144e+07	1.2198e+07	1.20693e+07	0	0	0	1.32878e+07	1.19071e+07	1.13485e+07	0	0	0	1.37478e+07	1.33258e+07	1.48787e+07	0	0	0	2.89473e+07	2.68055e+07	2.43087e+07	0	0	0	2.02647e+07	1.97587e+07	1.74322e+07	0	0	0	3.01452e+07	3.21758e+07	3.68512e+07	0	0	0	2.04983e+07	2.09209e+07
474	SM(t42:7)	[M+H]+	Sphingolipids	Sphingomyelins	SM	(t42:7)				819.601	C47 H84 O7 N2 P1	2.79957e+08	2.75079e+08	2.78388e+08	0	0	0	3.85259e+08	4.08919e+08	4.04626e+08	0	0	0	3.74323e+08	3.65579e+08	3.50188e+08	0	0	0	2.98759e+08	2.80061e+08	3.23653e+08	0	0	0	3.0447e+08	2.97976e+08	2.73286e+08	0	0	0	3.75929e+08	3.60527e+08	3.79485e+08	0	0	0	3.50127e+08	3.45647e+08
475	SPH(t17:0)	[M+H]+	Sphingolipids	Sphingosine	SPH	(t17:0)				304.285	C17 H38 O3 N1	8.70255e+07	9.11411e+07	9.80104e+07	0	0	0	2.83236e+07	2.85168e+07	2.82726e+07	0	0	0	2.28634e+07	2.23757e+07	2.22609e+07	0	0	0	3.9971e+07	3.56028e+07	3.50761e+07	0	0	0	3.45541e+07	3.5987e+07	3.31798e+07	0	0	0	1.64413e+07	1.58477e+07	1.50623e+07	0	0	0	4.42644e+07	4.41359e+07
476	SPH(t18:0)	[M+H]+	Sphingolipids	Sphingosine	SPH	(t18:0)				318.3	C18 H40 O3 N1	1.09476e+06	1.10197e+06	1.20916e+06	0	0	0	328838	269249	0.411	0	0	0	276269	0	263430	0	0	0	227599	362165	267461	0	0	0	2.8734e+07	2.62483e+07	2.89918e+07	0	0	0	0	0	0	0	0	0	3.05183e+06	2.5452e+06
477	TG(32:0)	[M+NH4]+	Glycerolipids	Triglycerides	TG	(8:0_12:0_12:0)	(8:0)	(12:0)	(12:0)	600.52	C35 H70 O6 N1	93122.6	267605	167806	0	0	0	182992	209565	202538	0	0	0	250825	67877.8	101466	0	0	0	379450	438150	252798	0	0	0	243924	292791	115640	0	0	0	2.71155e+07	2.47804e+07	2.51227e+07	0	0	0	6.38064e+06	4.50368e+06
478	TG(34:0)	[M+NH4]+	Glycerolipids	Triglycerides	TG	(4:0_14:0_16:0)	(4:0)	(14:0)	(16:0)	628.551	C37 H74 O6 N1	3.54924e+06	3.29104e+06	2.96104e+06	0	0	0	2.35683e+06	2.72271e+06	2.24363e+06	0	0	0	2.45093e+06	2.1696e+06	2.2145e+06	0	0	0	7.2571e+06	6.6377e+06	7.72984e+06	0	0	0	1.02069e+07	1.12337e+07	1.07203e+07	0	0	0	3.01914e+06	4.09118e+06	4.49046e+06	0	0	0	1.24155e+07	5.3759e+06
479	TG(36:0)	[M+NH4]+	Glycerolipids	Triglycerides	TG	(4:0_16:0_16:0)	(4:0)	(16:0)	(16:0)	656.582	C39 H78 O6 N1	1.33539e+07	8.9204e+06	8.42487e+06	0	0	0	5.42736e+06	5.94384e+06	5.72998e+06	0	0	0	4.29854e+06	4.6427e+06	4.1236e+06	0	0	0	2.4501e+07	2.30201e+07	2.22701e+07	0	0	0	4.22214e+07	3.92556e+07	3.91385e+07	0	0	0	4.43838e+06	8.04324e+06	5.69033e+06	0	0	0	3.23487e+07	2.17961e+07
480	TG(36:1)	[M+NH4]+	Glycerolipids	Triglycerides	TG	(4:0_16:0_16:1)	(4:0)	(16:0)	(16:1)	654.567	C39 H76 O6 N1	7.52736e+06	7.88056e+06	6.73031e+06	0	0	0	2.06183e+06	1.75037e+06	2.62277e+06	0	0	0	1.81306e+06	2.88633e+06	2.21839e+06	0	0	0	2.94995e+07	3.17647e+07	3.16254e+07	0	0	0	4.54923e+07	4.52247e+07	4.44695e+07	0	0	0	3.76345e+06	5.07043e+06	4.16644e+06	0	0	0	2.21828e+07	1.88782e+07
481	TG(36:2)	[M+NH4]+	Glycerolipids	Triglycerides	TG	(4:0_14:0_18:2)	(4:0)	(14:0)	(18:2)	652.551	C39 H74 O6 N1	1.20875e+06	2.37364e+06	3.17468e+06	0	0	0	1.41759e+06	1.24557e+06	1.69694e+06	0	0	0	98346.2	776727	244894	0	0	0	1.62598e+07	1.70693e+07	1.34831e+07	0	0	0	2.63969e+07	2.55897e+07	2.59678e+07	0	0	0	1.68335e+06	3.81837e+06	2.00128e+06	0	0	0	1.00057e+07	1.00181e+07
482	TG(38:1)	[M+NH4]+	Glycerolipids	Triglycerides	TG	(4:0_16:0_18:1)	(4:0)	(16:0)	(18:1)	682.598	C41 H80 O6 N1	2.01354e+07	2.39135e+07	2.21473e+07	0	0	0	7.16246e+06	6.55727e+06	7.14941e+06	0	0	0	6.28666e+06	5.66919e+06	6.49416e+06	0	0	0	9.38617e+07	9.10787e+07	8.7643e+07	0	0	0	1.33317e+08	1.31974e+08	1.40156e+08	0	0	0	1.12698e+07	1.01006e+07	8.20321e+06	0	0	0	6.50604e+07	6.27225e+07
483	TG(38:2)	[M+NH4]+	Glycerolipids	Triglycerides	TG	(4:0_16:0_18:2)	(4:0)	(16:0)	(18:2)	680.582	C41 H78 O6 N1	1.9083e+07	1.85811e+07	2.01044e+07	0	0	0	8.46203e+06	7.45257e+06	7.28621e+06	0	0	0	7.05036e+06	5.60357e+06	5.92791e+06	0	0	0	7.50349e+07	7.72487e+07	7.5883e+07	0	0	0	1.0931e+08	1.10994e+08	1.17235e+08	0	0	0	6.57915e+06	7.50404e+06	6.84424e+06	0	0	0	4.71622e+07	4.95558e+07
484	TG(38:3)	[M+NH4]+	Glycerolipids	Triglycerides	TG	(4:0_16:1_18:2)	(4:0)	(16:1)	(18:2)	678.567	C41 H76 O6 N1	2.66408e+06	2.9678e+06	2.46624e+06	0	0	0	886090	1.35859e+06	1.16161e+06	0	0	0	668561	391366	418604	0	0	0	1.9352e+07	1.80463e+07	1.94129e+07	0	0	0	2.64148e+07	2.86527e+07	2.47782e+07	0	0	0	2.83459e+06	2.71629e+06	4.91618e+06	0	0	0	8.98045e+06	1.03008e+07
485	TG(40:0)	[M+NH4]+	Glycerolipids	Triglycerides	TG	(16:0_12:0_12:0)	(16:0)	(12:0)	(12:0)	712.645	C43 H86 O6 N1	2.0789e+07	1.72051e+07	7.24437e+06	0	0	0	4.80694e+06	5.12358e+06	3.8899e+06	0	0	0	8.57888e+06	4.0673e+06	4.57459e+06	0	0	0	8.34016e+06	9.57496e+06	9.17647e+06	0	0	0	1.39152e+07	1.47505e+07	1.26438e+07	0	0	0	3.03314e+07	3.00603e+07	3.52338e+07	0	0	0	2.51191e+07	1.55812e+07
486	TG(40:1)	[M+NH4]+	Glycerolipids	Triglycerides	TG	(16:0_6:0_18:1)	(16:0)	(6:0)	(18:1)	710.629	C43 H84 O6 N1	1.4292e+07	1.33033e+07	1.42063e+07	0	0	0	4.33759e+06	2.55356e+06	2.39057e+06	0	0	0	2.96351e+06	4.03749e+06	3.76633e+06	0	0	0	6.10717e+07	5.8958e+07	5.5046e+07	0	0	0	7.6421e+07	7.40739e+07	8.53491e+07	0	0	0	1.13835e+07	8.83971e+06	1.37501e+07	0	0	0	3.86902e+07	3.71872e+07
487	TG(40:2)	[M+NH4]+	Glycerolipids	Triglycerides	TG	(16:1_6:0_18:1)	(16:1)	(6:0)	(18:1)	708.614	C43 H82 O6 N1	1.80864e+07	1.81769e+07	1.92642e+07	0	0	0	7.15369e+06	5.99012e+06	4.86718e+06	0	0	0	4.86366e+06	5.17655e+06	4.11252e+06	0	0	0	7.67652e+07	7.62805e+07	6.5054e+07	0	0	0	1.12227e+08	1.09851e+08	1.06893e+08	0	0	0	9.18766e+06	8.45678e+06	7.27378e+06	0	0	0	4.31729e+07	4.82476e+07
488	TG(40:3)	[M+NH4]+	Glycerolipids	Triglycerides	TG	(4:0_18:1_18:2)	(4:0)	(18:1)	(18:2)	706.598	C43 H80 O6 N1	7.49331e+06	7.69845e+06	8.43373e+06	0	0	0	3.83963e+06	3.3897e+06	3.93438e+06	0	0	0	2.46449e+06	1.80526e+06	2.25124e+06	0	0	0	2.87645e+07	3.19076e+07	3.27003e+07	0	0	0	5.07914e+07	5.28196e+07	5.4211e+07	0	0	0	2.0996e+06	3.10447e+06	3.73554e+06	0	0	0	1.71051e+07	1.92235e+07
489	TG(42:0)	[M+NH4]+	Glycerolipids	Triglycerides	TG	(16:0_12:0_14:0)	(16:0)	(12:0)	(14:0)	740.676	C45 H90 O6 N1	5.46607e+06	8.95049e+06	7.58677e+06	0	0	0	9.89232e+06	9.82671e+06	1.13322e+07	0	0	0	1.3769e+07	1.04106e+07	1.05431e+07	0	0	0	2.99873e+07	2.10112e+07	2.70326e+07	0	0	0	4.21285e+07	3.89676e+07	4.38988e+07	0	0	0	2.41972e+07	2.17015e+07	2.3573e+07	0	0	0	2.7785e+07	2.83319e+07
490	TG(42:1)	[M+NH4]+	Glycerolipids	Triglycerides	TG	(16:0_8:0_18:1)	(16:0)	(8:0)	(18:1)	738.661	C45 H88 O6 N1	1.35095e+07	1.30987e+07	1.5157e+07	0	0	0	8.93064e+06	1.23506e+07	8.33138e+06	0	0	0	1.05678e+07	9.32281e+06	8.74628e+06	0	0	0	4.84852e+07	4.24525e+07	4.5484e+07	0	0	0	5.80239e+07	5.66473e+07	5.67794e+07	0	0	0	3.20378e+07	2.43436e+07	2.53799e+07	0	0	0	3.29312e+07	3.83358e+07
491	TG(42:2)	[M+NH4]+	Glycerolipids	Triglycerides	TG	(6:0_18:1_18:1)	(6:0)	(18:1)	(18:1)	736.645	C45 H86 O6 N1	2.09471e+07	1.9622e+07	2.07179e+07	0	0	0	1.31329e+07	1.31005e+07	1.25924e+07	0	0	0	1.17103e+07	1.24354e+07	1.1418e+07	0	0	0	7.29649e+07	6.34103e+07	6.5208e+07	0	0	0	6.94591e+07	6.89121e+07	7.06793e+07	0	0	0	1.85671e+07	1.48045e+07	1.91189e+07	0	0	0	3.67674e+07	4.02315e+07
492	TG(42:3)	[M+NH4]+	Glycerolipids	Triglycerides	TG	(6:0_18:1_18:2)	(6:0)	(18:1)	(18:2)	734.629	C45 H84 O6 N1	3.59692e+06	4.58148e+06	4.44621e+06	0	0	0	3.12311e+06	3.40478e+06	3.65474e+06	0	0	0	1.9809e+06	2.20681e+06	1.89244e+06	0	0	0	1.79916e+07	1.99093e+07	1.76255e+07	0	0	0	2.37918e+07	2.17474e+07	2.24723e+07	0	0	0	5.00272e+06	4.81776e+06	6.09041e+06	0	0	0	1.12246e+07	1.3104e+07
493	TG(44:0)	[M+NH4]+	Glycerolipids	Triglycerides	TG	(16:0_14:0_14:0)	(16:0)	(14:0)	(14:0)	768.708	C47 H94 O6 N1	3.46456e+07	4.10693e+07	3.73358e+07	0	0	0	3.32753e+07	3.04962e+07	2.72943e+07	0	0	0	3.72865e+07	3.99995e+07	3.56038e+07	0	0	0	1.17983e+08	1.04903e+08	1.10888e+08	0	0	0	2.51652e+08	2.56626e+08	2.34975e+08	0	0	0	9.05505e+07	7.95861e+07	8.33502e+07	0	0	0	1.1772e+08	1.10012e+08
494	TG(44:1)	[M+NH4]+	Glycerolipids	Triglycerides	TG	(16:1_14:0_14:0)	(16:1)	(14:0)	(14:0)	766.692	C47 H92 O6 N1	5.55158e+07	5.28443e+07	5.14425e+07	0	0	0	4.42725e+07	4.24755e+07	4.79305e+07	0	0	0	3.88659e+07	4.27413e+07	3.63856e+07	0	0	0	2.73595e+08	2.24428e+08	2.64185e+08	0	0	0	2.95538e+08	3.00611e+08	3.19488e+08	0	0	0	1.30363e+08	1.16222e+08	1.28804e+08	0	0	0	1.64155e+08	1.60958e+08
495	TG(44:2)	[M+NH4]+	Glycerolipids	Triglycerides	TG	(16:0_10:0_18:2)	(16:0)	(10:0)	(18:2)	764.676	C47 H90 O6 N1	2.60195e+07	2.3102e+07	2.55247e+07	0	0	0	4.39741e+07	4.74911e+07	3.73315e+07	0	0	0	3.0782e+07	3.75123e+07	4.08885e+07	0	0	0	1.35512e+08	1.27661e+08	1.33418e+08	0	0	0	1.62387e+08	1.58274e+08	1.51566e+08	0	0	0	9.71168e+07	1.14985e+08	9.09426e+07	0	0	0	9.37748e+07	1.15999e+08
496	TG(44:3)	[M+NH4]+	Glycerolipids	Triglycerides	TG	(16:0_10:1_18:2)	(16:0)	(10:1)	(18:2)	762.661	C47 H88 O6 N1	5.71298e+06	5.11256e+06	3.81485e+06	0	0	0	1.16208e+07	1.17084e+07	1.15394e+07	0	0	0	9.68969e+06	1.03013e+07	8.89295e+06	0	0	0	2.03793e+07	2.10211e+07	2.12922e+07	0	0	0	2.12407e+07	2.16025e+07	2.08542e+07	0	0	0	2.88762e+07	3.13356e+07	2.95697e+07	0	0	0	1.86891e+07	1.89821e+07
497	TG(45:2)	[M+NH4]+	Glycerolipids	Triglycerides	TG	(11:0_16:0_18:2)	(11:0)	(16:0)	(18:2)	778.692	C48 H92 O6 N1	1.1604e+07	1.12992e+07	7.3494e+06	0	0	0	2.03223e+07	2.01053e+07	1.92308e+07	0	0	0	2.02754e+07	2.28852e+07	2.11951e+07	0	0	0	2.86886e+07	3.1052e+07	3.4441e+07	0	0	0	4.04566e+07	3.88671e+07	4.38355e+07	0	0	0	2.88954e+07	3.29893e+07	3.31591e+07	0	0	0	3.29565e+07	3.65505e+07
498	TG(46:1)	[M+NH4]+	Glycerolipids	Triglycerides	TG	(16:0_14:0_16:1)	(16:0)	(14:0)	(16:1)	794.723	C49 H96 O6 N1	3.28666e+08	3.5092e+08	3.35189e+08	0	0	0	2.42233e+08	2.47835e+08	2.3598e+08	0	0	0	2.44259e+08	2.64516e+08	2.09981e+08	0	0	0	1.49374e+09	1.28683e+09	1.46047e+09	0	0	0	1.90656e+09	1.86164e+09	1.79333e+09	0	0	0	1.03978e+09	1.00744e+09	1.04873e+09	0	0	0	9.66205e+08	9.60911e+08
499	TG(46:2)	[M+NH4]+	Glycerolipids	Triglycerides	TG	(16:1_14:0_16:1)	(16:1)	(14:0)	(16:1)	792.708	C49 H94 O6 N1	3.09971e+08	3.14744e+08	3.30777e+08	0	0	0	3.49957e+08	3.46903e+08	3.58451e+08	0	0	0	3.12752e+08	2.95185e+08	2.88137e+08	0	0	0	1.64786e+09	1.49218e+09	1.44158e+09	0	0	0	1.51552e+09	1.4637e+09	1.52197e+09	0	0	0	9.40493e+08	9.27814e+08	1.08965e+09	0	0	0	8.36011e+08	9.92671e+08
500	TG(46:5)	[M+NH4]+	Glycerolipids	Triglycerides	TG	(18:2_10:1_18:2)	(18:2)	(10:1)	(18:2)	786.661	C49 H88 O6 N1	4.34612e+06	2.19841e+06	3.07157e+06	0	0	0	1.69383e+07	1.76371e+07	1.06461e+07	0	0	0	1.24166e+07	1.25414e+07	1.08183e+07	0	0	0	1.87434e+07	2.00723e+07	3.64311e+07	0	0	0	1.94927e+07	1.95498e+07	2.16365e+07	0	0	0	2.78179e+07	2.79469e+07	3.09994e+07	0	0	0	2.05753e+07	2.76975e+07
501	TG(47:0)	[M+NH4]+	Glycerolipids	Triglycerides	TG	(15:0_16:0_16:0)	(15:0)	(16:0)	(16:0)	810.755	C50 H100 O6 N1	6.2932e+07	4.97943e+07	6.44209e+07	0	0	0	6.15763e+07	6.94895e+07	6.12837e+07	0	0	0	9.41764e+07	1.19004e+08	9.41125e+07	0	0	0	7.65334e+07	7.82547e+07	8.26169e+07	0	0	0	1.21025e+08	1.21332e+08	1.19701e+08	0	0	0	1.57999e+08	1.57261e+08	1.60466e+08	0	0	0	1.10427e+08	1.16574e+08
502	TG(47:1)	[M+NH4]+	Glycerolipids	Triglycerides	TG	(15:0_16:0_16:1)	(15:0)	(16:0)	(16:1)	808.739	C50 H98 O6 N1	5.1515e+07	5.29345e+07	4.2446e+07	0	0	0	5.72127e+07	5.62339e+07	6.10912e+07	0	0	0	7.70023e+07	7.34815e+07	8.68944e+07	0	0	0	1.07965e+08	9.58016e+07	1.05181e+08	0	0	0	1.32533e+08	1.27848e+08	1.39399e+08	0	0	0	1.71238e+08	1.47788e+08	1.45402e+08	0	0	0	1.25355e+08	1.14295e+08
503	TG(47:2)	[M+NH4]+	Glycerolipids	Triglycerides	TG	(15:0_16:1_16:1)	(15:0)	(16:1)	(16:1)	806.723	C50 H96 O6 N1	5.84943e+07	5.49431e+07	5.49763e+07	0	0	0	7.12351e+07	7.35879e+07	7.98761e+07	0	0	0	9.26256e+07	1.05972e+08	1.09758e+08	0	0	0	1.24462e+08	1.23156e+08	1.22609e+08	0	0	0	1.76171e+08	1.83618e+08	2.18246e+08	0	0	0	1.11116e+08	1.26426e+08	1.25221e+08	0	0	0	1.21653e+08	1.13753e+08
504	TG(47:3)	[M+NH4]+	Glycerolipids	Triglycerides	TG	(16:1_13:0_18:2)	(16:1)	(13:0)	(18:2)	804.708	C50 H94 O6 N1	2.34348e+07	1.99672e+07	1.62871e+07	0	0	0	5.15137e+07	5.50773e+07	5.29901e+07	0	0	0	5.60767e+07	5.84699e+07	5.94159e+07	0	0	0	6.79864e+07	6.60342e+07	7.58526e+07	0	0	0	9.81305e+07	1.0524e+08	1.07216e+08	0	0	0	7.48105e+07	7.56204e+07	8.19661e+07	0	0	0	6.64063e+07	7.68422e+07
505	TG(48:2)a	[M+NH4]+	Glycerolipids	Triglycerides	TG	(16:0_16:1_16:1)	(16:0)	(16:1)	(16:1)	820.739	C51 H98 O6 N1	2.17523e+08	1.94825e+08	2.09411e+08	0	0	0	2.52656e+08	2.77333e+08	2.76399e+08	0	0	0	2.53486e+08	2.28767e+08	2.12154e+08	0	0	0	7.16307e+08	7.14625e+08	6.9483e+08	0	0	0	6.5605e+08	6.3908e+08	6.46336e+08	0	0	0	3.8412e+08	4.07907e+08	4.54242e+08	0	0	0	3.85218e+08	4.5665e+08
506	TG(48:2)b	[M+NH4]+	Glycerolipids	Triglycerides	TG	(16:0_16:1_16:1)	(16:0)	(16:1)	(16:1)	820.739	C51 H98 O6 N1	3.04465e+09	3.24798e+09	3.14265e+09	0	0	0	3.37203e+09	3.26622e+09	3.24165e+09	0	0	0	3.03691e+09	3.30436e+09	2.80869e+09	0	0	0	9.63767e+09	8.32993e+09	1.0043e+10	0	0	0	8.22232e+09	8.48583e+09	8.52128e+09	0	0	0	8.13237e+09	7.80413e+09	7.78838e+09	0	0	0	7.1445e+09	6.55011e+09
507	TG(48:3)	[M+NH4]+	Glycerolipids	Triglycerides	TG	(16:1_14:0_18:2)	(16:1)	(14:0)	(18:2)	818.723	C51 H96 O6 N1	1.8532e+09	1.82003e+09	1.87514e+09	0	0	0	2.20674e+09	2.14296e+09	2.2109e+09	0	0	0	1.89507e+09	1.72914e+09	1.75411e+09	0	0	0	5.54927e+09	5.73929e+09	5.14335e+09	0	0	0	4.40731e+09	4.35519e+09	4.24942e+09	0	0	0	3.20525e+09	3.23104e+09	3.74662e+09	0	0	0	3.20989e+09	3.46765e+09
508	TG(48:4)	[M+NH4]+	Glycerolipids	Triglycerides	TG	(16:1_14:1_18:2)	(16:1)	(14:1)	(18:2)	816.708	C51 H94 O6 N1	2.32966e+08	2.27714e+08	2.46055e+08	0	0	0	5.97706e+08	6.46875e+08	5.76944e+08	0	0	0	4.79152e+08	4.62309e+08	4.68679e+08	0	0	0	6.217e+08	9.15412e+08	9.45505e+08	0	0	0	7.49709e+08	8.21844e+08	7.86851e+08	0	0	0	7.3928e+08	7.85755e+08	7.53658e+08	0	0	0	7.05169e+08	7.08754e+08
509	TG(49:1)	[M+NH4]+	Glycerolipids	Triglycerides	TG	(15:0_16:0_18:1)	(15:0)	(16:0)	(18:1)	836.77	C52 H102 O6 N1	2.94967e+08	2.27427e+08	2.18327e+08	0	0	0	3.75347e+08	3.48265e+08	3.35819e+08	0	0	0	3.52753e+08	3.68362e+08	3.7929e+08	0	0	0	7.22936e+08	7.43468e+08	6.70826e+08	0	0	0	6.69927e+08	7.01376e+08	6.309e+08	0	0	0	1.08273e+09	1.0045e+09	1.11051e+09	0	0	0	5.66353e+08	6.22971e+08
510	TG(49:2)	[M+NH4]+	Glycerolipids	Triglycerides	TG	(15:0_16:0_18:2)	(15:0)	(16:0)	(18:2)	834.755	C52 H100 O6 N1	4.86324e+08	5.22059e+08	5.16902e+08	0	0	0	7.94619e+08	7.46075e+08	7.57078e+08	0	0	0	8.62375e+08	7.86707e+08	8.63454e+08	0	0	0	1.38779e+09	1.36867e+09	1.39625e+09	0	0	0	1.09707e+09	1.24188e+09	1.20348e+09	0	0	0	1.74005e+09	1.93147e+09	1.91406e+09	0	0	0	1.19523e+09	1.15252e+09
511	TG(49:3)	[M+NH4]+	Glycerolipids	Triglycerides	TG	(16:1_16:1_17:1)	(16:1)	(16:1)	(17:1)	832.739	C52 H98 O6 N1	2.95256e+08	2.84098e+08	2.96873e+08	0	0	0	5.64025e+08	4.95591e+08	5.20983e+08	0	0	0	5.11506e+08	5.8261e+08	4.90386e+08	0	0	0	6.17445e+08	6.73186e+08	6.59156e+08	0	0	0	6.55736e+08	6.92292e+08	6.87086e+08	0	0	0	7.47634e+08	7.82076e+08	7.75043e+08	0	0	0	6.20415e+08	5.95579e+08
512	TG(49:4)	[M+NH4]+	Glycerolipids	Triglycerides	TG	(18:2_13:0_18:2)	(18:2)	(13:0)	(18:2)	830.723	C52 H96 O6 N1	7.70641e+07	9.97536e+07	8.52795e+07	0	0	0	2.50305e+08	2.55497e+08	2.74393e+08	0	0	0	2.77417e+08	2.68949e+08	2.68736e+08	0	0	0	2.3722e+08	2.40621e+08	2.66773e+08	0	0	0	3.36534e+08	3.33978e+08	3.42077e+08	0	0	0	2.12007e+08	2.02286e+08	2.29585e+08	0	0	0	2.13784e+08	2.57674e+08
513	TG(50:0)	[M+NH4]+	Glycerolipids	Triglycerides	TG	(18:0_16:0_16:0)	(18:0)	(16:0)	(16:0)	852.801	C53 H106 O6 N1	2.02876e+08	1.94117e+08	2.28126e+08	0	0	0	1.69566e+08	1.97398e+08	1.97752e+08	0	0	0	3.229e+08	2.59987e+08	2.55438e+08	0	0	0	5.65161e+08	5.54431e+08	4.7056e+08	0	0	0	7.7493e+08	6.15336e+08	7.9077e+08	0	0	0	8.09031e+08	7.87373e+08	7.85951e+08	0	0	0	4.17487e+08	5.19003e+08
514	TG(50:1)	[M+NH4]+	Glycerolipids	Triglycerides	TG	(16:0_16:0_18:1)	(16:0)	(16:0)	(18:1)	850.786	C53 H104 O6 N1	3.28574e+09	3.42422e+09	4.04811e+09	0	0	0	5.85236e+09	5.65056e+09	5.12784e+09	0	0	0	4.48227e+09	4.53768e+09	5.05309e+09	0	0	0	1.25638e+10	1.22226e+10	1.1574e+10	0	0	0	1.19382e+10	1.20285e+10	1.12965e+10	0	0	0	1.12749e+10	1.37306e+10	1.12514e+10	0	0	0	1.10739e+10	7.98554e+09
515	TG(50:1e)	[M+NH4]+	Glycerolipids	Triglycerides	TG	(16:0e_16:0_18:1)	(16:0e)	(16:0)	(18:1)	836.807	C53 H106 O5 N1	1.19329e+08	1.32802e+08	1.17393e+08	0	0	0	3.67933e+08	2.95849e+08	3.14195e+08	0	0	0	5.04239e+08	3.83332e+08	4.91582e+08	0	0	0	2.29099e+08	2.73589e+08	1.99499e+08	0	0	0	2.16311e+08	2.38258e+08	2.31286e+08	0	0	0	1.35118e+08	9.13953e+07	1.09993e+08	0	0	0	2.80965e+08	2.79773e+08
516	TG(50:2)a	[M+NH4]+	Glycerolipids	Triglycerides	TG	(16:0_16:1_18:1)	(16:0)	(16:1)	(18:1)	848.77	C53 H102 O6 N1	1.50821e+09	1.55491e+09	1.70715e+09	0	0	0	1.87958e+09	1.86621e+09	1.88297e+09	0	0	0	1.9067e+09	1.90148e+09	1.79409e+09	0	0	0	3.14351e+09	2.85031e+09	3.28959e+09	0	0	0	2.46838e+09	2.39052e+09	2.15199e+09	0	0	0	2.13038e+09	2.21931e+09	2.24906e+09	0	0	0	2.12998e+09	2.28109e+09
517	TG(50:2)b	[M+NH4]+	Glycerolipids	Triglycerides	TG	(16:0_16:1_18:1)	(16:0)	(16:1)	(18:1)	848.77	C53 H102 O6 N1	1.45252e+10	1.58744e+10	1.5113e+10	0	0	0	1.98122e+10	1.76368e+10	1.81778e+10	0	0	0	1.44935e+10	1.49445e+10	1.64192e+10	0	0	0	3.08669e+10	3.17089e+10	3.48728e+10	0	0	0	2.50102e+10	2.44256e+10	2.36474e+10	0	0	0	2.93172e+10	3.08299e+10	3.14136e+10	0	0	0	2.24068e+10	2.27963e+10
518	TG(50:2e)	[M+NH4]+	Glycerolipids	Triglycerides	TG	(16:0e_16:0_18:2)	(16:0e)	(16:0)	(18:2)	834.791	C53 H104 O5 N1	9.0402e+07	1.18729e+08	1.02079e+08	0	0	0	3.59122e+08	3.23976e+08	3.43815e+08	0	0	0	4.13781e+08	3.85715e+08	3.82435e+08	0	0	0	2.1073e+08	2.42177e+08	1.98412e+08	0	0	0	1.47626e+08	1.65569e+08	1.51628e+08	0	0	0	1.35666e+08	1.25474e+08	1.10866e+08	0	0	0	2.31308e+08	2.28159e+08
519	TG(50:3)	[M+NH4]+	Glycerolipids	Triglycerides	TG	(16:1_17:1_17:1)	(16:1)	(17:1)	(17:1)	846.755	C53 H100 O6 N1	1.14335e+09	1.13807e+09	1.2409e+09	0	0	0	1.69884e+09	1.4241e+09	1.34867e+09	0	0	0	1.51308e+09	1.3491e+09	1.3841e+09	0	0	0	2.27095e+09	2.39074e+09	2.30147e+09	0	0	0	1.53016e+09	1.63698e+09	1.72079e+09	0	0	0	1.47118e+09	1.39721e+09	1.38397e+09	0	0	0	1.58516e+09	1.81832e+09
520	TG(50:3)	[M+NH4]+	Glycerolipids	Triglycerides	TG	(16:1_16:1_18:1)	(16:1)	(16:1)	(18:1)	846.755	C53 H100 O6 N1	1.50078e+10	1.53977e+10	1.63052e+10	0	0	0	2.02769e+10	1.9568e+10	1.91271e+10	0	0	0	1.88368e+10	1.94822e+10	1.84048e+10	0	0	0	3.06422e+10	2.82394e+10	2.8282e+10	0	0	0	2.30717e+10	2.54594e+10	2.25976e+10	0	0	0	2.04134e+10	2.09514e+10	2.22351e+10	0	0	0	2.23433e+10	2.18505e+10
521	TG(50:3e)	[M+NH4]+	Glycerolipids	Triglycerides	TG	(16:0e_16:1_18:2)	(16:0e)	(16:1)	(18:2)	832.775	C53 H102 O5 N1	3.07025e+07	2.4038e+07	2.55212e+07	0	0	0	8.02045e+07	8.29468e+07	8.19391e+07	0	0	0	1.27071e+08	1.15499e+08	1.39116e+08	0	0	0	2.57558e+07	3.30492e+07	4.07537e+07	0	0	0	2.23118e+07	2.56081e+07	2.37417e+07	0	0	0	1.12184e+07	1.66148e+07	7.41101e+06	0	0	0	4.48911e+07	4.66609e+07
522	TG(50:4)	[M+NH4]+	Glycerolipids	Triglycerides	TG	(16:1_16:1_18:2)	(16:1)	(16:1)	(18:2)	844.739	C53 H98 O6 N1	8.25117e+09	8.11038e+09	7.72549e+09	0	0	0	1.1131e+10	9.88513e+09	1.07782e+10	0	0	0	9.2406e+09	8.97762e+09	8.66104e+09	0	0	0	1.47711e+10	1.43629e+10	1.4475e+10	0	0	0	1.05619e+10	1.16091e+10	1.12645e+10	0	0	0	8.39007e+09	8.89659e+09	8.78711e+09	0	0	0	1.06435e+10	1.05262e+10
523	TG(50:6)	[M+NH4]+	Glycerolipids	Triglycerides	TG	(18:3_14:1_18:2)	(18:3)	(14:1)	(18:2)	840.708	C53 H94 O6 N1	2.1504e+08	1.97548e+08	2.10443e+08	0	0	0	4.37875e+08	4.46197e+08	3.78457e+08	0	0	0	3.03438e+08	2.81049e+08	2.97668e+08	0	0	0	4.22268e+08	4.07984e+08	4.15275e+08	0	0	0	2.989e+08	2.94455e+08	2.93798e+08	0	0	0	4.0826e+08	3.92802e+08	4.11149e+08	0	0	0	3.6894e+08	3.89838e+08
524	TG(51:0e)	[M+NH4]+	Glycerolipids	Triglycerides	TG	(18:0e_16:0_17:0)	(18:0e)	(16:0)	(17:0)	852.838	C54 H110 O5 N1	1.4746e+07	1.36342e+07	1.38214e+07	0	0	0	1.51348e+07	1.59521e+07	1.35288e+07	0	0	0	5.17431e+07	4.2983e+07	4.75668e+07	0	0	0	6.72778e+06	8.10327e+06	6.52953e+06	0	0	0	1.78096e+07	1.18831e+07	1.77157e+07	0	0	0	9.21872e+06	9.61843e+06	9.58881e+06	0	0	0	2.00965e+07	2.2233e+07
525	TG(51:2)	[M+NH4]+	Glycerolipids	Triglycerides	TG	(16:0_17:1_18:1)	(16:0)	(17:1)	(18:1)	862.786	C54 H104 O6 N1	1.88553e+09	1.7378e+09	1.67595e+09	0	0	0	2.15754e+09	2.23529e+09	2.21047e+09	0	0	0	2.16288e+09	2.11273e+09	2.08949e+09	0	0	0	3.54243e+09	3.94085e+09	3.34305e+09	0	0	0	2.59387e+09	2.93322e+09	2.56914e+09	0	0	0	5.69349e+09	5.27218e+09	5.43349e+09	0	0	0	2.78818e+09	3.13509e+09
526	TG(51:3)	[M+NH4]+	Glycerolipids	Triglycerides	TG	(16:1_17:1_18:1)	(16:1)	(17:1)	(18:1)	860.77	C54 H102 O6 N1	2.29867e+09	2.51366e+09	2.29056e+09	0	0	0	4.1497e+09	3.72523e+09	3.39268e+09	0	0	0	3.39219e+09	3.13207e+09	3.44262e+09	0	0	0	3.49318e+09	3.75247e+09	3.79034e+09	0	0	0	2.95656e+09	3.28297e+09	3.00702e+09	0	0	0	3.99451e+09	4.55434e+09	3.75025e+09	0	0	0	3.41582e+09	3.58651e+09
527	TG(51:4)	[M+NH4]+	Glycerolipids	Triglycerides	TG	(15:0_18:2_18:2)	(15:0)	(18:2)	(18:2)	858.755	C54 H100 O6 N1	1.18316e+09	1.11263e+09	1.0779e+09	0	0	0	2.26058e+09	2.0552e+09	2.16434e+09	0	0	0	1.87111e+09	1.81624e+09	1.57359e+09	0	0	0	1.70582e+09	1.74568e+09	1.65442e+09	0	0	0	1.61664e+09	1.67954e+09	1.62054e+09	0	0	0	2.23742e+09	2.28111e+09	2.36232e+09	0	0	0	1.97603e+09	1.98855e+09
528	TG(51:5)	[M+NH4]+	Glycerolipids	Triglycerides	TG	(15:0_18:2_18:3)	(15:0)	(18:2)	(18:3)	856.739	C54 H98 O6 N1	2.98568e+08	3.25246e+08	3.20283e+08	0	0	0	6.24906e+08	6.53219e+08	6.40726e+08	0	0	0	5.69007e+08	5.22891e+08	5.14983e+08	0	0	0	7.16876e+08	6.99073e+08	6.73255e+08	0	0	0	5.44965e+08	5.40561e+08	5.90182e+08	0	0	0	9.77768e+08	9.35195e+08	1.10659e+09	0	0	0	6.41853e+08	6.96991e+08
529	TG(52:1)a	[M+NH4]+	Glycerolipids	Triglycerides	TG	(18:0_16:0_18:1)	(18:0)	(16:0)	(18:1)	878.817	C55 H108 O6 N1	3.41552e+09	3.6677e+09	3.96419e+09	0	0	0	3.91734e+09	3.80044e+09	3.75248e+09	0	0	0	3.35524e+09	3.09687e+09	3.62529e+09	0	0	0	6.76072e+09	6.2645e+09	6.38953e+09	0	0	0	4.41095e+09	5.4059e+09	4.39719e+09	0	0	0	6.01952e+09	7.10233e+09	6.2317e+09	0	0	0	4.98989e+09	5.29597e+09
530	TG(52:1)b	[M+NH4]+	Glycerolipids	Triglycerides	TG	(18:0_16:0_18:1)	(18:0)	(16:0)	(18:1)	878.817	C55 H108 O6 N1	1.10181e+09	1.12568e+09	1.26748e+09	0	0	0	1.31649e+09	1.24176e+09	1.46025e+09	0	0	0	1.57272e+09	1.33592e+09	1.28523e+09	0	0	0	4.29179e+09	5.0312e+09	4.12361e+09	0	0	0	3.76857e+09	3.58159e+09	4.10045e+09	0	0	0	5.45677e+09	4.89446e+09	4.93647e+09	0	0	0	2.73589e+09	3.4807e+09
531	TG(52:2)	[M+NH4]+	Glycerolipids	Triglycerides	TG	(16:0_18:1_18:1)	(16:0)	(18:1)	(18:1)	876.801	C55 H106 O6 N1	2.57069e+10	2.75003e+10	2.70135e+10	0	0	0	2.83169e+10	2.71448e+10	2.76618e+10	0	0	0	2.17368e+10	2.19187e+10	2.57769e+10	0	0	0	4.88301e+10	4.50798e+10	4.58551e+10	0	0	0	3.14624e+10	3.63535e+10	2.92528e+10	0	0	0	5.15021e+10	5.5214e+10	4.5197e+10	0	0	0	4.06117e+10	3.43988e+10
532	TG(52:3)	[M+NH4]+	Glycerolipids	Triglycerides	TG	(16:1_18:1_18:1)	(16:1)	(18:1)	(18:1)	874.786	C55 H104 O6 N1	4.13475e+09	4.92424e+09	5.24672e+09	0	0	0	6.81002e+09	5.4219e+09	5.36093e+09	0	0	0	5.21038e+09	4.81045e+09	4.07873e+09	0	0	0	5.12969e+09	5.77152e+09	6.59019e+09	0	0	0	5.53808e+09	4.3999e+09	4.27365e+09	0	0	0	6.29546e+09	4.769e+09	5.96641e+09	0	0	0	4.31413e+09	4.9426e+09
533	TG(52:3)	[M+NH4]+	Glycerolipids	Triglycerides	TG	(16:0_18:1_18:2)	(16:0)	(18:1)	(18:2)	874.786	C55 H104 O6 N1	4.73486e+10	4.79001e+10	4.48893e+10	0	0	0	5.28576e+10	5.35594e+10	5.46199e+10	0	0	0	4.41733e+10	4.55923e+10	4.40115e+10	0	0	0	5.28816e+10	5.81568e+10	6.02859e+10	0	0	0	4.73716e+10	4.56669e+10	4.77798e+10	0	0	0	5.45253e+10	5.01306e+10	5.04991e+10	0	0	0	4.60046e+10	4.71417e+10
534	TG(52:3e)	[M+NH4]+	Glycerolipids	Triglycerides	TG	(16:0e_18:1_18:2)	(16:0e)	(18:1)	(18:2)	860.807	C55 H106 O5 N1	1.28194e+08	1.26816e+08	1.33997e+08	0	0	0	3.57424e+08	3.55313e+08	4.0587e+08	0	0	0	4.79861e+08	4.47082e+08	4.29527e+08	0	0	0	2.48381e+08	2.82255e+08	2.29674e+08	0	0	0	1.89983e+08	1.82322e+08	1.5716e+08	0	0	0	1.45768e+08	1.37038e+08	1.27733e+08	0	0	0	2.46182e+08	2.80371e+08
535	TG(52:4)	[M+NH4]+	Glycerolipids	Triglycerides	TG	(16:1_18:1_18:2)	(16:1)	(18:1)	(18:2)	872.77	C55 H102 O6 N1	4.18738e+10	4.16458e+10	4.1092e+10	0	0	0	4.47103e+10	5.66296e+10	4.71309e+10	0	0	0	4.49494e+10	4.3947e+10	4.20897e+10	0	0	0	4.69979e+10	4.4593e+10	4.55798e+10	0	0	0	3.7771e+10	4.37103e+10	4.10135e+10	0	0	0	4.13572e+10	4.6293e+10	4.37318e+10	0	0	0	4.74334e+10	4.82771e+10
536	TG(52:4e)	[M+NH4]+	Glycerolipids	Triglycerides	TG	(16:0e_18:2_18:2)	(16:0e)	(18:2)	(18:2)	858.791	C55 H104 O5 N1	1.06446e+08	1.02018e+08	7.76509e+07	0	0	0	3.86116e+08	4.35022e+08	4.03528e+08	0	0	0	4.82859e+08	4.61161e+08	4.95556e+08	0	0	0	9.34791e+07	1.3889e+08	1.57491e+08	0	0	0	7.09945e+07	8.51356e+07	6.94348e+07	0	0	0	4.89183e+07	6.7173e+07	4.26434e+07	0	0	0	2.06571e+08	1.80206e+08
537	TG(52:5)	[M+NH4]+	Glycerolipids	Triglycerides	TG	(16:1_18:2_18:2)	(16:1)	(18:2)	(18:2)	870.755	C55 H100 O6 N1	2.10994e+10	2.14889e+10	1.98771e+10	0	0	0	3.36912e+10	3.07462e+10	3.22583e+10	0	0	0	2.53579e+10	2.8961e+10	2.30336e+10	0	0	0	2.80304e+10	2.81521e+10	2.7749e+10	0	0	0	2.22029e+10	2.33425e+10	2.49616e+10	0	0	0	2.26189e+10	2.4167e+10	2.37772e+10	0	0	0	2.52566e+10	2.81083e+10
538	TG(52:6)	[M+NH4]+	Glycerolipids	Triglycerides	TG	(16:0_16:1_20:5)	(16:0)	(16:1)	(20:5)	868.739	C55 H98 O6 N1	6.30886e+09	6.25573e+09	6.17864e+09	0	0	0	1.03804e+10	9.98593e+09	1.02295e+10	0	0	0	7.4509e+09	7.05893e+09	7.16814e+09	0	0	0	8.91965e+09	8.47263e+09	8.87338e+09	0	0	0	5.56019e+09	5.53488e+09	3.95893e+09	0	0	0	7.7715e+09	7.31082e+09	7.94739e+09	0	0	0	7.77784e+09	1.1205e+10
539	TG(52:7)	[M+NH4]+	Glycerolipids	Triglycerides	TG	(14:0_18:2_20:5)	(14:0)	(18:2)	(20:5)	866.723	C55 H96 O6 N1	7.54326e+08	9.58303e+08	9.79138e+08	0	0	0	1.39074e+09	1.45403e+09	1.27282e+09	0	0	0	1.02362e+09	9.47034e+08	8.46684e+08	0	0	0	1.1708e+09	1.14609e+09	1.17082e+09	0	0	0	6.68035e+08	7.02197e+08	6.97185e+08	0	0	0	7.451e+08	7.79319e+08	7.87065e+08	0	0	0	1.17588e+09	1.19269e+09
540	TG(52:8)	[M+NH4]+	Glycerolipids	Triglycerides	TG	(18:4_16:1_18:3)	(18:4)	(16:1)	(18:3)	864.708	C55 H94 O6 N1	1.15791e+08	9.92556e+07	1.09216e+08	0	0	0	1.84306e+08	1.71811e+08	1.70631e+08	0	0	0	1.45989e+08	1.0122e+08	1.37365e+08	0	0	0	1.05812e+08	9.02679e+07	9.21579e+07	0	0	0	7.3958e+07	9.93102e+07	9.53367e+07	0	0	0	9.14968e+07	8.89869e+07	8.46205e+07	0	0	0	1.28808e+08	1.40677e+08
541	TG(52:9)	[M+NH4]+	Glycerolipids	Triglycerides	TG	(20:5_14:2_18:2)	(20:5)	(14:2)	(18:2)	862.692	C55 H92 O6 N1	2.2204e+07	1.92681e+07	2.01187e+07	0	0	0	3.33041e+07	3.48393e+07	3.05051e+07	0	0	0	2.9588e+07	2.9282e+07	2.86378e+07	0	0	0	1.08171e+07	1.38525e+07	1.19054e+07	0	0	0	1.46035e+07	1.60536e+07	1.8175e+07	0	0	0	7.83979e+06	7.97335e+06	8.0979e+06	0	0	0	2.88234e+07	2.20277e+07
542	TG(53:0)	[M+NH4]+	Glycerolipids	Triglycerides	TG	(16:0_16:0_21:0)	(16:0)	(16:0)	(21:0)	894.848	C56 H112 O6 N1	3.14749e+07	2.30519e+07	2.90377e+07	0	0	0	1.65829e+07	1.82697e+07	2.74997e+07	0	0	0	6.49504e+07	6.3389e+07	6.80839e+07	0	0	0	2.6198e+07	2.53013e+07	2.52103e+07	0	0	0	2.9394e+07	3.72791e+07	3.48602e+07	0	0	0	4.7968e+07	4.77133e+07	4.9426e+07	0	0	0	4.84517e+07	3.86953e+07
543	TG(53:1e)	[M+NH4]+	Glycerolipids	Triglycerides	TG	(18:0e_17:0_18:1)	(18:0e)	(17:0)	(18:1)	878.854	C56 H112 O5 N1	2.32209e+07	1.91242e+07	2.533e+07	0	0	0	4.25816e+07	3.55531e+07	3.51628e+07	0	0	0	1.05649e+08	9.80539e+07	1.00365e+08	0	0	0	1.36649e+07	1.492e+07	1.22901e+07	0	0	0	3.22528e+07	1.91963e+07	3.32394e+07	0	0	0	1.54226e+07	1.60147e+07	1.63353e+07	0	0	0	3.99523e+07	3.67816e+07
544	TG(53:3)a	[M+NH4]+	Glycerolipids	Triglycerides	TG	(18:1_17:1_18:1)	(18:1)	(17:1)	(18:1)	888.801	C56 H106 O6 N1	3.48256e+08	3.70524e+08	3.41789e+08	0	0	0	4.67725e+08	4.70262e+08	3.94954e+08	0	0	0	4.36708e+08	4.05497e+08	4.74863e+08	0	0	0	2.92745e+08	3.20096e+08	3.17644e+08	0	0	0	3.23623e+08	3.35974e+08	3.38944e+08	0	0	0	4.25414e+08	4.2444e+08	3.91635e+08	0	0	0	3.77663e+08	4.00992e+08
545	TG(53:3)b	[M+NH4]+	Glycerolipids	Triglycerides	TG	(18:1_17:1_18:1)	(18:1)	(17:1)	(18:1)	888.801	C56 H106 O6 N1	2.04684e+09	1.83529e+09	1.96302e+09	0	0	0	2.34905e+09	2.62525e+09	2.32425e+09	0	0	0	2.2715e+09	2.20238e+09	2.18433e+09	0	0	0	2.39441e+09	2.45041e+09	2.42635e+09	0	0	0	2.20337e+09	2.50049e+09	2.34664e+09	0	0	0	3.43095e+09	3.10075e+09	3.35189e+09	0	0	0	2.3033e+09	2.4605e+09
546	TG(53:4)a	[M+NH4]+	Glycerolipids	Triglycerides	TG	(18:1_17:1_18:2)	(18:1)	(17:1)	(18:2)	886.786	C56 H104 O6 N1	1.92899e+08	1.96058e+08	1.79416e+08	0	0	0	2.9368e+08	2.92992e+08	2.35785e+08	0	0	0	2.49303e+08	2.49131e+08	2.02991e+08	0	0	0	1.44361e+08	1.33679e+08	1.66359e+08	0	0	0	1.40714e+08	2.01354e+08	1.96756e+08	0	0	0	2.33339e+08	2.51613e+08	2.62041e+08	0	0	0	2.1319e+08	1.60294e+08
547	TG(53:4)b	[M+NH4]+	Glycerolipids	Triglycerides	TG	(18:1_17:1_18:2)	(18:1)	(17:1)	(18:2)	886.786	C56 H104 O6 N1	1.92963e+09	2.1189e+09	2.12803e+09	0	0	0	3.02594e+09	2.88459e+09	2.59895e+09	0	0	0	2.34947e+09	2.27541e+09	2.46256e+09	0	0	0	1.6401e+09	1.62519e+09	1.76076e+09	0	0	0	1.88601e+09	2.12357e+09	2.02073e+09	0	0	0	2.23634e+09	2.34305e+09	1.98365e+09	0	0	0	2.04191e+09	2.2493e+09
548	TG(53:5)	[M+NH4]+	Glycerolipids	Triglycerides	TG	(18:2_17:1_18:2)	(18:2)	(17:1)	(18:2)	884.77	C56 H102 O6 N1	8.15282e+08	1.00839e+09	8.87801e+08	0	0	0	1.52617e+09	1.41437e+09	1.5318e+09	0	0	0	1.10054e+09	1.14735e+09	8.82238e+08	0	0	0	7.30675e+08	6.36191e+08	9.10527e+08	0	0	0	7.92039e+08	9.54321e+08	8.0503e+08	0	0	0	1.0388e+09	1.22745e+09	1.25092e+09	0	0	0	1.07645e+09	1.01136e+09
549	TG(53:9)	[M+NH4]+	Glycerolipids	Triglycerides	TG	(20:5_11:2_22:2)	(20:5)	(11:2)	(22:2)	876.708	C56 H94 O6 N1	715445	1.33739e+06	826680	0	0	0	9.47029e+06	8.10461e+06	7.83805e+06	0	0	0	1.0337e+07	1.19504e+07	1.03562e+07	0	0	0	2.17835e+06	1.83815e+06	2.0644e+06	0	0	0	4.77319e+06	4.76222e+06	5.2242e+06	0	0	0	57966.6	0	0	0	0	0	5.59664e+06	7.78526e+06
550	TG(54:0)	[M+NH4]+	Glycerolipids	Triglycerides	TG	(18:0_16:0_20:0)	(18:0)	(16:0)	(20:0)	908.864	C57 H114 O6 N1	6.80243e+07	6.63326e+07	7.54697e+07	0	0	0	6.88129e+07	5.98784e+07	5.859e+07	0	0	0	1.25512e+08	1.21825e+08	1.27816e+08	0	0	0	7.8726e+07	8.19303e+07	8.83617e+07	0	0	0	1.19507e+08	9.08396e+07	1.16125e+08	0	0	0	1.78826e+08	1.49151e+08	1.88699e+08	0	0	0	1.33742e+08	1.12407e+08
551	TG(54:10)	[M+NH4]+	Glycerolipids	Triglycerides	TG	(18:2_14:2_22:6)	(18:2)	(14:2)	(22:6)	888.708	C57 H94 O6 N1	5.05839e+07	4.36297e+07	4.4697e+07	0	0	0	6.41355e+07	6.0181e+07	5.80253e+07	0	0	0	5.72082e+07	6.04684e+07	3.54907e+07	0	0	0	2.06299e+07	2.2199e+07	2.01828e+07	0	0	0	2.3173e+07	2.4364e+07	2.4117e+07	0	0	0	1.11526e+07	9.97156e+06	1.31453e+07	0	0	0	4.1338e+07	4.37056e+07
552	TG(54:1e)	[M+NH4]+	Glycerolipids	Triglycerides	TG	(20:0e_16:0_18:1)	(20:0e)	(16:0)	(18:1)	892.869	C57 H114 O5 N1	2.08836e+08	2.09304e+08	1.44898e+08	0	0	0	3.73507e+08	5.1344e+08	4.78336e+08	0	0	0	7.96733e+08	7.78952e+08	7.68942e+08	0	0	0	2.17455e+08	2.04815e+08	1.21251e+08	0	0	0	3.6766e+08	2.34536e+08	3.22198e+08	0	0	0	2.69498e+08	3.94916e+08	2.74629e+08	0	0	0	4.70109e+08	4.52799e+08
553	TG(54:2)	[M+NH4]+	Glycerolipids	Triglycerides	TG	(16:0_18:1_20:1)	(16:0)	(18:1)	(20:1)	904.833	C57 H110 O6 N1	2.48099e+09	2.87683e+09	3.02844e+09	0	0	0	3.29791e+09	3.38834e+09	3.7552e+09	0	0	0	3.77536e+09	2.99449e+09	3.22803e+09	0	0	0	7.91638e+09	8.6015e+09	7.29696e+09	0	0	0	6.93928e+09	6.49908e+09	7.31859e+09	0	0	0	6.74184e+09	6.62824e+09	6.27449e+09	0	0	0	4.68035e+09	5.77566e+09
554	TG(54:2e)	[M+NH4]+	Glycerolipids	Triglycerides	TG	(20:0e_16:0_18:2)	(20:0e)	(16:0)	(18:2)	890.854	C57 H112 O5 N1	3.44001e+08	4.25899e+08	4.65376e+08	0	0	0	9.12147e+08	1.10116e+09	1.15552e+09	0	0	0	1.55353e+09	1.52107e+09	1.60813e+09	0	0	0	6.081e+08	4.20931e+08	4.6821e+08	0	0	0	5.93987e+08	4.97504e+08	5.75246e+08	0	0	0	7.03572e+08	7.35775e+08	8.05837e+08	0	0	0	9.35209e+08	9.03418e+08
555	TG(54:3)	[M+NH4]+	Glycerolipids	Triglycerides	TG	(18:1_18:1_18:1)	(18:1)	(18:1)	(18:1)	902.817	C57 H108 O6 N1	9.14604e+09	1.03423e+10	1.0252e+10	0	0	0	1.05258e+10	1.08849e+10	1.06065e+10	0	0	0	8.52279e+09	8.28338e+09	8.93557e+09	0	0	0	1.37422e+10	1.35868e+10	1.36758e+10	0	0	0	1.58094e+10	1.84353e+10	1.55669e+10	0	0	0	1.57194e+10	1.6381e+10	1.34393e+10	0	0	0	1.27055e+10	1.24087e+10
556	TG(54:3e)	[M+NH4]+	Glycerolipids	Triglycerides	TG	(18:0e_18:1_18:2)	(18:0e)	(18:1)	(18:2)	888.838	C57 H110 O5 N1	3.94834e+08	3.80602e+08	3.0351e+08	0	0	0	1.25703e+09	1.17244e+09	1.0858e+09	0	0	0	1.42455e+09	1.45578e+09	1.43497e+09	0	0	0	7.66604e+08	6.91242e+08	6.44399e+08	0	0	0	4.76491e+08	4.9837e+08	5.45562e+08	0	0	0	6.67423e+08	6.17912e+08	6.45706e+08	0	0	0	8.61934e+08	9.10417e+08
557	TG(54:4)	[M+NH4]+	Glycerolipids	Triglycerides	TG	(18:1_18:1_18:2)	(18:1)	(18:1)	(18:2)	900.801	C57 H106 O6 N1	3.33388e+09	3.38172e+09	3.34298e+09	0	0	0	3.69209e+09	4.65019e+09	3.84761e+09	0	0	0	3.45783e+09	3.36898e+09	3.23514e+09	0	0	0	4.91884e+09	4.8165e+09	4.41984e+09	0	0	0	4.01889e+09	4.50284e+09	4.51641e+09	0	0	0	4.39715e+09	5.30486e+09	5.01573e+09	0	0	0	4.12915e+09	4.68561e+09
558	TG(54:4)	[M+NH4]+	Glycerolipids	Triglycerides	TG	(16:0_18:1_20:3)	(16:0)	(18:1)	(20:3)	900.801	C57 H106 O6 N1	2.22518e+10	2.02423e+10	2.03729e+10	0	0	0	2.19402e+10	2.45442e+10	2.22141e+10	0	0	0	1.75093e+10	2.13525e+10	1.76546e+10	0	0	0	2.34474e+10	2.50358e+10	2.63449e+10	0	0	0	2.5904e+10	2.65279e+10	2.91595e+10	0	0	0	2.97718e+10	2.72504e+10	2.87357e+10	0	0	0	2.18062e+10	2.30037e+10
559	TG(54:5)	[M+NH4]+	Glycerolipids	Triglycerides	TG	(18:1_18:2_18:2)	(18:1)	(18:2)	(18:2)	898.786	C57 H104 O6 N1	3.40041e+10	3.31741e+10	3.41825e+10	0	0	0	4.25122e+10	4.56439e+10	3.74612e+10	0	0	0	3.41491e+10	2.80462e+10	3.35438e+10	0	0	0	4.56167e+10	4.47664e+10	4.65957e+10	0	0	0	3.46295e+10	3.29407e+10	3.38004e+10	0	0	0	5.22145e+10	5.59329e+10	4.75534e+10	0	0	0	4.31185e+10	4.7184e+10
560	TG(54:5e)	[M+NH4]+	Glycerolipids	Triglycerides	TG	(18:0e_18:2_18:3)	(18:0e)	(18:2)	(18:3)	884.807	C57 H106 O5 N1	3.99253e+07	4.98148e+07	4.4428e+07	0	0	0	1.00666e+08	1.11708e+08	1.38182e+08	0	0	0	1.50502e+08	1.73852e+08	1.66523e+08	0	0	0	5.76344e+07	6.77697e+07	7.15807e+07	0	0	0	4.84514e+07	5.31593e+07	4.47888e+07	0	0	0	5.58528e+07	4.33554e+07	4.14293e+07	0	0	0	7.30662e+07	7.62694e+07
561	TG(54:6)	[M+NH4]+	Glycerolipids	Triglycerides	TG	(16:0_16:0_22:6)	(16:0)	(16:0)	(22:6)	896.77	C57 H102 O6 N1	1.06723e+09	1.34815e+09	1.39143e+09	0	0	0	2.67734e+09	2.63286e+09	2.47325e+09	0	0	0	1.49169e+09	1.37898e+09	1.36669e+09	0	0	0	2.63603e+09	2.34312e+09	1.98882e+09	0	0	0	1.6417e+09	1.42276e+09	1.65368e+09	0	0	0	2.84421e+09	3.0139e+09	3.03604e+09	0	0	0	1.94149e+09	2.31602e+09
562	TG(54:6)a	[M+NH4]+	Glycerolipids	Triglycerides	TG	(18:1_18:2_18:3)	(18:1)	(18:2)	(18:3)	896.77	C57 H102 O6 N1	1.3598e+10	1.27446e+10	1.20501e+10	0	0	0	2.22479e+10	2.12917e+10	2.198e+10	0	0	0	1.95788e+10	1.87265e+10	1.5887e+10	0	0	0	2.59579e+10	2.87748e+10	3.358e+10	0	0	0	1.7526e+10	2.05592e+10	1.88602e+10	0	0	0	3.72412e+10	3.79414e+10	3.50608e+10	0	0	0	2.56672e+10	2.4734e+10
563	TG(54:6)b	[M+NH4]+	Glycerolipids	Triglycerides	TG	(18:1_18:2_18:3)	(18:1)	(18:2)	(18:3)	896.77	C57 H102 O6 N1	1.31099e+10	1.39936e+10	1.43581e+10	0	0	0	1.72457e+10	1.80781e+10	1.71966e+10	0	0	0	1.65691e+10	1.68442e+10	1.40144e+10	0	0	0	1.86191e+10	1.56889e+10	1.80205e+10	0	0	0	1.36101e+10	1.45869e+10	1.38436e+10	0	0	0	1.58784e+10	1.49055e+10	1.47299e+10	0	0	0	1.72017e+10	1.67556e+10
564	TG(54:7)	[M+NH4]+	Glycerolipids	Triglycerides	TG	(18:3_18:2_18:2)	(18:3)	(18:2)	(18:2)	894.755	C57 H100 O6 N1	4.70506e+09	4.40073e+09	3.54101e+09	0	0	0	1.06407e+10	9.10815e+09	1.07385e+10	0	0	0	6.93832e+09	6.20403e+09	5.16778e+09	0	0	0	1.26221e+10	1.32675e+10	1.44703e+10	0	0	0	6.30634e+09	5.54804e+09	5.65987e+09	0	0	0	2.0937e+10	1.82994e+10	2.12409e+10	0	0	0	1.03503e+10	1.14468e+10
565	TG(54:8)	[M+NH4]+	Glycerolipids	Triglycerides	TG	(16:1_18:2_20:5)	(16:1)	(18:2)	(20:5)	892.739	C57 H98 O6 N1	3.74159e+09	3.87874e+09	3.55767e+09	0	0	0	4.41795e+09	3.3948e+09	4.13348e+09	0	0	0	2.87894e+09	3.38875e+09	2.76612e+09	0	0	0	2.54668e+09	1.93528e+09	4.03862e+09	0	0	0	1.95777e+09	1.4882e+09	1.52529e+09	0	0	0	4.96413e+09	1.88375e+09	4.71054e+09	0	0	0	2.92392e+09	4.18149e+09
566	TG(54:9)	[M+NH4]+	Glycerolipids	Triglycerides	TG	(18:4_18:2_18:3)	(18:4)	(18:2)	(18:3)	890.723	C57 H96 O6 N1	3.48225e+08	3.10241e+08	3.46629e+08	0	0	0	4.51262e+08	4.52134e+08	4.26994e+08	0	0	0	3.741e+08	3.52483e+08	3.60989e+08	0	0	0	2.34733e+08	2.15337e+08	2.25853e+08	0	0	0	1.59709e+08	1.68534e+08	1.59437e+08	0	0	0	2.08439e+08	2.03823e+08	1.95811e+08	0	0	0	3.33038e+08	3.55037e+08
567	TG(55:0)	[M+NH4]+	Glycerolipids	Triglycerides	TG	(16:0_16:0_23:0)	(16:0)	(16:0)	(23:0)	922.88	C58 H116 O6 N1	3.30137e+07	2.68078e+07	3.58471e+07	0	0	0	2.32615e+07	3.32387e+07	2.33512e+07	0	0	0	5.27866e+07	5.0397e+07	5.51473e+07	0	0	0	2.12277e+07	2.05862e+07	2.13668e+07	0	0	0	3.80879e+07	3.04796e+07	3.88732e+07	0	0	0	5.98708e+07	5.74806e+07	6.1589e+07	0	0	0	4.67499e+07	5.0977e+07
568	TG(55:0e)	[M+NH4]+	Glycerolipids	Triglycerides	TG	(20:0e_16:0_19:0)	(20:0e)	(16:0)	(19:0)	908.9	C58 H118 O5 N1	3.67319e+06	3.16325e+06	3.48229e+06	0	0	0	3.19024e+06	3.45282e+06	4.43857e+06	0	0	0	1.05374e+07	1.02827e+07	1.07354e+07	0	0	0	1.13475e+06	1.15928e+06	1.05852e+06	0	0	0	3.7099e+06	3.37332e+06	4.13584e+06	0	0	0	3.93824e+06	3.26157e+06	2.80876e+06	0	0	0	7.1103e+06	6.28969e+06
569	TG(55:1)	[M+NH4]+	Glycerolipids	Triglycerides	TG	(16:0_18:1_21:0)	(16:0)	(18:1)	(21:0)	920.864	C58 H114 O6 N1	4.68749e+07	4.1236e+07	5.04737e+07	0	0	0	8.32819e+07	6.11745e+07	7.32508e+07	0	0	0	1.37156e+08	1.42113e+08	1.47894e+08	0	0	0	7.39962e+07	6.92352e+07	7.45889e+07	0	0	0	7.98775e+07	9.16945e+07	7.8619e+07	0	0	0	1.17227e+08	1.03693e+08	1.05348e+08	0	0	0	1.09083e+08	1.00646e+08
570	TG(55:10)	[M+NH4]+	Glycerolipids	Triglycerides	TG	(22:2_11:2_22:6)	(22:2)	(11:2)	(22:6)	902.723	C58 H96 O6 N1	1.03445e+07	8.57699e+06	9.95386e+06	0	0	0	1.39226e+07	1.47072e+07	1.51064e+07	0	0	0	1.76538e+07	1.82352e+07	1.83925e+07	0	0	0	3.52352e+06	3.29625e+06	4.9094e+06	0	0	0	1.03673e+07	1.12045e+07	1.05454e+07	0	0	0	2.65822e+06	3.73694e+06	3.31517e+06	0	0	0	1.08582e+07	1.09138e+07
571	TG(55:1e)	[M+NH4]+	Glycerolipids	Triglycerides	TG	(20:1e_16:0_19:0)	(20:1e)	(16:0)	(19:0)	906.885	C58 H116 O5 N1	1.15913e+07	1.65051e+07	1.12628e+07	0	0	0	2.35647e+07	2.15546e+07	2.38866e+07	0	0	0	9.4055e+07	5.17745e+07	6.81245e+07	0	0	0	7.06087e+06	4.81216e+06	6.08549e+06	0	0	0	2.35831e+07	1.94707e+07	1.78602e+07	0	0	0	1.75392e+07	1.81534e+07	2.31978e+07	0	0	0	3.64927e+07	3.90267e+07
572	TG(55:2)	[M+NH4]+	Glycerolipids	Triglycerides	TG	(16:0_18:1_21:1)	(16:0)	(18:1)	(21:1)	918.848	C58 H112 O6 N1	1.76919e+08	1.92699e+08	1.66003e+08	0	0	0	4.13253e+08	3.60349e+08	3.34112e+08	0	0	0	5.67233e+08	5.04787e+08	6.04655e+08	0	0	0	3.82881e+08	4.39363e+08	3.85363e+08	0	0	0	4.39834e+08	4.84285e+08	4.62423e+08	0	0	0	5.96395e+08	4.04068e+08	4.5587e+08	0	0	0	4.56123e+08	4.37714e+08
573	TG(55:2e)	[M+NH4]+	Glycerolipids	Triglycerides	TG	(20:0e_17:0_18:2)	(20:0e)	(17:0)	(18:2)	904.869	C58 H114 O5 N1	2.535e+07	2.29471e+07	2.53172e+07	0	0	0	5.21518e+07	4.83248e+07	4.69676e+07	0	0	0	1.29143e+08	1.17264e+08	1.4126e+08	0	0	0	1.55473e+07	1.72807e+07	1.74517e+07	0	0	0	2.90548e+07	2.06193e+07	2.92703e+07	0	0	0	2.68559e+07	2.62226e+07	2.9589e+07	0	0	0	4.55314e+07	5.02563e+07
574	TG(55:3)	[M+NH4]+	Glycerolipids	Triglycerides	TG	(19:1_18:1_18:1)	(19:1)	(18:1)	(18:1)	916.833	C58 H110 O6 N1	3.03055e+08	3.32047e+08	3.00738e+08	0	0	0	5.11878e+08	4.91548e+08	5.23476e+08	0	0	0	6.69778e+08	6.13486e+08	5.83074e+08	0	0	0	5.49597e+08	5.61091e+08	4.9248e+08	0	0	0	7.17781e+08	7.45622e+08	7.24558e+08	0	0	0	7.08478e+08	6.06018e+08	6.20488e+08	0	0	0	5.25027e+08	5.46194e+08
575	TG(55:4)	[M+NH4]+	Glycerolipids	Triglycerides	TG	(19:1_18:1_18:2)	(19:1)	(18:1)	(18:2)	914.817	C58 H108 O6 N1	5.04144e+08	4.15363e+08	4.36674e+08	0	0	0	7.39949e+08	7.43224e+08	6.81501e+08	0	0	0	7.13872e+08	7.90733e+08	7.64628e+08	0	0	0	5.23645e+08	4.88673e+08	6.06541e+08	0	0	0	5.55819e+08	6.94884e+08	6.45773e+08	0	0	0	7.75078e+08	6.71332e+08	7.89421e+08	0	0	0	6.3317e+08	5.88633e+08
576	TG(55:5)	[M+NH4]+	Glycerolipids	Triglycerides	TG	(19:1_18:2_18:2)	(19:1)	(18:2)	(18:2)	912.801	C58 H106 O6 N1	3.72933e+08	3.62271e+08	3.4901e+08	0	0	0	5.38895e+08	4.82813e+08	5.0656e+08	0	0	0	4.50904e+08	4.55412e+08	4.93044e+08	0	0	0	3.42887e+08	3.6244e+08	3.87827e+08	0	0	0	4.11657e+08	4.07822e+08	4.19117e+08	0	0	0	5.25352e+08	5.50395e+08	5.12072e+08	0	0	0	4.11183e+08	4.3003e+08
577	TG(55:6)	[M+NH4]+	Glycerolipids	Triglycerides	TG	(19:1_18:2_18:3)	(19:1)	(18:2)	(18:3)	910.786	C58 H104 O6 N1	3.89101e+08	4.29964e+08	4.17299e+08	0	0	0	2.76904e+08	4.53103e+08	3.04788e+08	0	0	0	3.18935e+08	4.42657e+08	4.49817e+08	0	0	0	4.35521e+08	4.58084e+08	4.34414e+08	0	0	0	2.67314e+08	4.40286e+08	4.23497e+08	0	0	0	3.34706e+08	5.13306e+08	3.58953e+08	0	0	0	4.50582e+08	4.56272e+08
578	TG(55:8)	[M+NH4]+	Glycerolipids	Triglycerides	TG	(15:0_18:2_22:6)	(15:0)	(18:2)	(22:6)	906.755	C58 H100 O6 N1	3.15234e+08	3.49109e+08	3.20451e+08	0	0	0	3.22335e+08	3.22415e+08	3.47084e+08	0	0	0	3.41098e+08	3.20381e+08	3.31194e+08	0	0	0	2.30997e+08	1.628e+08	2.14152e+08	0	0	0	2.136e+08	2.04795e+08	1.95556e+08	0	0	0	2.3799e+08	2.00316e+08	2.72112e+08	0	0	0	2.62982e+08	2.96603e+08
579	TG(56:0)	[M+NH4]+	Glycerolipids	Triglycerides	TG	(16:0_16:0_24:0)	(16:0)	(16:0)	(24:0)	936.895	C59 H118 O6 N1	2.64761e+07	3.25361e+07	3.31009e+07	0	0	0	3.14929e+07	3.1614e+07	2.89247e+07	0	0	0	5.8862e+07	5.01176e+07	6.13088e+07	0	0	0	2.9576e+07	2.51572e+07	2.57289e+07	0	0	0	4.87152e+07	4.08246e+07	4.60404e+07	0	0	0	9.00561e+07	9.00503e+07	1.02081e+08	0	0	0	6.40692e+07	6.49842e+07
580	TG(56:1)	[M+NH4]+	Glycerolipids	Triglycerides	TG	(16:0_18:1_22:0)	(16:0)	(18:1)	(22:0)	934.88	C59 H116 O6 N1	1.444e+08	1.49064e+08	1.50208e+08	0	0	0	2.59731e+08	2.53372e+08	2.49812e+08	0	0	0	3.97894e+08	3.83978e+08	4.02679e+08	0	0	0	3.19096e+08	3.1913e+08	3.43469e+08	0	0	0	3.57791e+08	2.61452e+08	3.1932e+08	0	0	0	3.93205e+08	3.21553e+08	4.215e+08	0	0	0	3.81488e+08	3.22744e+08
581	TG(56:10)	[M+NH4]+	Glycerolipids	Triglycerides	TG	(18:3_18:2_20:5)	(18:3)	(18:2)	(20:5)	916.739	C59 H98 O6 N1	1.19051e+09	9.67019e+08	1.04083e+09	0	0	0	1.32514e+09	1.29236e+09	1.15605e+09	0	0	0	1.18529e+09	1.13804e+09	1.23217e+09	0	0	0	5.36664e+08	6.48204e+08	5.1644e+08	0	0	0	3.1752e+08	4.31944e+08	4.29746e+08	0	0	0	7.19579e+08	7.37653e+08	7.51385e+08	0	0	0	9.48894e+08	1.03429e+09
582	TG(56:2)	[M+NH4]+	Glycerolipids	Triglycerides	TG	(16:0_18:1_22:1)	(16:0)	(18:1)	(22:1)	932.864	C59 H114 O6 N1	6.67362e+08	5.62407e+08	5.52948e+08	0	0	0	1.63681e+09	1.526e+09	1.3265e+09	0	0	0	2.07609e+09	2.21258e+09	1.64258e+09	0	0	0	3.3234e+09	2.73876e+09	2.23277e+09	0	0	0	1.93246e+09	2.59352e+09	2.13287e+09	0	0	0	1.52559e+09	1.38248e+09	1.5714e+09	0	0	0	2.31478e+09	2.34424e+09
583	TG(56:2e)	[M+NH4]+	Glycerolipids	Triglycerides	TG	(20:0e_18:1_18:1)	(20:0e)	(18:1)	(18:1)	918.885	C59 H116 O5 N1	1.68231e+08	2.00823e+08	1.61781e+08	0	0	0	4.01112e+08	5.32707e+08	5.12737e+08	0	0	0	8.8343e+08	8.36786e+08	8.69359e+08	0	0	0	1.44344e+08	1.9731e+08	1.27964e+08	0	0	0	3.27896e+08	2.00551e+08	2.43555e+08	0	0	0	3.47014e+08	3.33293e+08	3.37176e+08	0	0	0	3.72269e+08	4.9243e+08
584	TG(56:3)	[M+NH4]+	Glycerolipids	Triglycerides	TG	(20:1_18:1_18:1)	(20:1)	(18:1)	(18:1)	930.848	C59 H112 O6 N1	1.22024e+09	1.36078e+09	1.47093e+09	0	0	0	2.57825e+09	2.19954e+09	2.76871e+09	0	0	0	2.71757e+09	2.19984e+09	2.69146e+09	0	0	0	3.19956e+09	4.40673e+09	2.83099e+09	0	0	0	4.48806e+09	3.11207e+09	3.42209e+09	0	0	0	2.75816e+09	2.57344e+09	2.47346e+09	0	0	0	2.30588e+09	3.79058e+09
585	TG(56:3e)	[M+NH4]+	Glycerolipids	Triglycerides	TG	(20:0e_18:1_18:2)	(20:0e)	(18:1)	(18:2)	916.869	C59 H114 O5 N1	2.38184e+08	2.58339e+08	2.65404e+08	0	0	0	7.80563e+08	7.46689e+08	7.75485e+08	0	0	0	1.0871e+09	1.11856e+09	1.21492e+09	0	0	0	3.31552e+08	2.8803e+08	3.20242e+08	0	0	0	3.65297e+08	2.89372e+08	3.43502e+08	0	0	0	5.90915e+08	5.1939e+08	6.77303e+08	0	0	0	6.27099e+08	6.41434e+08
586	TG(56:4)	[M+NH4]+	Glycerolipids	Triglycerides	TG	(20:1_18:1_18:2)	(20:1)	(18:1)	(18:2)	928.833	C59 H110 O6 N1	2.09555e+09	2.26265e+09	2.14209e+09	0	0	0	4.16588e+09	3.84434e+09	4.36099e+09	0	0	0	3.59916e+09	3.57701e+09	3.72475e+09	0	0	0	3.86496e+09	4.23905e+09	4.5741e+09	0	0	0	4.40359e+09	5.06908e+09	4.47864e+09	0	0	0	4.98573e+09	4.98154e+09	4.25318e+09	0	0	0	3.76318e+09	3.91851e+09
587	TG(56:4e)	[M+NH4]+	Glycerolipids	Triglycerides	TG	(20:0e_18:2_18:2)	(20:0e)	(18:2)	(18:2)	914.854	C59 H112 O5 N1	1.30199e+08	1.17347e+08	1.10936e+08	0	0	0	3.91976e+08	4.04642e+08	3.53489e+08	0	0	0	4.39158e+08	5.2432e+08	5.01548e+08	0	0	0	1.8316e+08	1.49035e+08	1.70424e+08	0	0	0	1.7056e+08	1.71886e+08	1.72542e+08	0	0	0	3.75988e+08	3.28383e+08	3.69584e+08	0	0	0	3.12389e+08	3.30149e+08
588	TG(56:5)	[M+NH4]+	Glycerolipids	Triglycerides	TG	(18:0_18:1_20:4)	(18:0)	(18:1)	(20:4)	926.817	C59 H108 O6 N1	8.96816e+09	6.51241e+09	8.67969e+09	0	0	0	8.98037e+09	9.28704e+09	1.11074e+10	0	0	0	7.25937e+09	9.70712e+09	6.87859e+09	0	0	0	1.14875e+10	1.11773e+10	1.2506e+10	0	0	0	8.38135e+09	1.00128e+10	9.63677e+09	0	0	0	1.25576e+10	1.2287e+10	1.28709e+10	0	0	0	8.86663e+09	9.43762e+09
589	TG(56:5e)	[M+NH4]+	Glycerolipids	Triglycerides	TG	(20:0e_18:2_18:3)	(20:0e)	(18:2)	(18:3)	912.838	C59 H110 O5 N1	4.47223e+07	4.26637e+07	3.63074e+07	0	0	0	1.12404e+08	1.07273e+08	1.02861e+08	0	0	0	1.53718e+08	1.37356e+08	1.5398e+08	0	0	0	5.02849e+07	5.96634e+07	4.40764e+07	0	0	0	4.58031e+07	4.82917e+07	4.82159e+07	0	0	0	8.30055e+07	7.85158e+07	6.89928e+07	0	0	0	8.18873e+07	8.27384e+07
590	TG(56:6)	[M+NH4]+	Glycerolipids	Triglycerides	TG	(16:0_18:1_22:5)	(16:0)	(18:1)	(22:5)	924.801	C59 H106 O6 N1	2.36786e+09	2.47132e+09	2.57184e+09	0	0	0	2.78826e+09	2.74686e+09	2.8151e+09	0	0	0	2.61534e+09	2.6493e+09	2.38908e+09	0	0	0	2.22802e+09	2.11195e+09	2.2974e+09	0	0	0	2.26523e+09	2.44831e+09	2.36126e+09	0	0	0	2.21103e+09	2.22636e+09	2.23441e+09	0	0	0	2.2895e+09	2.27268e+09
591	TG(56:6)	[M+NH4]+	Glycerolipids	Triglycerides	TG	(18:1_18:1_20:4)	(18:1)	(18:1)	(20:4)	924.801	C59 H106 O6 N1	1.39874e+10	1.46894e+10	1.4022e+10	0	0	0	1.69396e+10	1.57693e+10	1.51622e+10	0	0	0	1.24141e+10	1.16508e+10	1.26151e+10	0	0	0	1.64344e+10	1.64014e+10	1.69288e+10	0	0	0	1.43022e+10	1.48326e+10	1.52286e+10	0	0	0	1.45165e+10	1.32193e+10	1.42e+10	0	0	0	1.49195e+10	1.50331e+10
592	TG(56:7)	[M+NH4]+	Glycerolipids	Triglycerides	TG	(18:1_18:1_20:5)	(18:1)	(18:1)	(20:5)	922.786	C59 H104 O6 N1	9.40613e+09	1.10144e+10	1.51975e+10	0	0	0	1.18385e+10	1.19915e+10	1.19544e+10	0	0	0	1.16856e+10	1.11239e+10	9.40371e+09	0	0	0	9.27554e+09	8.05077e+09	8.47977e+09	0	0	0	8.67116e+09	8.83571e+09	9.36851e+09	0	0	0	7.7668e+09	7.68218e+09	7.5433e+09	0	0	0	1.08462e+10	9.5744e+09
593	TG(56:7)	[M+NH4]+	Glycerolipids	Triglycerides	TG	(16:0_18:1_22:6)	(16:0)	(18:1)	(22:6)	922.786	C59 H104 O6 N1	9.0492e+09	9.01526e+09	9.10114e+09	0	0	0	4.86756e+09	5.30072e+09	5.44545e+09	0	0	0	6.028e+09	5.16411e+09	5.67834e+09	0	0	0	8.30406e+09	7.98616e+09	8.31015e+09	0	0	0	5.86134e+09	6.89504e+09	6.8541e+09	0	0	0	6.35789e+09	6.76635e+09	7.3777e+09	0	0	0	7.0288e+09	7.36672e+09
594	TG(56:9)	[M+NH4]+	Glycerolipids	Triglycerides	TG	(18:3_18:2_20:4)	(18:3)	(18:2)	(20:4)	918.755	C59 H100 O6 N1	7.53124e+09	7.74545e+09	7.13731e+09	0	0	0	9.47614e+09	8.65482e+09	8.71135e+09	0	0	0	7.45725e+09	8.02883e+09	7.10504e+09	0	0	0	4.86612e+09	4.427e+09	5.36355e+09	0	0	0	3.41577e+09	3.45601e+09	3.79701e+09	0	0	0	4.74555e+09	4534352158	4.74214e+09	0	0	0	6.58797e+09	6.44939e+09
595	TG(57:0)	[M+NH4]+	Glycerolipids	Triglycerides	TG	(25:0_16:0_16:0)	(25:0)	(16:0)	(16:0)	950.911	C60 H120 O6 N1	1.48451e+07	1.3484e+07	2.18771e+07	0	0	0	1.13295e+07	1.11198e+07	1.3463e+07	0	0	0	2.5154e+07	1.96507e+07	2.41282e+07	0	0	0	1.05778e+07	1.04225e+07	1.88409e+07	0	0	0	1.63806e+07	2.80488e+07	3.69926e+07	0	0	0	2.16755e+07	2.77589e+07	2.84466e+07	0	0	0	4.23237e+07	2.96195e+07
596	TG(57:1)	[M+NH4]+	Glycerolipids	Triglycerides	TG	(16:0_20:1_21:0)	(16:0)	(20:1)	(21:0)	948.895	C60 H118 O6 N1	6.21093e+07	4.20104e+07	6.39207e+07	0	0	0	8.34308e+07	7.90836e+07	4.85716e+07	0	0	0	1.58093e+08	1.60607e+08	1.77552e+08	0	0	0	4.35474e+07	4.34471e+07	4.05852e+07	0	0	0	1.04977e+08	5.49904e+07	7.26998e+07	0	0	0	1.57609e+08	1.52611e+08	1.64832e+08	0	0	0	1.13207e+08	1.19928e+08
597	TG(57:10)	[M+NH4]+	Glycerolipids	Triglycerides	TG	(18:3_17:1_22:6)	(18:3)	(17:1)	(22:6)	930.755	C60 H100 O6 N1	6.55708e+07	5.7435e+07	6.29033e+07	0	0	0	7.17961e+07	7.10216e+07	6.60059e+07	0	0	0	7.31789e+07	7.16804e+07	7.22536e+07	0	0	0	3.70114e+07	3.83074e+07	3.45961e+07	0	0	0	2.97723e+07	3.15309e+07	3.069e+07	0	0	0	4.10632e+07	3.28583e+07	4.25315e+07	0	0	0	5.14418e+07	5.28666e+07
598	TG(57:1e)	[M+NH4]+	Glycerolipids	Triglycerides	TG	(20:0e_17:0_20:1)	(20:0e)	(17:0)	(20:1)	934.916	C60 H120 O5 N1	5.21174e+06	5.16418e+06	5.50586e+06	0	0	0	7.8467e+06	7.22233e+06	7.84293e+06	0	0	0	2.0837e+07	1.90924e+07	2.012e+07	0	0	0	2.51735e+06	2.13426e+06	1.68123e+06	0	0	0	6.21045e+06	6.57749e+06	6.23819e+06	0	0	0	6.02605e+06	6.9331e+06	5.65386e+06	0	0	0	1.19567e+07	1.19534e+07
599	TG(57:2)	[M+NH4]+	Glycerolipids	Triglycerides	TG	(16:0_18:2_23:0)	(16:0)	(18:2)	(23:0)	946.88	C60 H116 O6 N1	6.29e+07	5.85928e+07	7.8901e+07	0	0	0	1.13649e+08	9.33559e+07	1.10497e+08	0	0	0	1.89611e+08	1.9847e+08	2.0741e+08	0	0	0	9.76013e+07	9.97136e+07	9.97742e+07	0	0	0	1.08608e+08	1.09991e+08	1.05044e+08	0	0	0	2.50015e+08	3.5128e+08	2.85799e+08	0	0	0	1.54733e+08	1.6143e+08
600	TG(57:2e)	[M+NH4]+	Glycerolipids	Triglycerides	TG	(20:0e_18:1_19:1)	(20:0e)	(18:1)	(19:1)	932.9	C60 H118 O5 N1	1.02889e+07	1.03179e+07	9.54623e+06	0	0	0	1.95172e+07	2.05435e+07	2.26441e+07	0	0	0	5.63052e+07	4.4359e+07	5.69578e+07	0	0	0	5.13086e+06	4.27833e+06	6.24339e+06	0	0	0	1.42548e+07	1.53893e+07	1.4849e+07	0	0	0	1.26497e+07	1.56277e+07	1.68735e+07	0	0	0	2.50557e+07	2.65091e+07
601	TG(57:3)	[M+NH4]+	Glycerolipids	Triglycerides	TG	(18:1_18:2_21:0)	(18:1)	(18:2)	(21:0)	944.864	C60 H114 O6 N1	1.04581e+08	1.15078e+08	1.00274e+08	0	0	0	3.38982e+08	2.64778e+08	2.55155e+08	0	0	0	4.15506e+08	3.80533e+08	4.25671e+08	0	0	0	2.38728e+08	2.66907e+08	2.15511e+08	0	0	0	2.82821e+08	2.93656e+08	2.86369e+08	0	0	0	4.49516e+08	3.29928e+08	3.65762e+08	0	0	0	3.12815e+08	2.90025e+08
602	TG(57:3e)	[M+NH4]+	Glycerolipids	Triglycerides	TG	(20:0e_18:2_19:1)	(20:0e)	(18:2)	(19:1)	930.885	C60 H116 O5 N1	1.41924e+07	1.11489e+07	1.35039e+07	0	0	0	2.50561e+07	2.46336e+07	2.01774e+07	0	0	0	6.1154e+07	4.56083e+07	5.64613e+07	0	0	0	7.23571e+06	8.0098e+06	7.85197e+06	0	0	0	1.74208e+07	1.24471e+07	1.3429e+07	0	0	0	1.79147e+07	1.74434e+07	1.73464e+07	0	0	0	1.91176e+07	2.40518e+07
603	TG(57:4)	[M+NH4]+	Glycerolipids	Triglycerides	TG	(18:1_18:2_21:1)	(18:1)	(18:2)	(21:1)	942.848	C60 H112 O6 N1	5.17342e+07	4.86086e+07	5.3503e+07	0	0	0	1.26665e+08	8.9078e+07	1.40905e+08	0	0	0	1.84166e+08	1.28298e+08	1.81045e+08	0	0	0	1.02647e+08	1.04421e+08	1.08836e+08	0	0	0	1.19814e+08	1.09824e+08	1.05847e+08	0	0	0	1.81463e+08	1.5765e+08	1.77573e+08	0	0	0	1.21859e+08	1.203e+08
604	TG(57:5)	[M+NH4]+	Glycerolipids	Triglycerides	TG	(18:2_18:2_21:1)	(18:2)	(18:2)	(21:1)	940.833	C60 H110 O6 N1	4.86608e+07	3.84632e+07	3.77602e+07	0	0	0	8.59214e+07	7.42148e+07	7.92948e+07	0	0	0	9.13027e+07	8.90643e+07	9.78443e+07	0	0	0	5.59754e+07	5.29389e+07	6.98106e+07	0	0	0	5.7271e+07	1.02177e+08	1.05595e+08	0	0	0	8.55008e+07	7.6448e+07	1.52376e+08	0	0	0	7.35828e+07	6.01096e+07
605	TG(57:8)	[M+NH4]+	Glycerolipids	Triglycerides	TG	(18:1_17:1_22:6)	(18:1)	(17:1)	(22:6)	934.786	C60 H104 O6 N1	2.32502e+08	2.58693e+08	2.44628e+08	0	0	0	2.13622e+08	2.07406e+08	2.01595e+08	0	0	0	2.26328e+08	2.39478e+08	1.99186e+08	0	0	0	1.29283e+08	1.02517e+08	1.14399e+08	0	0	0	1.88242e+08	2.01826e+08	1.83732e+08	0	0	0	1.52977e+08	1.40654e+08	1.34736e+08	0	0	0	1.98369e+08	1.78653e+08
606	TG(58:0)	[M+NH4]+	Glycerolipids	Triglycerides	TG	(26:0_16:0_16:0)	(26:0)	(16:0)	(16:0)	964.927	C61 H122 O6 N1	1.3875e+07	1.14992e+07	1.16288e+07	0	0	0	1.03501e+07	1.03234e+07	1.33141e+07	0	0	0	2.14918e+07	1.73373e+07	1.78382e+07	0	0	0	9.81177e+06	1.11187e+07	9.71686e+06	0	0	0	1.76411e+07	1.62597e+07	1.84829e+07	0	0	0	2.73025e+07	2.58775e+07	2.47301e+07	0	0	0	2.3469e+07	2.47613e+07
607	TG(58:1)	[M+NH4]+	Glycerolipids	Triglycerides	TG	(16:0_18:1_24:0)	(16:0)	(18:1)	(24:0)	962.911	C61 H120 O6 N1	8.68151e+07	9.49668e+07	1.01771e+08	0	0	0	1.85718e+08	1.76027e+08	1.80504e+08	0	0	0	2.79846e+08	2.5353e+08	2.91082e+08	0	0	0	1.88234e+08	1.69643e+08	1.73059e+08	0	0	0	2.26385e+08	1.81924e+08	2.1591e+08	0	0	0	3.49278e+08	3.30193e+08	3.68623e+08	0	0	0	2.46331e+08	2.54616e+08
608	TG(58:10)	[M+NH4]+	Glycerolipids	Triglycerides	TG	(18:2_20:4_20:4)	(18:2)	(20:4)	(20:4)	944.77	C61 H102 O6 N1	7.18281e+09	8.4193e+09	7.95341e+09	0	0	0	8.78225e+09	9.06632e+09	9.07846e+09	0	0	0	8.73433e+09	7.73809e+09	8.07665e+09	0	0	0	5.52561e+09	5.34674e+09	5.70867e+09	0	0	0	4.55196e+09	4.4565e+09	4.88415e+09	0	0	0	5.96436e+09	5.37313e+09	6.7306e+09	0	0	0	6.64422e+09	7.70687e+09
609	TG(58:11)	[M+NH4]+	Glycerolipids	Triglycerides	TG	(18:3_18:2_22:6)	(18:3)	(18:2)	(22:6)	942.755	C61 H100 O6 N1	3.68778e+09	3.08271e+09	3.12295e+09	0	0	0	3.02253e+09	4.1877e+09	3.34721e+09	0	0	0	3.84415e+09	2.88008e+09	3.56419e+09	0	0	0	1.40205e+09	1.64857e+09	1.36666e+09	0	0	0	1.03435e+09	9.0701e+08	8.85745e+08	0	0	0	1.74055e+09	1.85533e+09	1.80012e+09	0	0	0	2.63648e+09	2.3925e+09
610	TG(58:12)	[M+NH4]+	Glycerolipids	Triglycerides	TG	(20:5_18:2_20:5)	(20:5)	(18:2)	(20:5)	940.739	C61 H98 O6 N1	6.84926e+08	6.29927e+08	6.45733e+08	0	0	0	3.64198e+08	3.56216e+08	3.57832e+08	0	0	0	5.60543e+08	5.47172e+08	4.16737e+08	0	0	0	1.7899e+08	1.82853e+08	1.94105e+08	0	0	0	1.05683e+08	1.12821e+08	1.05308e+08	0	0	0	2.17661e+08	2.22956e+08	2.07647e+08	0	0	0	3.72781e+08	4.18729e+08
611	TG(58:1e)	[M+NH4]+	Glycerolipids	Triglycerides	TG	(18:0e_20:0_20:1)	(18:0e)	(20:0)	(20:1)	948.932	C61 H122 O5 N1	1.28382e+07	1.2499e+07	2.24841e+07	0	0	0	1.72873e+07	1.54906e+07	1.87782e+07	0	0	0	2.88667e+07	2.92747e+07	2.92909e+07	0	0	0	4.70505e+06	4.76642e+06	4.35429e+06	0	0	0	3.6216e+07	2.16185e+07	2.01223e+07	0	0	0	1.80142e+07	1.70452e+07	1.92046e+07	0	0	0	2.67413e+07	2.45736e+07
612	TG(58:2)	[M+NH4]+	Glycerolipids	Triglycerides	TG	(16:0_18:2_24:0)	(16:0)	(18:2)	(24:0)	960.895	C61 H118 O6 N1	1.91089e+08	1.79855e+08	2.11002e+08	0	0	0	3.94127e+08	3.91057e+08	3.6789e+08	0	0	0	7.93525e+08	5.42595e+08	5.93226e+08	0	0	0	6.21117e+08	4.08747e+08	4.26818e+08	0	0	0	5.07012e+08	3.73442e+08	4.57532e+08	0	0	0	7.41824e+08	6.81784e+08	8.07543e+08	0	0	0	7.00925e+08	5.01867e+08
613	TG(58:2e)	[M+NH4]+	Glycerolipids	Triglycerides	TG	(20:0e_18:1_20:1)	(20:0e)	(18:1)	(20:1)	946.916	C61 H120 O5 N1	5.14652e+07	4.61791e+07	6.59639e+07	0	0	0	1.4325e+08	1.54667e+08	1.43896e+08	0	0	0	2.92995e+08	2.37562e+08	1.95539e+08	0	0	0	2.95742e+07	3.03527e+07	2.77677e+07	0	0	0	7.8637e+07	1.06523e+08	1.20845e+08	0	0	0	8.34033e+07	9.41979e+07	1.01956e+08	0	0	0	1.59213e+08	1.89234e+08
614	TG(58:3)	[M+NH4]+	Glycerolipids	Triglycerides	TG	(20:1_18:1_20:1)	(20:1)	(18:1)	(20:1)	958.88	C61 H116 O6 N1	4.10664e+08	3.74046e+08	3.67015e+08	0	0	0	1.11343e+09	1.14318e+09	1.06047e+09	0	0	0	1.20893e+09	1.3855e+09	1.12416e+09	0	0	0	1.23222e+09	1.02484e+09	1.07122e+09	0	0	0	1.1868e+09	1.15654e+09	1.27079e+09	0	0	0	1.36231e+09	1.15245e+09	1.31301e+09	0	0	0	1.15173e+09	1.16297e+09
615	TG(58:4)	[M+NH4]+	Glycerolipids	Triglycerides	TG	(22:0_18:2_18:2)	(22:0)	(18:2)	(18:2)	956.864	C61 H114 O6 N1	2.84359e+08	3.44671e+08	3.59222e+08	0	0	0	1.07582e+09	1.02192e+09	1.43427e+09	0	0	0	1.59654e+09	1.04667e+09	1.34713e+09	0	0	0	1.16346e+09	9.91272e+08	8.90528e+08	0	0	0	8.36799e+08	8.09807e+08	8.87849e+08	0	0	0	1.4222e+09	1.08738e+09	1.07385e+09	0	0	0	9.24246e+08	9.63874e+08
616	TG(58:4e)	[M+NH4]+	Glycerolipids	Triglycerides	TG	(18:2e_20:1_20:1)	(18:2e)	(20:1)	(20:1)	942.885	C61 H116 O5 N1	8.95341e+07	8.93146e+07	9.70005e+07	0	0	0	2.26847e+08	1.91104e+08	2.03656e+08	0	0	0	2.84985e+08	2.94469e+08	3.15448e+08	0	0	0	9.32595e+07	9.0524e+07	9.69862e+07	0	0	0	1.2967e+08	9.93466e+07	1.28737e+08	0	0	0	2.02265e+08	1.93465e+08	2.55744e+08	0	0	0	1.82573e+08	1.85721e+08
617	TG(58:5)	[M+NH4]+	Glycerolipids	Triglycerides	TG	(22:1_18:2_18:2)	(22:1)	(18:2)	(18:2)	954.848	C61 H112 O6 N1	3.60929e+08	3.80361e+08	3.72641e+08	0	0	0	8.31129e+08	7.09461e+08	8.39468e+08	0	0	0	7.25987e+08	7.1317e+08	8.2175e+08	0	0	0	9.09388e+08	9.92424e+08	1.03318e+09	0	0	0	1.06592e+09	1.0557e+09	1.07947e+09	0	0	0	1.04026e+09	1.05336e+09	9.15051e+08	0	0	0	7.3323e+08	8.15373e+08
618	TG(58:5e)	[M+NH4]+	Glycerolipids	Triglycerides	TG	(18:3e_18:2_22:0)	(18:3e)	(18:2)	(22:0)	940.869	C61 H114 O5 N1	6.66206e+07	5.04679e+07	5.45939e+07	0	0	0	1.53254e+08	1.37296e+08	1.21724e+08	0	0	0	1.7644e+08	1.86098e+08	1.75058e+08	0	0	0	7.30022e+07	6.38399e+07	5.85226e+07	0	0	0	6.01652e+07	7.40754e+07	7.23724e+07	0	0	0	1.56103e+08	1.51982e+08	1.64923e+08	0	0	0	1.3787e+08	1.17923e+08
619	TG(58:6)	[M+NH4]+	Glycerolipids	Triglycerides	TG	(18:1_18:1_22:4)	(18:1)	(18:1)	(22:4)	952.833	C61 H110 O6 N1	1.344e+09	1.26368e+09	1.28722e+09	0	0	0	1.73007e+09	1.82778e+09	1.65261e+09	0	0	0	1.27739e+09	1.23326e+09	1.27327e+09	0	0	0	2.08343e+09	2.07605e+09	2.53178e+09	0	0	0	2.38718e+09	2.81509e+09	2.64701e+09	0	0	0	1.99679e+09	1.76589e+09	1.9665e+09	0	0	0	1.75328e+09	1.8186e+09
620	TG(58:7)	[M+NH4]+	Glycerolipids	Triglycerides	TG	(18:1_18:1_22:5)	(18:1)	(18:1)	(22:5)	950.817	C61 H108 O6 N1	3.97117e+09	2.85971e+09	3.68803e+09	0	0	0	3.94791e+09	3.74378e+09	3.68679e+09	0	0	0	3.0707e+09	2.99314e+09	3.18362e+09	0	0	0	3.32096e+09	3.43159e+09	3.71388e+09	0	0	0	5.01468e+09	5.1632e+09	5.17595e+09	0	0	0	3.41342e+09	3.11486e+09	3.25175e+09	0	0	0	3.5987e+09	3.83477e+09
621	TG(58:8)	[M+NH4]+	Glycerolipids	Triglycerides	TG	(18:1_18:1_22:6)	(18:1)	(18:1)	(22:6)	948.801	C61 H106 O6 N1	8.59619e+09	8.72814e+09	8.61112e+09	0	0	0	6.70307e+09	6.69304e+09	6.52831e+09	0	0	0	6.70221e+09	6.48179e+09	6.0775e+09	0	0	0	5.80929e+09	5.76285e+09	5.75116e+09	0	0	0	7.37916e+09	8.1447e+09	8.02186e+09	0	0	0	5.43542e+09	5.96163e+09	5.67848e+09	0	0	0	6.78726e+09	6.7588e+09
622	TG(58:9)	[M+NH4]+	Glycerolipids	Triglycerides	TG	(18:1_18:2_22:6)	(18:1)	(18:2)	(22:6)	946.786	C61 H104 O6 N1	8.1776e+09	7.95462e+09	7.8599e+09	0	0	0	7.6572e+09	6.84407e+09	7.20115e+09	0	0	0	7.11538e+09	7.38127e+09	6.27128e+09	0	0	0	5.22563e+09	5.58725e+09	5.33062e+09	0	0	0	6.43485e+09	6.969e+09	7.0497e+09	0	0	0	5.18753e+09	5.8131e+09	5.52701e+09	0	0	0	6.86707e+09	6.81598e+09
623	TG(59:1)	[M+NH4]+	Glycerolipids	Triglycerides	TG	(25:0_16:0_18:1)	(25:0)	(16:0)	(18:1)	976.927	C62 H122 O6 N1	1.59563e+07	2.52908e+07	2.45069e+07	0	0	0	3.30033e+07	3.04666e+07	1.91823e+07	0	0	0	7.48517e+07	3.67958e+07	4.4407e+07	0	0	0	2.51228e+07	1.08132e+07	1.29259e+07	0	0	0	4.06488e+07	3.64871e+07	2.76887e+07	0	0	0	4.09559e+07	4.19769e+07	4.54184e+07	0	0	0	5.67729e+07	6.27236e+07
624	TG(59:11)	[M+NH4]+	Glycerolipids	Triglycerides	TG	(20:4_17:1_22:6)	(20:4)	(17:1)	(22:6)	956.77	C62 H102 O6 N1	3.48084e+07	3.95913e+07	4.91355e+07	0	0	0	2.9587e+07	3.21968e+07	4.41752e+07	0	0	0	3.65718e+07	3.52019e+07	3.04489e+07	0	0	0	2.79591e+07	1.55959e+07	1.70443e+07	0	0	0	2.43983e+07	2.55928e+07	2.33606e+07	0	0	0	2.27967e+07	1.82619e+07	1.96871e+07	0	0	0	2.92727e+07	4.24903e+07
625	TG(59:2)	[M+NH4]+	Glycerolipids	Triglycerides	TG	(20:1_18:1_21:0)	(20:1)	(18:1)	(21:0)	974.911	C62 H120 O6 N1	5.93151e+07	5.39171e+07	5.6273e+07	0	0	0	8.72625e+07	7.88241e+07	7.52518e+07	0	0	0	1.6985e+08	1.64139e+08	1.71402e+08	0	0	0	5.66494e+07	6.76682e+07	6.6834e+07	0	0	0	8.65084e+07	5.36213e+07	8.09315e+07	0	0	0	2.01941e+08	1.63279e+08	2.12089e+08	0	0	0	1.23857e+08	1.27564e+08
626	TG(59:3)	[M+NH4]+	Glycerolipids	Triglycerides	TG	(18:1_18:2_23:0)	(18:1)	(18:2)	(23:0)	972.895	C62 H118 O6 N1	5.16035e+07	4.24666e+07	4.63862e+07	0	0	0	8.31539e+07	7.16293e+07	8.25139e+07	0	0	0	1.45702e+08	1.84999e+08	1.59412e+08	0	0	0	6.81784e+07	7.13328e+07	7.22623e+07	0	0	0	6.94285e+07	7.23126e+07	6.52072e+07	0	0	0	1.9615e+08	2.63664e+08	2.14534e+08	0	0	0	1.12163e+08	1.06943e+08
627	TG(59:4)	[M+NH4]+	Glycerolipids	Triglycerides	TG	(18:1_18:2_23:1)	(18:1)	(18:2)	(23:1)	970.88	C62 H116 O6 N1	5.3703e+07	4.70384e+07	4.24604e+07	0	0	0	1.26174e+08	1.04146e+08	8.80807e+07	0	0	0	1.59787e+08	1.41218e+08	1.45945e+08	0	0	0	1.07294e+08	1.06499e+08	9.51234e+07	0	0	0	1.11718e+08	1.13444e+08	1.07247e+08	0	0	0	3.45494e+08	2.87441e+08	3.34008e+08	0	0	0	1.58319e+08	1.38976e+08
628	TG(60:0)	[M+NH4]+	Glycerolipids	Triglycerides	TG	(28:0_16:0_16:0)	(28:0)	(16:0)	(16:0)	992.958	C63 H126 O6 N1	4.37626e+06	4.01282e+06	3.59212e+06	0	0	0	3.59583e+06	3.06827e+06	2.78732e+06	0	0	0	4.89211e+06	3.83668e+06	4.59231e+06	0	0	0	2.20994e+06	2.21893e+06	2.23837e+06	0	0	0	3.79666e+06	4.65002e+06	4.0742e+06	0	0	0	6.43614e+06	6.56821e+06	8.09913e+06	0	0	0	8.13718e+06	8.00332e+06
629	TG(60:11)	[M+NH4]+	Glycerolipids	Triglycerides	TG	(18:1_20:4_22:6)	(18:1)	(20:4)	(22:6)	970.786	C63 H104 O6 N1	2.30107e+09	2.26064e+09	2.16938e+09	0	0	0	1.61936e+09	1.57558e+09	1.54727e+09	0	0	0	1.79648e+09	1.84801e+09	1.84292e+09	0	0	0	2.05686e+09	1.88207e+09	1.96732e+09	0	0	0	1.97693e+09	2.12049e+09	2.23937e+09	0	0	0	1.60566e+09	1.30035e+09	1.6613e+09	0	0	0	1.3791e+09	1.57335e+09
630	TG(60:12)	[M+NH4]+	Glycerolipids	Triglycerides	TG	(18:2_20:4_22:6)	(18:2)	(20:4)	(22:6)	968.77	C63 H102 O6 N1	3.72859e+09	3.42572e+09	3.47338e+09	0	0	0	3.32506e+09	3.09847e+09	2.818e+09	0	0	0	3.3715e+09	3.36956e+09	3.5605e+09	0	0	0	1.12689e+09	1.16508e+09	1.34848e+09	0	0	0	1.25171e+09	1.3164e+09	1.34258e+09	0	0	0	1.42291e+09	1.27651e+09	1.33991e+09	0	0	0	2.30727e+09	2.38091e+09
631	TG(60:12)	[M+NH4]+	Glycerolipids	Triglycerides	TG	(16:0_22:6_22:6)	(16:0)	(22:6)	(22:6)	968.77	C63 H102 O6 N1	6.11949e+08	5.9396e+08	5.41331e+08	0	0	0	1.83942e+08	2.32009e+08	2.30649e+08	0	0	0	3.34932e+08	3.10264e+08	3.34394e+08	0	0	0	3.14731e+08	2.73524e+08	2.70409e+08	0	0	0	2.48125e+08	2.65217e+08	2.84762e+08	0	0	0	1.90326e+08	1.67019e+08	2.12112e+08	0	0	0	3.14946e+08	3.78314e+08
632	TG(60:12)	[M+NH4]+	Glycerolipids	Triglycerides	TG	(20:4_20:4_20:4)	(20:4)	(20:4)	(20:4)	968.77	C63 H102 O6 N1	0.872	0.055	336189	0	0	0	1.385	0.062	0	0	0	0	1.687	0.696	1.431	0	0	0	0	0	0	0	0	0	0	0	0	0	0	0	1.24755e+09	1.05288e+09	1.20491e+09	0	0	0	2.18275e+08	2.25495e+08
633	TG(60:13)	[M+NH4]+	Glycerolipids	Triglycerides	TG	(20:5_18:2_22:6)	(20:5)	(18:2)	(22:6)	966.755	C63 H100 O6 N1	1.13998e+09	9.57984e+08	1.26324e+09	0	0	0	6.79459e+08	8.23695e+08	6.73581e+08	0	0	0	8.2664e+08	8.78963e+08	9.59085e+08	0	0	0	2.24595e+08	2.07978e+08	2.40106e+08	0	0	0	1.96646e+08	1.9801e+08	1.61101e+08	0	0	0	2.97337e+08	2.39085e+08	2.999e+08	0	0	0	6.66696e+08	5.9193e+08
634	TG(60:14)	[M+NH4]+	Glycerolipids	Triglycerides	TG	(18:3_20:5_22:6)	(18:3)	(20:5)	(22:6)	964.739	C63 H98 O6 N1	4.96402e+07	4.63507e+07	4.60229e+07	0	0	0	2.9204e+07	3.10425e+07	2.80378e+07	0	0	0	3.58953e+07	3.89147e+07	3.50046e+07	0	0	0	8.61821e+06	8.22285e+06	6.92707e+06	0	0	0	6.7918e+06	7.56825e+06	9.73468e+06	0	0	0	1.30495e+07	1.39026e+07	1.21324e+07	0	0	0	2.59377e+07	2.90686e+07
635	TG(60:2)	[M+NH4]+	Glycerolipids	Triglycerides	TG	(16:0_20:1_24:1)	(16:0)	(20:1)	(24:1)	988.927	C63 H122 O6 N1	5.26749e+07	5.26263e+07	5.4655e+07	0	0	0	1.75253e+08	1.69114e+08	1.09039e+08	0	0	0	2.56905e+08	1.65264e+08	1.6175e+08	0	0	0	7.87088e+07	6.78417e+07	7.83515e+07	0	0	0	2.06235e+08	1.00416e+08	1.12192e+08	0	0	0	2.13432e+08	2.38649e+08	2.79335e+08	0	0	0	2.27879e+08	1.56799e+08
636	TG(60:2e)	[M+NH4]+	Glycerolipids	Triglycerides	TG	(20:0e_20:1_20:1)	(20:0e)	(20:1)	(20:1)	974.947	C63 H124 O5 N1	1.09634e+07	9.38145e+06	1.02055e+07	0	0	0	1.58813e+07	1.55544e+07	1.78967e+07	0	0	0	2.70126e+07	3.08134e+07	2.75039e+07	0	0	0	5.07695e+06	4.704e+06	3.59203e+06	0	0	0	2.51255e+07	2.90998e+07	1.75579e+07	0	0	0	1.99491e+07	1.50094e+07	1.73277e+07	0	0	0	3.64361e+07	2.33043e+07
637	TG(60:3)	[M+NH4]+	Glycerolipids	Triglycerides	TG	(18:1_18:2_24:0)	(18:1)	(18:2)	(24:0)	986.911	C63 H120 O6 N1	1.38404e+08	1.10024e+08	1.51809e+08	0	0	0	3.51239e+08	2.68026e+08	2.56953e+08	0	0	0	3.95144e+08	3.87182e+08	5.11477e+08	0	0	0	2.33966e+08	2.46791e+08	3.12562e+08	0	0	0	3.84718e+08	2.25815e+08	2.97815e+08	0	0	0	6.67631e+08	6.26509e+08	6.76009e+08	0	0	0	3.25857e+08	3.25984e+08
638	TG(60:3e)	[M+NH4]+	Glycerolipids	Triglycerides	TG	(20:1e_20:1_20:1)	(20:1e)	(20:1)	(20:1)	972.932	C63 H122 O5 N1	3.23043e+07	2.87704e+07	2.7817e+07	0	0	0	5.86299e+07	6.12592e+07	4.17764e+07	0	0	0	1.07096e+08	8.89525e+07	9.17181e+07	0	0	0	1.32476e+07	1.39809e+07	2.03126e+07	0	0	0	4.19105e+07	4.08673e+07	3.69359e+07	0	0	0	7.52862e+07	4.81997e+07	5.71845e+07	0	0	0	6.01171e+07	6.95566e+07
639	TG(60:4)	[M+NH4]+	Glycerolipids	Triglycerides	TG	(18:1_18:2_24:1)	(18:1)	(18:2)	(24:1)	984.895	C63 H118 O6 N1	1.12154e+08	1.04593e+08	9.86523e+07	0	0	0	3.7305e+08	3.99505e+08	3.72983e+08	0	0	0	3.81194e+08	4.68835e+08	4.43373e+08	0	0	0	3.57184e+08	3.15149e+08	3.2067e+08	0	0	0	3.02352e+08	3.01869e+08	3.05272e+08	0	0	0	7.08358e+08	6.25602e+08	7.1312e+08	0	0	0	4.10375e+08	4.04167e+08
640	TG(60:4e)	[M+NH4]+	Glycerolipids	Triglycerides	TG	(20:2e_20:1_20:1)	(20:2e)	(20:1)	(20:1)	970.916	C63 H120 O5 N1	3.32383e+07	3.49142e+07	3.46722e+07	0	0	0	7.64372e+07	7.65985e+07	7.2277e+07	0	0	0	1.15004e+08	1.10557e+08	9.53174e+07	0	0	0	2.33587e+07	2.73671e+07	2.18707e+07	0	0	0	4.82508e+07	3.29463e+07	4.12348e+07	0	0	0	9.60856e+07	1.19785e+08	1.12204e+08	0	0	0	6.78239e+07	6.73531e+07
641	TG(60:5)	[M+NH4]+	Glycerolipids	Triglycerides	TG	(24:1_18:2_18:2)	(24:1)	(18:2)	(18:2)	982.88	C63 H116 O6 N1	6.20347e+07	7.35893e+07	6.88268e+07	0	0	0	2.22939e+08	2.09894e+08	2.29889e+08	0	0	0	2.09531e+08	1.85843e+08	2.21682e+08	0	0	0	2.22171e+08	2.50698e+08	2.19088e+08	0	0	0	2.22757e+08	2.25677e+08	2.1843e+08	0	0	0	5.71523e+08	4.2456e+08	4.72974e+08	0	0	0	2.42826e+08	2.84449e+08
642	TG(60:5e)	[M+NH4]+	Glycerolipids	Triglycerides	TG	(20:0e_18:1_22:4)	(20:0e)	(18:1)	(22:4)	968.9	C63 H118 O5 N1	3.07877e+07	2.81808e+07	3.36058e+07	0	0	0	4.08966e+07	3.96645e+07	3.93244e+07	0	0	0	6.2831e+07	5.45293e+07	5.92293e+07	0	0	0	2.04721e+07	2.13567e+07	2.08629e+07	0	0	0	4.27997e+07	2.87163e+07	3.77724e+07	0	0	0	9.36115e+07	8.52387e+07	1.02368e+08	0	0	0	4.63192e+07	4.64156e+07
643	TG(60:6)	[M+NH4]+	Glycerolipids	Triglycerides	TG	(20:1_18:1_22:4)	(20:1)	(18:1)	(22:4)	980.864	C63 H114 O6 N1	6.43965e+07	8.55764e+07	8.88631e+07	0	0	0	1.72293e+08	1.63541e+08	1.79819e+08	0	0	0	1.5397e+08	1.45854e+08	1.46389e+08	0	0	0	1.9095e+08	1.95783e+08	1.79619e+08	0	0	0	3.07342e+08	3.15975e+08	3.13986e+08	0	0	0	2.09347e+08	1.99081e+08	1.83306e+08	0	0	0	1.7288e+08	1.83768e+08
644	TG(60:7)	[M+NH4]+	Glycerolipids	Triglycerides	TG	(20:1_18:2_22:4)	(20:1)	(18:2)	(22:4)	978.848	C63 H112 O6 N1	3.07475e+08	1.75922e+08	1.84922e+08	0	0	0	2.8934e+08	4.62269e+08	4.14133e+08	0	0	0	1.83952e+08	2.1449e+08	1.8755e+08	0	0	0	2.58576e+08	2.0707e+08	3.23042e+08	0	0	0	4.76681e+08	5.77117e+08	7.96058e+08	0	0	0	3.3618e+08	1.87884e+08	1.91881e+08	0	0	0	3.68232e+08	3.44633e+08
645	TG(60:7e)	[M+NH4]+	Glycerolipids	Triglycerides	TG	(18:0e_20:1_22:6)	(18:0e)	(20:1)	(22:6)	964.869	C63 H114 O5 N1	2.23892e+07	1.90468e+07	1.66434e+07	0	0	0	2.96944e+07	4.16039e+07	2.77142e+07	0	0	0	5.91772e+07	7.1981e+07	7.48407e+07	0	0	0	1.35179e+07	1.21669e+07	1.20751e+07	0	0	0	1.21512e+07	1.84623e+07	1.92878e+07	0	0	0	4.50664e+07	2.97647e+07	3.47972e+07	0	0	0	3.93997e+07	3.37005e+07
646	TG(61:1)	[M+NH4]+	Glycerolipids	Triglycerides	TG	(27:0_16:0_18:1)	(27:0)	(16:0)	(18:1)	1004.96	C64 H126 O6 N1	8.97264e+06	4.30997e+06	8.40866e+06	0	0	0	4.84096e+06	5.10628e+06	5.03998e+06	0	0	0	9.27718e+06	1.97137e+07	1.08728e+07	0	0	0	3.07347e+06	3.67509e+06	3.1983e+06	0	0	0	7.2963e+06	6.59161e+06	6.35504e+06	0	0	0	1.21237e+07	9.1896e+06	9.54873e+06	0	0	0	1.06625e+07	2.03817e+07
647	TG(61:2)	[M+NH4]+	Glycerolipids	Triglycerides	TG	(25:0_18:1_18:1)	(25:0)	(18:1)	(18:1)	1002.94	C64 H124 O6 N1	1.19069e+07	1.09197e+07	1.42638e+07	0	0	0	1.57367e+07	1.58278e+07	1.94448e+07	0	0	0	4.25335e+07	3.47503e+07	3.74954e+07	0	0	0	1.18076e+07	1.05159e+07	1.18968e+07	0	0	0	1.71428e+07	1.86293e+07	2.24866e+07	0	0	0	3.60093e+07	6.47607e+07	7.0898e+07	0	0	0	4.88085e+07	5.13735e+07
648	TG(61:3)	[M+NH4]+	Glycerolipids	Triglycerides	TG	(20:1_18:2_23:0)	(20:1)	(18:2)	(23:0)	1000.93	C64 H122 O6 N1	2.63304e+07	2.32398e+07	2.38425e+07	0	0	0	4.13193e+07	4.12954e+07	4.13174e+07	0	0	0	9.54201e+07	9.21006e+07	1.00746e+08	0	0	0	3.38805e+07	2.60416e+07	3.3817e+07	0	0	0	4.57841e+07	2.988e+07	4.03428e+07	0	0	0	1.23227e+08	1.25131e+08	1.24902e+08	0	0	0	6.32577e+07	6.42631e+07
649	TG(61:4)	[M+NH4]+	Glycerolipids	Triglycerides	TG	(25:0_18:2_18:2)	(25:0)	(18:2)	(18:2)	998.911	C64 H120 O6 N1	1.5366e+07	1.4268e+07	1.94026e+07	0	0	0	3.13022e+07	2.88326e+07	2.65532e+07	0	0	0	5.37736e+07	5.0912e+07	4.56745e+07	0	0	0	3.01744e+07	3.4064e+07	3.17683e+07	0	0	0	2.71321e+07	2.13416e+07	2.40441e+07	0	0	0	1.26281e+08	1.16316e+08	1.32101e+08	0	0	0	4.53414e+07	4.90746e+07
650	TG(62:0)	[M+NH4]+	Glycerolipids	Triglycerides	TG	(30:0_16:0_16:0)	(30:0)	(16:0)	(16:0)	1020.99	C65 H130 O6 N1	2.5942e+06	1.25737e+06	1.67313e+06	0	0	0	1.24668e+06	1.36242e+06	1.28747e+06	0	0	0	1.65286e+06	3.0104e+06	3.71355e+06	0	0	0	987147	984133	1.83013e+06	0	0	0	1.95917e+06	1.7724e+06	1.58218e+06	0	0	0	3.07731e+06	2.80174e+06	3.2107e+06	0	0	0	3.57207e+06	2.65494e+06
651	TG(62:1)	[M+NH4]+	Glycerolipids	Triglycerides	TG	(16:0_22:1_24:0)	(16:0)	(22:1)	(24:0)	1018.97	C65 H128 O6 N1	5.41477e+06	4.81542e+06	3.96093e+06	0	0	0	3.35351e+06	3.83953e+06	4.12197e+06	0	0	0	9.57022e+06	7.11312e+06	8.26034e+06	0	0	0	2.71846e+06	2.99611e+06	2.07614e+06	0	0	0	5.4699e+06	7.52655e+06	6.08626e+06	0	0	0	1.03266e+07	1.11682e+07	1.52626e+07	0	0	0	1.13898e+07	1.14724e+07
652	TG(62:10)	[M+NH4]+	Glycerolipids	Triglycerides	TG	(18:1_22:4_22:5)	(18:1)	(22:4)	(22:5)	1000.83	C65 H110 O6 N1	1.2464e+08	1.40301e+08	1.2136e+08	0	0	0	2.05961e+08	1.88578e+08	1.69355e+08	0	0	0	1.42877e+08	1.20766e+08	1.50052e+08	0	0	0	1.75029e+08	1.57026e+08	1.68832e+08	0	0	0	3.16609e+08	3.42698e+08	3.27392e+08	0	0	0	1.62583e+08	1.6819e+08	1.24024e+08	0	0	0	1.71492e+08	1.81852e+08
653	TG(62:11)	[M+NH4]+	Glycerolipids	Triglycerides	TG	(18:1_22:5_22:5)	(18:1)	(22:5)	(22:5)	998.817	C65 H108 O6 N1	5.4266e+08	2.72202e+08	2.71088e+08	0	0	0	3.44232e+08	3.31715e+08	3.218e+08	0	0	0	2.93107e+08	3.51154e+08	2.30172e+08	0	0	0	2.29306e+08	3.69653e+08	2.07165e+08	0	0	0	4.22494e+08	4.62367e+08	4.16849e+08	0	0	0	2.68474e+08	2.68022e+08	2.42681e+08	0	0	0	3.01409e+08	3.02507e+08
654	TG(62:12)	[M+NH4]+	Glycerolipids	Triglycerides	TG	(22:5_18:2_22:5)	(22:5)	(18:2)	(22:5)	996.801	C65 H106 O6 N1	2.52921e+08	2.58537e+08	2.44693e+08	0	0	0	2.14674e+08	2.08994e+08	2.00338e+08	0	0	0	2.75576e+08	2.78062e+08	2.89626e+08	0	0	0	1.04827e+08	1.06688e+08	1.17603e+08	0	0	0	1.42077e+08	144822957	1.44514e+08	0	0	0	1.04767e+08	9.47591e+07	1.00514e+08	0	0	0	1.49451e+08	1.26872e+08
655	TG(62:13)	[M+NH4]+	Glycerolipids	Triglycerides	TG	(18:1_22:6_22:6)	(18:1)	(22:6)	(22:6)	994.786	C65 H104 O6 N1	9.14421e+08	9.56657e+08	9.62004e+08	0	0	0	4.80992e+08	4.82073e+08	5.01753e+08	0	0	0	6.13759e+08	5.23187e+08	5.50505e+08	0	0	0	2.45286e+08	2.57045e+08	2.21823e+08	0	0	0	4.48523e+08	5.13795e+08	5.57541e+08	0	0	0	3.03082e+08	3.06194e+08	3.51214e+08	0	0	0	4.94315e+08	5.72821e+08
656	TG(62:14)	[M+NH4]+	Glycerolipids	Triglycerides	TG	(18:2_22:6_22:6)	(18:2)	(22:6)	(22:6)	992.77	C65 H102 O6 N1	9.05183e+08	9.79271e+08	9.15862e+08	0	0	0	4.80693e+08	6.55583e+08	4.86864e+08	0	0	0	6.26568e+08	6.22589e+08	8.01327e+08	0	0	0	1.74573e+08	1.83662e+08	1.58658e+08	0	0	0	1.85343e+08	2.01988e+08	2.39764e+08	0	0	0	2.37279e+08	2.47032e+08	2.47125e+08	0	0	0	5.97873e+08	4.45901e+08
657	TG(62:15)	[M+NH4]+	Glycerolipids	Triglycerides	TG	(20:5_20:4_22:6)	(20:5)	(20:4)	(22:6)	990.755	C65 H100 O6 N1	9.6598e+07	8.72727e+07	1.04359e+08	0	0	0	4.98818e+07	4.33085e+07	5.05631e+07	0	0	0	6.23963e+07	5.30338e+07	5.25969e+07	0	0	0	2.14117e+07	2.13428e+07	2.25539e+07	0	0	0	1.29197e+07	1.38588e+07	1.25823e+07	0	0	0	3.05449e+07	2.41735e+07	2.16526e+07	0	0	0	3.81041e+07	5.48072e+07
658	TG(62:2)	[M+NH4]+	Glycerolipids	Triglycerides	TG	(26:0_18:1_18:1)	(26:0)	(18:1)	(18:1)	1016.96	C65 H126 O6 N1	1.42347e+07	1.38845e+07	1.25796e+07	0	0	0	2.32832e+07	2.16858e+07	3.87167e+07	0	0	0	6.78431e+07	3.76052e+07	3.26438e+07	0	0	0	2.51004e+07	1.24958e+07	1.49675e+07	0	0	0	2.34088e+07	3.56474e+07	3.89972e+07	0	0	0	5.29346e+07	4.9692e+07	4.69356e+07	0	0	0	5.73459e+07	4.25075e+07
659	TG(62:3)	[M+NH4]+	Glycerolipids	Triglycerides	TG	(26:0_18:1_18:2)	(26:0)	(18:1)	(18:2)	1014.94	C65 H124 O6 N1	3.08079e+07	3.3446e+07	3.37239e+07	0	0	0	8.68428e+07	8.40963e+07	8.0958e+07	0	0	0	1.43379e+08	1.23974e+08	1.48258e+08	0	0	0	6.09651e+07	5.47505e+07	6.02759e+07	0	0	0	8.63295e+07	6.65616e+07	7.95051e+07	0	0	0	2.0474e+08	2.04562e+08	2.36085e+08	0	0	0	1.17506e+08	1.19918e+08
660	TG(62:4)	[M+NH4]+	Glycerolipids	Triglycerides	TG	(20:1_18:2_24:1)	(20:1)	(18:2)	(24:1)	1012.93	C65 H122 O6 N1	3.19649e+07	2.99852e+07	3.29364e+07	0	0	0	8.97286e+07	7.89823e+07	7.98439e+07	0	0	0	1.3161e+08	1.18635e+08	1.35408e+08	0	0	0	7.18842e+07	6.5166e+07	7.03924e+07	0	0	0	8.23645e+07	5.59247e+07	7.42147e+07	0	0	0	2.10627e+08	1.85429e+08	2.11376e+08	0	0	0	9.45633e+07	9.515e+07
661	TG(62:4e)	[M+NH4]+	Glycerolipids	Triglycerides	TG	(20:2e_20:1_22:1)	(20:2e)	(20:1)	(22:1)	998.947	C65 H124 O5 N1	5.791e+06	5.52589e+06	5.64795e+06	0	0	0	1.00675e+07	1.13518e+07	1.04715e+07	0	0	0	1.66101e+07	1.30419e+07	1.23686e+07	0	0	0	3.94468e+06	2.79326e+06	3.69341e+06	0	0	0	8.61268e+06	8.44364e+06	9.26786e+06	0	0	0	1.1999e+07	1.00772e+07	8.69969e+06	0	0	0	1.07088e+07	1.10681e+07
662	TG(62:6)	[M+NH4]+	Glycerolipids	Triglycerides	TG	(18:1_22:1_22:4)	(18:1)	(22:1)	(22:4)	1008.9	C65 H118 O6 N1	1.36218e+07	1.44514e+07	1.4911e+07	0	0	0	4.1886e+07	3.91136e+07	4.01311e+07	0	0	0	3.95452e+07	5.48113e+07	3.86742e+07	0	0	0	4.01499e+07	3.8856e+07	3.59386e+07	0	0	0	7.19198e+07	6.37273e+07	7.14859e+07	0	0	0	5.59069e+07	4.35733e+07	4.65929e+07	0	0	0	4.51061e+07	4.63851e+07
663	TG(62:7e)	[M+NH4]+	Glycerolipids	Triglycerides	TG	(20:0e_20:1_22:6)	(20:0e)	(20:1)	(22:6)	992.9	C65 H118 O5 N1	1.29465e+07	1.1934e+07	1.11973e+07	0	0	0	9.0514e+06	7.25216e+06	6.78708e+06	0	0	0	2.63095e+07	2.66401e+07	2.04191e+07	0	0	0	1.57541e+06	1.09682e+06	2.64937e+06	0	0	0	8.28789e+06	6.96749e+06	6.29689e+06	0	0	0	1.1761e+07	1.30162e+07	1.42214e+07	0	0	0	1.72616e+07	1.50578e+07
664	TG(62:9)	[M+NH4]+	Glycerolipids	Triglycerides	TG	(18:1_22:4_22:4)	(18:1)	(22:4)	(22:4)	1002.85	C65 H112 O6 N1	5.03869e+07	8.87788e+07	7.5066e+07	0	0	0	6.47738e+07	8.53572e+07	1.17375e+08	0	0	0	5.6667e+07	9.17245e+07	1.27866e+08	0	0	0	5.9067e+07	6.54447e+07	5.95195e+07	0	0	0	1.37034e+08	1.41219e+08	1.5156e+08	0	0	0	5.17152e+07	6.37909e+07	6.15598e+07	0	0	0	7.23681e+07	6.51469e+07
665	TG(63:2)	[M+NH4]+	Glycerolipids	Triglycerides	TG	(29:0_16:0_18:2)	(29:0)	(16:0)	(18:2)	1030.97	C66 H128 O6 N1	3.75208e+06	3.43449e+06	6.06156e+06	0	0	0	4.17227e+06	4.35051e+06	5.44134e+06	0	0	0	1.15092e+07	1.01859e+07	8.35329e+06	0	0	0	2.69805e+06	2.31252e+06	5.40701e+06	0	0	0	4.50118e+06	5.89566e+06	5.31353e+06	0	0	0	1.42936e+07	1.02591e+07	1.23575e+07	0	0	0	8.99355e+06	9.89671e+06
666	TG(63:3)	[M+NH4]+	Glycerolipids	Triglycerides	TG	(27:0_18:1_18:2)	(27:0)	(18:1)	(18:2)	1028.96	C66 H126 O6 N1	4.80192e+06	4.84666e+06	5.00534e+06	0	0	0	7.87743e+06	9.4111e+06	8.57388e+06	0	0	0	3.3631e+07	2.94066e+07	2.24389e+07	0	0	0	4.84879e+06	5.03915e+06	5.4389e+06	0	0	0	7.57455e+06	9.4855e+06	1.01936e+07	0	0	0	2.04511e+07	3.13601e+07	3.39621e+07	0	0	0	1.5638e+07	2.42297e+07
667	TG(63:4)	[M+NH4]+	Glycerolipids	Triglycerides	TG	(27:0_18:2_18:2)	(27:0)	(18:2)	(18:2)	1026.94	C66 H124 O6 N1	4.73949e+06	3.9475e+06	5.14895e+06	0	0	0	8.98436e+06	8.52947e+06	7.37679e+06	0	0	0	2.03608e+07	1.8915e+07	1.88465e+07	0	0	0	5.31537e+06	5.57945e+06	5.48675e+06	0	0	0	8.18372e+06	5.98868e+06	7.51518e+06	0	0	0	2.44636e+07	2.33813e+07	2.63969e+07	0	0	0	1.25601e+07	1.35276e+07
668	TG(64:1)	[M+NH4]+	Glycerolipids	Triglycerides	TG	(30:0_16:0_18:1)	(30:0)	(16:0)	(18:1)	1047	C67 H132 O6 N1	2.34439e+06	2.46568e+06	3.936e+06	0	0	0	2.0084e+06	2.48263e+06	1.52441e+06	0	0	0	6.48054e+06	2.96047e+06	2.85978e+06	0	0	0	1.0092e+06	674863	1.61749e+06	0	0	0	5.20154e+06	3.28107e+06	4.55336e+06	0	0	0	6.56115e+06	5.30101e+06	5.67574e+06	0	0	0	9.22855e+06	4.01404e+06
669	TG(64:11)	[M+NH4]+	Glycerolipids	Triglycerides	TG	(20:3_22:4_22:4)	(20:3)	(22:4)	(22:4)	1026.85	C67 H112 O6 N1	1.83838e+07	1.83005e+07	1.83815e+07	0	0	0	3.73542e+07	2.79214e+07	2.03878e+07	0	0	0	1.61972e+07	1.91805e+07	2.2976e+07	0	0	0	1.35814e+07	1.81478e+07	1.85687e+07	0	0	0	4.73788e+07	5.14456e+07	6.06659e+07	0	0	0	1.52185e+07	1.04691e+07	1.06133e+07	0	0	0	1.51489e+07	2.75751e+07
670	TG(64:13)	[M+NH4]+	Glycerolipids	Triglycerides	TG	(20:1_22:6_22:6)	(20:1)	(22:6)	(22:6)	1022.82	C67 H108 O6 N1	8.80973e+07	9.04671e+07	8.09935e+07	0	0	0	8.75681e+07	7.82548e+07	7.90717e+07	0	0	0	8.37275e+07	1.10162e+08	8.37285e+07	0	0	0	2.9482e+07	4.90481e+07	4.8066e+07	0	0	0	1.25088e+08	1.29145e+08	1.40652e+08	0	0	0	3.53607e+07	5.41316e+07	5.25536e+07	0	0	0	7.29046e+07	8.12969e+07
671	TG(64:14)	[M+NH4]+	Glycerolipids	Triglycerides	TG	(20:2_22:6_22:6)	(20:2)	(22:6)	(22:6)	1020.8	C67 H106 O6 N1	1.07844e+08	1.23978e+08	1.3223e+08	0	0	0	1.3064e+08	1.27786e+08	1.28083e+08	0	0	0	1.36675e+08	1.19046e+08	1.23987e+08	0	0	0	6.40276e+07	5.64635e+07	6.41189e+07	0	0	0	1.02036e+08	9.42106e+07	1.0413e+08	0	0	0	5.76396e+07	8.30313e+07	8.28102e+07	0	0	0	1.05941e+08	1.12299e+08
672	TG(64:15)	[M+NH4]+	Glycerolipids	Triglycerides	TG	(22:5_20:4_22:6)	(22:5)	(20:4)	(22:6)	1018.79	C67 H104 O6 N1	7.64304e+07	7.08637e+07	7.41183e+07	0	0	0	4.87265e+07	5.04854e+07	4.41948e+07	0	0	0	4.86641e+07	4.74143e+07	5.06583e+07	0	0	0	3.10685e+07	3.33484e+07	3.49626e+07	0	0	0	2.86288e+07	2.82525e+07	2.89373e+07	0	0	0	3.60692e+07	2.80557e+07	2.72887e+07	0	0	0	4.88047e+07	4.87105e+07
673	TG(64:2)	[M+NH4]+	Glycerolipids	Triglycerides	TG	(30:0_16:0_18:2)	(30:0)	(16:0)	(18:2)	1044.99	C67 H130 O6 N1	6.44811e+06	7.58264e+06	6.75037e+06	0	0	0	8.20569e+06	8.04958e+06	8.42331e+06	0	0	0	1.82452e+07	1.12082e+07	1.12824e+07	0	0	0	4.50793e+06	3.45501e+06	5.35843e+06	0	0	0	1.08067e+07	1.30431e+07	1.17686e+07	0	0	0	2.89468e+07	2.64698e+07	3.09613e+07	0	0	0	1.90599e+07	1.37891e+07
674	TG(64:3)	[M+NH4]+	Glycerolipids	Triglycerides	TG	(28:0_18:1_18:2)	(28:0)	(18:1)	(18:2)	1042.97	C67 H128 O6 N1	1.04099e+07	9.69379e+06	1.00941e+07	0	0	0	1.86936e+07	1.75973e+07	1.90729e+07	0	0	0	3.71685e+07	3.49747e+07	3.56092e+07	0	0	0	7.28645e+06	1.13721e+07	1.10197e+07	0	0	0	1.83235e+07	1.62684e+07	1.9326e+07	0	0	0	4.34004e+07	4.0895e+07	4.31504e+07	0	0	0	3.06887e+07	3.01981e+07
675	TG(64:4)	[M+NH4]+	Glycerolipids	Triglycerides	TG	(28:1_18:1_18:2)	(28:1)	(18:1)	(18:2)	1040.96	C67 H126 O6 N1	6.84302e+06	6.33037e+06	7.92066e+06	0	0	0	1.74208e+07	1.77339e+07	1.72996e+07	0	0	0	3.56805e+07	2.85688e+07	3.57902e+07	0	0	0	1.1629e+07	1.2251e+07	1.14303e+07	0	0	0	1.67047e+07	1.28524e+07	1.49322e+07	0	0	0	3.83543e+07	4.03131e+07	4.39163e+07	0	0	0	2.26557e+07	2.51387e+07
676	TG(65:3)	[M+NH4]+	Glycerolipids	Triglycerides	TG	(29:0_18:1_18:2)	(29:0)	(18:1)	(18:2)	1056.99	C68 H130 O6 N1	3.69726e+06	2.77678e+06	3.066e+06	0	0	0	3.15298e+06	2.31012e+06	3.20049e+06	0	0	0	7.57321e+06	1.03646e+07	7.10705e+06	0	0	0	1.62574e+06	1.78315e+06	1.22885e+06	0	0	0	3.5189e+06	4.6503e+06	4.01801e+06	0	0	0	1.86086e+07	1.51893e+07	1.84761e+07	0	0	0	1.15833e+07	6.5731e+06
677	TG(65:4)	[M+NH4]+	Glycerolipids	Triglycerides	TG	(29:0_18:2_18:2)	(29:0)	(18:2)	(18:2)	1054.97	C68 H128 O6 N1	1.75804e+06	1.80755e+06	1.24051e+06	0	0	0	1.9939e+06	2.58212e+06	2.16598e+06	0	0	0	8.56185e+06	6.4849e+06	7.95692e+06	0	0	0	1.47748e+06	1.74927e+06	1.6403e+06	0	0	0	1.97392e+06	3.31995e+06	3.31268e+06	0	0	0	1.39622e+07	1.32715e+07	1.24542e+07	0	0	0	6.58186e+06	7.27521e+06
678	TG(66:3)	[M+NH4]+	Glycerolipids	Triglycerides	TG	(30:0_18:1_18:2)	(30:0)	(18:1)	(18:2)	1071	C69 H132 O6 N1	1.0279e+07	9.22363e+06	8.60055e+06	0	0	0	8.27359e+06	8.53913e+06	8.63492e+06	0	0	0	1.95246e+07	1.87291e+07	2.11628e+07	0	0	0	4.89606e+06	4.90219e+06	5.13318e+06	0	0	0	1.03572e+07	1.35303e+07	1.08007e+07	0	0	0	2.90834e+07	2.74624e+07	3.2901e+07	0	0	0	2.14148e+07	2.04221e+07
679	TG(66:4)	[M+NH4]+	Glycerolipids	Triglycerides	TG	(30:0_18:2_18:2)	(30:0)	(18:2)	(18:2)	1068.99	C69 H130 O6 N1	6.70788e+06	5.90357e+06	6.3743e+06	0	0	0	8.445e+06	7.86652e+06	9.3365e+06	0	0	0	1.91439e+07	1.79007e+07	1.82847e+07	0	0	0	5.67164e+06	5.86572e+06	4.99824e+06	0	0	0	8.91223e+06	8.24264e+06	8.83711e+06	0	0	0	3.39804e+07	2.91153e+07	3.07231e+07	0	0	0	1.80875e+07	1.76674e+07
680	TG(66:5)	[M+NH4]+	Glycerolipids	Triglycerides	TG	(30:1_18:2_18:2)	(30:1)	(18:2)	(18:2)	1066.97	C69 H128 O6 N1	3.0693e+06	3.60889e+06	3.64005e+06	0	0	0	6.35684e+06	5.36565e+06	5.83439e+06	0	0	0	1.44387e+07	1.29986e+07	1.46752e+07	0	0	0	4.22347e+06	3.48877e+06	4.46035e+06	0	0	0	6.36205e+06	4.07532e+06	4.80203e+06	0	0	0	1.46851e+07	1.5101e+07	1.89031e+07	0	0	0	1.09693e+07	1.08629e+07
681	TG(67:3)	[M+NH4]+	Glycerolipids	Triglycerides	TG	(26:1_18:2_23:0)	(26:1)	(18:2)	(23:0)	1085.02	C70 H134 O6 N1	2.88309e+06	2.62272e+06	2.9855e+06	0	0	0	2.00595e+06	2.16187e+06	2.10144e+06	0	0	0	5.82819e+06	5.61027e+06	6.26952e+06	0	0	0	503863	934240	963225	0	0	0	3.22879e+06	4.11207e+06	3.28152e+06	0	0	0	1.43475e+07	1.19344e+07	1.41846e+07	0	0	0	8.04808e+06	6.88659e+06
682	TG(67:4)	[M+NH4]+	Glycerolipids	Triglycerides	TG	(26:1_18:2_23:1)	(26:1)	(18:2)	(23:1)	1083	C70 H132 O6 N1	1.99824e+06	1.98014e+06	2.226e+06	0	0	0	2.39613e+06	2.42114e+06	2.11274e+06	0	0	0	6.0782e+06	5.44639e+06	5.74862e+06	0	0	0	1.25899e+06	809217	920253	0	0	0	2.7362e+06	3.18772e+06	2.65701e+06	0	0	0	1.4226e+07	1.3825e+07	1.44784e+07	0	0	0	6.21167e+06	5.99861e+06
683	TG(67:5)	[M+NH4]+	Glycerolipids	Triglycerides	TG	(25:1_18:2_24:2)	(25:1)	(18:2)	(24:2)	1080.99	C70 H130 O6 N1	1.32803e+06	1.0651e+06	1.13827e+06	0	0	0	1.72485e+06	1.42238e+06	1.4681e+06	0	0	0	5.63543e+06	3.74131e+06	3.70692e+06	0	0	0	763827	885647	733313	0	0	0	1.7087e+06	1.91238e+06	2.12792e+06	0	0	0	1.22528e+07	1.21027e+07	1.21398e+07	0	0	0	4.59136e+06	5.54593e+06
684	TG(68:3)	[M+NH4]+	Glycerolipids	Triglycerides	TG	(30:0_16:0_22:3)	(30:0)	(16:0)	(22:3)	1099.04	C71 H136 O6 N1	8.35936e+06	8.76784e+06	9.0848e+06	0	0	0	5.72911e+06	5.31377e+06	6.28125e+06	0	0	0	1.45641e+07	1.30638e+07	1.43985e+07	0	0	0	1.53957e+06	2.19679e+06	2.49031e+06	0	0	0	1.14045e+07	1.14321e+07	9.10653e+06	0	0	0	1.98673e+07	1.74346e+07	1.87967e+07	0	0	0	1.72852e+07	1.38138e+07
685	TG(68:4)	[M+NH4]+	Glycerolipids	Triglycerides	TG	(30:1_18:2_20:1)	(30:1)	(18:2)	(20:1)	1097.02	C71 H134 O6 N1	8.96149e+06	7.94145e+06	8.35049e+06	0	0	0	6.35266e+06	6.91564e+06	7.5595e+06	0	0	0	1.80081e+07	1.67809e+07	1.94392e+07	0	0	0	4.43007e+06	3.93205e+06	4.14431e+06	0	0	0	8.32123e+06	1.0757e+07	8.75415e+06	0	0	0	2.15052e+07	2.01352e+07	2.15238e+07	0	0	0	1.68451e+07	1.83477e+07
686	TG(68:5)	[M+NH4]+	Glycerolipids	Triglycerides	TG	(28:0_18:2_22:3)	(28:0)	(18:2)	(22:3)	1095	C71 H132 O6 N1	7.49627e+06	5.6265e+06	6.98283e+06	0	0	0	7.28524e+06	6.87894e+06	8.03932e+06	0	0	0	2.00583e+07	1.81575e+07	1.97582e+07	0	0	0	5.38837e+06	5.40015e+06	5.02815e+06	0	0	0	7.26302e+06	7.04014e+06	6.59315e+06	0	0	0	2.26293e+07	2.08341e+07	2.07089e+07	0	0	0	1.70772e+07	1.56859e+07
687	TG(69:4)	[M+NH4]+	Glycerolipids	Triglycerides	TG	(27:1_18:1_24:2)	(27:1)	(18:1)	(24:2)	1111.04	C72 H136 O6 N1	1.545e+06	1.62482e+06	1.85355e+06	0	0	0	1.13803e+06	1.39598e+06	1.53561e+06	0	0	0	3.65705e+06	3.32593e+06	3.88281e+06	0	0	0	249351	389028	382655	0	0	0	1.93037e+06	2.32783e+06	2.02083e+06	0	0	0	6.86603e+06	9.87605e+06	1.07802e+07	0	0	0	5.36916e+06	4.27324e+06
688	TG(69:5)	[M+NH4]+	Glycerolipids	Triglycerides	TG	(27:1_18:2_24:2)	(27:1)	(18:2)	(24:2)	1109.02	C72 H134 O6 N1	1.30736e+06	1.48054e+06	1.35082e+06	0	0	0	1.4762e+06	1.28042e+06	1.32472e+06	0	0	0	3.41561e+06	3.5233e+06	3.05889e+06	0	0	0	604190	625469	513880	0	0	0	1.54986e+06	1.60694e+06	1.43313e+06	0	0	0	1.36376e+07	1.28181e+07	1.41584e+07	0	0	0	4.88764e+06	4.64699e+06
689	TG(70:4)	[M+NH4]+	Glycerolipids	Triglycerides	TG	(28:0_18:2_24:2)	(28:0)	(18:2)	(24:2)	1125.05	C73 H138 O6 N1	6.50101e+06	6.67826e+06	6.5626e+06	0	0	0	5.12042e+06	4.62474e+06	5.27634e+06	0	0	0	1.24665e+07	1.05811e+07	1.18067e+07	0	0	0	850006	2.39865e+06	2.23951e+06	0	0	0	8.45609e+06	8.32743e+06	6.27553e+06	0	0	0	1.19053e+07	1.07047e+07	1.13936e+07	0	0	0	1.27761e+07	9.69449e+06
690	TG(70:5)	[M+NH4]+	Glycerolipids	Triglycerides	TG	(28:1_18:2_24:2)	(28:1)	(18:2)	(24:2)	1123.04	C73 H136 O6 N1	6.54767e+06	6.80098e+06	5.47359e+06	0	0	0	4.74619e+06	4.47701e+06	4.9779e+06	0	0	0	1.28537e+07	1.21283e+07	1.54866e+07	0	0	0	2.28536e+06	2.26275e+06	2.59707e+06	0	0	0	4.7239e+06	6.80056e+06	5.32751e+06	0	0	0	1.46418e+07	1.35041e+07	1.58203e+07	0	0	0	1.14426e+07	1.10505e+07
[truncated: 2 more columns]

## Sheet: Liver_Lipid ID
Lipid identification and alignment
	Pre-filter	Post-filters
Lipid class	Total count	Filtered count_1	Filtered count_2	Filtered count_3	Final count
AcCa	17	17	17	15	15
CL	200	162	31	26	26
Cer	162	148	63	53	53
CerG2GNAc1	3	3	3	3	0	Ignored for further analysis due to insufficient diagnostic fragment ions
CerP	1	1	0	0	0
ChE	28	8	4	2	2
Co	13	11	11	9	9
DG	428	317	113	79	79
DLCL	5	5	0	0	0
FA	3	3	3	2	0	Ignored for further analysis due to insufficient diagnostic fragment ions
GM3	1	1	0	0	0
Hex1Cer	29	25	20	15	15
Hex2Cer	2	2	1	1	1
LPC	131	97	90	38	38
LPE	30	25	23	18	18
LPG	11	9	9	8	8
LPI	6	6	6	6	6
LPS	3	3	3	3	3
LdMePE	12	11	11	10	0	Ignored for further analysis due to possible in-source fragmentation from LPC
MG	7	7	6	2	2
MLCL	39	34	2	0	0
OAHFA	9	6	6	3	0	Ignored for further analysis due to insufficient diagnostic fragment ions
PA	1	0	0	0	0
PC	874	451	214	121	121
PE	259	204	150	114	114
PEt	26	24	24	17	0	Ignored for further analysis due to insufficient diagnostic fragment ions
PG	120	101	76	56	56
PI	67	61	42	36	36
PIP	3	2	2	0	0
PMe	13	9	9	9	0	Ignored for further analysis due to insufficient diagnostic fragment ions
PS	50	45	28	17	17
SM	106	85	84	65	65
SPH	10	10	5	4	4
SPHP	1	1	0	0	0
TG	1082	690	492	220	220
dMePE	56	42	39	30	0	Ignored for further analysis due to possible in-source fragmentation from PC
Total	3808	2626	1587	982	908

## Sheet: Liver final count_Dataset
S.No	Lipid name	Main ion adduct	Lipid category	Lipid class	Abbreviation	Fatty acid group	FA1	FA2	FA3	FA4	Cal m/z	Ion formula	Abundances [c-1]	Abundances [c-2]	Abundances [c-3]	Abundances [c-4]	Abundances [c-5]	Abundances [c-6]	Abundances [c-7]	Abundances [c-8]	Abundances [c-9]	Abundances [c-10]	Abundances [c-11]	Abundances [c-12]	Abundances [c-13]	Abundances [c-14]	Abundances [c-15]	Abundances [c-16]	Abundances [c-17]	Abundances [c-18]	Abundances [s1-1]	Abundances [s1-2]	Abundances [s1-3]	Abundances [s1-4]	Abundances [s1-5]	Abundances [s1-6]	Abundances [s1-7]	Abundances [s1-8]	Abundances [s1-9]	Abundances [s1-10]	Abundances [s1-11]	Abundances [s1-12]	Abundances [s1-13]	Abundances [s1-14]	Abundances [s1-15]	Abundances [s1-16]	Abundances [s1-17]	Abundances [s1-18]	Abundances [s2-1]
1	AcCa(10:0)	[M+H]+	Fatty acyls	Fatty acyl carnitines	AcCa	(10:0)	(10:0)				316.248	C17 H34 O4 N1	483088	892263	885116	0	0	0	938652	859638	1.35863e+06	0	0	0	284482	542917	817206	0	0	0	1.005e+06	1.63582e+06	1.77214e+06	0	0	0	4.34472e+06	4.23104e+06	4.38493e+06	0	0	0	743317	1.13582e+06	991446	0	0	0	601619
2	AcCa(14:0)	[M+H]+	Fatty acyls	Fatty acyl carnitines	AcCa	(14:0)	(14:0)				372.311	C21 H42 O4 N1	6.67704e+06	7.77992e+06	1.05781e+07	0	0	0	8.12036e+06	1.01176e+07	1.09722e+07	0	0	0	6.61562e+06	6.67728e+06	8.65339e+06	0	0	0	9.31471e+06	1.00699e+07	1.02305e+07	0	0	0	7.58845e+06	8.9753e+06	9.33911e+06	0	0	0	7.18781e+06	7.93243e+06	6.43478e+06	0	0	0	8.74081e+06
3	AcCa(14:1)	[M+H]+	Fatty acyls	Fatty acyl carnitines	AcCa	(14:1)	(14:1)				370.295	C21 H40 O4 N1	3.56784e+06	4.48535e+06	4.05658e+06	0	0	0	4.65386e+06	4.5968e+06	4.82171e+06	0	0	0	3.65837e+06	5.63606e+06	4.72833e+06	0	0	0	4.84351e+06	4.30144e+06	4.67906e+06	0	0	0	3.1502e+06	3.74584e+06	4.10218e+06	0	0	0	4.1521e+06	3.98246e+06	4.02195e+06	0	0	0	6.04556e+06
4	AcCa(14:2)	[M+H]+	Fatty acyls	Fatty acyl carnitines	AcCa	(14:2)	(14:2)				368.28	C21 H38 O4 N1	3.52143e+06	4.08265e+06	3.79288e+06	0	0	0	6.39489e+06	6.95751e+06	7.0192e+06	0	0	0	1.62005e+07	1.63823e+07	1.59598e+07	0	0	0	6.32497e+06	9.2609e+06	9.31032e+06	0	0	0	4.39574e+06	6.63865e+06	5.86765e+06	0	0	0	7.61538e+06	7.55276e+06	8.27917e+06	0	0	0	6.01632e+06
5	AcCa(16:1)	[M+H]+	Fatty acyls	Fatty acyl carnitines	AcCa	(16:1)	(16:1)				398.326	C23 H44 O4 N1	8.41112e+06	1.19317e+07	1.11177e+07	0	0	0	1.7447e+07	1.74338e+07	1.37811e+07	0	0	0	9.77919e+06	1.25816e+07	1.07919e+07	0	0	0	1.70278e+07	1.39641e+07	1.28309e+07	0	0	0	2.33674e+07	2.31486e+07	2.28378e+07	0	0	0	9.57611e+06	9.83817e+06	6.97322e+06	0	0	0	1.67962e+07
6	AcCa(18:0)	[M+H]+	Fatty acyls	Fatty acyl carnitines	AcCa	(18:0)	(18:0)				428.373	C25 H50 O4 N1	3.42905e+07	3.79962e+07	3.46027e+07	0	0	0	4.73058e+07	4.99264e+07	5.06642e+07	0	0	0	4.09372e+07	4.54491e+07	4.36079e+07	0	0	0	3.03612e+07	3.70366e+07	3.57943e+07	0	0	0	4.52692e+07	4.94305e+07	4.65127e+07	0	0	0	4.67586e+07	4.14372e+07	3.91005e+07	0	0	0	5.12521e+07
7	AcCa(18:1)	[M+H]+	Fatty acyls	Fatty acyl carnitines	AcCa	(18:1)	(18:1)				426.358	C25 H48 O4 N1	8.08752e+07	8.15852e+07	8.96984e+07	0	0	0	8.46277e+07	8.57744e+07	7.24105e+07	0	0	0	6.85295e+07	5.93333e+07	5.31953e+07	0	0	0	7.03407e+07	5.49897e+07	6.32183e+07	0	0	0	8.48447e+07	8.52837e+07	9.30204e+07	0	0	0	4.91705e+07	4.90314e+07	46742530	0	0	0	6.58626e+07
8	AcCa(18:2)	[M+H]+	Fatty acyls	Fatty acyl carnitines	AcCa	(18:2)	(18:2)				424.342	C25 H46 O4 N1	3.36683e+07	1.86335e+07	2.75073e+07	0	0	0	5.73422e+07	5.65987e+07	5.72508e+07	0	0	0	2.12959e+07	2.13917e+07	2.50806e+07	0	0	0	2.24842e+07	2.26354e+07	2.21515e+07	0	0	0	2.92686e+07	3.22434e+07	2.91976e+07	0	0	0	1.8892e+07	2.14422e+07	2.22132e+07	0	0	0	2.80032e+07
9	AcCa(20:0)	[M+H]+	Fatty acyls	Fatty acyl carnitines	AcCa	(20:0)	(20:0)				456.405	C27 H54 O4 N1	1.77157e+07	1.7685e+07	2.06169e+07	0	0	0	2.69872e+07	2.8128e+07	2.80318e+07	0	0	0	1.56245e+07	1.55718e+07	1.42622e+07	0	0	0	2.00978e+07	2.1643e+07	2.04215e+07	0	0	0	3.38268e+07	3.75072e+07	4.09817e+07	0	0	0	5.52089e+06	5.25341e+06	6.25678e+06	0	0	0	2.17257e+07
10	AcCa(20:1)	[M+H]+	Fatty acyls	Fatty acyl carnitines	AcCa	(20:1)	(20:1)				454.389	C27 H52 O4 N1	8.11558e+06	5.52758e+06	6.2547e+06	0	0	0	1.03856e+07	9.66377e+06	9.68876e+06	0	0	0	1.36105e+07	1.96837e+07	1.67329e+07	0	0	0	1.71092e+07	1.9232e+07	1.43137e+07	0	0	0	1.12565e+07	1.42824e+07	7.46437e+06	0	0	0	2.59495e+06	3.25154e+06	2.26176e+06	0	0	0	9.95665e+06
11	AcCa(20:3)	[M+H]+	Fatty acyls	Fatty acyl carnitines	AcCa	(20:3)	(20:3)				450.358	C27 H48 O4 N1	1.07694e+07	8.94034e+06	1.11622e+07	0	0	0	6.28335e+06	5.67185e+06	7.25892e+06	0	0	0	2.09793e+06	1.92479e+06	1.73259e+06	0	0	0	2.74246e+06	2.64718e+06	2.64697e+06	0	0	0	2.40778e+06	3.97678e+06	3.34689e+06	0	0	0	2.47117e+06	3.49655e+06	3.20558e+06	0	0	0	4.99703e+06
12	AcCa(20:4)	[M+H]+	Fatty acyls	Fatty acyl carnitines	AcCa	(20:4)	(20:4)				448.342	C27 H46 O4 N1	9.76305e+07	9.4211e+07	9.90757e+07	0	0	0	8.64613e+07	8.19402e+07	8.93051e+07	0	0	0	2.1306e+07	2.17866e+07	2.33075e+07	0	0	0	4.14246e+07	4.38508e+07	3.94346e+07	0	0	0	3.57514e+07	4.66905e+07	4.10242e+07	0	0	0	5.61095e+07	4.96388e+07	5.45361e+07	0	0	0	5.78701e+07
13	AcCa(22:0)	[M+H]+	Fatty acyls	Fatty acyl carnitines	AcCa	(22:0)	(22:0)				484.436	C29 H58 O4 N1	4.65273e+07	4.20271e+07	4.25806e+07	0	0	0	1.17621e+08	1.01457e+08	1.01422e+08	0	0	0	4.8331e+07	4.92867e+07	4.894e+07	0	0	0	5.90587e+07	5.96454e+07	6.66562e+07	0	0	0	1.77137e+08	2.00709e+08	2.00394e+08	0	0	0	4.19287e+06	4.67876e+06	3.7425e+06	0	0	0	7.99782e+07
14	AcCa(22:1)	[M+H]+	Fatty acyls	Fatty acyl carnitines	AcCa	(22:1)	(22:1)				482.42	C29 H56 O4 N1	9.97571e+07	9.90854e+07	9.7753e+07	0	0	0	8.15089e+07	8.53686e+07	9.13816e+07	0	0	0	3.94642e+07	3.87331e+07	3.60976e+07	0	0	0	1.27755e+08	1.2849e+08	1.30993e+08	0	0	0	1.22383e+08	1.39512e+08	1.43539e+08	0	0	0	7.48529e+06	7.12777e+06	7.23757e+06	0	0	0	7.16449e+07
15	AcCa(24:1)	[M+H]+	Fatty acyls	Fatty acyl carnitines	AcCa	(24:1)	(24:1)				510.452	C31 H60 O4 N1	3.38653e+07	3.48394e+07	3.18744e+07	0	0	0	8.08381e+07	1.00697e+08	8.35724e+07	0	0	0	4.29881e+07	4.42014e+07	3.94317e+07	0	0	0	6.68099e+07	6.36957e+07	7.41154e+07	0	0	0	1.10863e+08	1.23554e+08	1.02245e+08	0	0	0	6.49711e+06	6.92668e+06	6.76172e+06	0	0	0	5.53516e+07
16	CL(66:5)	[M-H]-	Glycerophospholipids	Cardiolipins	CL	(18:2_14:0_16:1_18:2)	(18:2)	(14:0)	(16:1)	(18:2)	1369.92	C75 H135 O17 P2	0	0	0	523908	520940	539644	0	0	0	1.07695e+06	1.33744e+06	1.20484e+06	0	0	0	1.81097e+06	1.72659e+06	1.8725e+06	0	0	0	6.0531e+06	6.55216e+06	5.57693e+06	0	0	0	5.11211e+06	4.77266e+06	4.74842e+06	0	0	0	356285	433791	344146	0
17	CL(70:4)	[M-H]-	Glycerophospholipids	Cardiolipins	CL	(18:2_18:1_16:0_18:1)	(18:2)	(18:1)	(16:0)	(18:1)	1428	C79 H145 O17 P2	0	0	0	475733	447214	428821	0	0	0	1.26161e+06	1.57455e+06	1.4031e+06	0	0	0	1.912e+06	2.04248e+06	2.50752e+06	0	0	0	6.76237e+06	7.38544e+06	8.02213e+06	0	0	0	5.99967e+06	5.62386e+06	6.11071e+06	0	0	0	538502	436188	413564	0
18	CL(70:5)	[M-H]-	Glycerophospholipids	Cardiolipins	CL	(18:2_18:1_16:1_18:1)	(18:2)	(18:1)	(16:1)	(18:1)	1425.98	C79 H143 O17 P2	0	0	0	2.25246e+06	2.34606e+06	2.45383e+06	0	0	0	5.59166e+06	7.44381e+06	6.7107e+06	0	0	0	9.43916e+06	9.88443e+06	1.07143e+07	0	0	0	2.74633e+07	2.86082e+07	2.66509e+07	0	0	0	2.36471e+07	2.52044e+07	2.59138e+07	0	0	0	1.74187e+06	1.97502e+06	1.99271e+06	0
19	CL(70:6)	[M-H]-	Glycerophospholipids	Cardiolipins	CL	(18:2_18:1_18:2_16:1)	(18:2)	(18:1)	(18:2)	(16:1)	1423.96	C79 H141 O17 P2	0	0	0	9.49613e+06	1.04678e+07	9.93555e+06	0	0	0	2.6038e+07	3.08061e+07	2.75668e+07	0	0	0	3.94488e+07	4.65823e+07	4.89809e+07	0	0	0	1.0608e+08	1.21215e+08	1.19223e+08	0	0	0	1.13398e+08	1.0942e+08	1.10681e+08	0	0	0	8.08774e+06	8.40621e+06	8.5492e+06	0
20	CL(70:7)	[M-H]-	Glycerophospholipids	Cardiolipins	CL	(18:2_16:1_18:2_18:2)	(18:2)	(16:1)	(18:2)	(18:2)	1421.95	C79 H139 O17 P2	0	0	0	3.43658e+07	3.38328e+07	3.65175e+07	0	0	0	8.40093e+07	9.70899e+07	9.39277e+07	0	0	0	1.62569e+08	1.63336e+08	1.77364e+08	0	0	0	3.2514e+08	2.99152e+08	3.47446e+08	0	0	0	3.23034e+08	3.67426e+08	3.12778e+08	0	0	0	3.28544e+07	3.29104e+07	3.31047e+07	0
21	CL(70:9)	[M-H]-	Glycerophospholipids	Cardiolipins	CL	(18:4_18:2_16:1_18:2)	(18:4)	(18:2)	(16:1)	(18:2)	1417.92	C79 H135 O17 P2	0	0	0	1.36672e+06	1.58816e+06	1.40546e+06	0	0	0	3.3377e+06	3.69225e+06	3.47777e+06	0	0	0	5.04894e+06	4.91704e+06	5.30064e+06	0	0	0	1.01781e+07	1.12508e+07	1.12868e+07	0	0	0	1.10719e+07	9.74843e+06	1.22679e+07	0	0	0	1.12345e+06	1.154e+06	1.17492e+06	0
22	CL(71:7)	[M-H]-	Glycerophospholipids	Cardiolipins	CL	(17:1_18:2_18:2_18:2)	(17:1)	(18:2)	(18:2)	(18:2)	1435.96	C80 H141 O17 P2	0	0	0	876159	843681	888211	0	0	0	2.15987e+06	2.93805e+06	2.7069e+06	0	0	0	4.16971e+06	4.29085e+06	4.25033e+06	0	0	0	6.13696e+06	6.2378e+06	6.88484e+06	0	0	0	6.2373e+06	6.06238e+06	6.47312e+06	0	0	0	918745	889560	799205	0
23	CL(72:10)	[M-H]-	Glycerophospholipids	Cardiolipins	CL	(20:5_16:1_18:2_18:2)	(20:5)	(16:1)	(18:2)	(18:2)	1443.93	C81 H137 O17 P2	0	0	0	9.4265e+06	9.42982e+06	1.14518e+07	0	0	0	1.86397e+07	2.16355e+07	2.24506e+07	0	0	0	3.26286e+07	3.52777e+07	3.54467e+07	0	0	0	5.02702e+07	5.26391e+07	5.39045e+07	0	0	0	5.95612e+07	5.65056e+07	7.46312e+07	0	0	0	1.08157e+07	9.18818e+06	9.61426e+06	0
24	CL(72:6)	[M-H]-	Glycerophospholipids	Cardiolipins	CL	(18:2_18:1_18:2_18:1)	(18:2)	(18:1)	(18:2)	(18:1)	1452	C81 H145 O17 P2	0	0	0	7.05057e+06	7.78396e+06	8.54351e+06	0	0	0	1.8593e+07	2.43368e+07	2.32573e+07	0	0	0	3.05398e+07	3.81599e+07	3.84414e+07	0	0	0	8.65331e+07	9.55289e+07	9.2517e+07	0	0	0	8.43835e+07	8.78832e+07	9.00231e+07	0	0	0	8.56484e+06	7.87227e+06	8.42834e+06	0
25	CL(72:7)	[M-H]-	Glycerophospholipids	Cardiolipins	CL	(18:2_18:2_18:2_18:1)	(18:2)	(18:2)	(18:2)	(18:1)	1449.98	C81 H143 O17 P2	0	0	0	4.12497e+07	3.98673e+07	4.05686e+07	0	0	0	1.01141e+08	1.1842e+08	1.11898e+08	0	0	0	1.80337e+08	1.79053e+08	1.8682e+08	0	0	0	3.65322e+08	3.77824e+08	4.01258e+08	0	0	0	4.44344e+08	4.42625e+08	4.48737e+08	0	0	0	4.83856e+07	5.00289e+07	4.86507e+07	0
26	CL(72:8)	[M-H]-	Glycerophospholipids	Cardiolipins	CL	(18:2_18:2_18:2_18:2)	(18:2)	(18:2)	(18:2)	(18:2)	1447.96	C81 H141 O17 P2	0	0	0	1.33264e+08	1.32232e+08	1.378e+08	0	0	0	3.30884e+08	3.71308e+08	3.51867e+08	0	0	0	5.45246e+08	6.08022e+08	6.06825e+08	0	0	0	7.98247e+08	8.0443e+08	9.01355e+08	0	0	0	1.12953e+09	1.09179e+09	1.06549e+09	0	0	0	1.94804e+08	1.96111e+08	1.89366e+08	0
27	CL(72:9)a	[M-H]-	Glycerophospholipids	Cardiolipins	CL	(18:3_18:2_18:2_18:2)	(18:3)	(18:2)	(18:2)	(18:2)	1445.95	C81 H139 O17 P2	0	0	0	1.2548e+07	7.01933e+06	1.74169e+07	0	0	0	2.71074e+07	3.03106e+07	2.96853e+07	0	0	0	2.43218e+07	2.52396e+07	2.54166e+07	0	0	0	6.55559e+07	6.83627e+07	6.888e+07	0	0	0	7.70408e+07	7.11376e+07	3.28853e+07	0	0	0	9.63669e+06	9.1863e+06	8.87723e+06	0
28	CL(72:9)b	[M-H]-	Glycerophospholipids	Cardiolipins	CL	(18:3_18:2_18:2_18:2)	(18:3)	(18:2)	(18:2)	(18:2)	1445.95	C81 H139 O17 P2	0	0	0	2.92178e+06	3.59653e+06	3.43719e+06	0	0	0	7.35856e+06	7.00932e+06	9.10755e+06	0	0	0	1.40199e+07	1.53831e+07	1.66273e+07	0	0	0	2.89126e+07	2.99402e+07	2.87213e+07	0	0	0	2.67983e+07	2.45728e+07	3.4481e+07	0	0	0	3.24834e+06	3.09371e+06	3.18623e+06	0
29	CL(74:10)	[M-H]-	Glycerophospholipids	Cardiolipins	CL	(18:2_18:2_18:2_20:4)	(18:2)	(18:2)	(18:2)	(20:4)	1471.96	C83 H141 O17 P2	0	0	0	1.98176e+07	2.09952e+07	2.27625e+07	0	0	0	4.31238e+07	4.71665e+07	5.38167e+07	0	0	0	7.19044e+07	7.18163e+07	7.47387e+07	0	0	0	1.01968e+08	1.10586e+08	1.16746e+08	0	0	0	1.26852e+08	1.18111e+08	1.34808e+08	0	0	0	2.7777e+07	2.7591e+07	2.9194e+07	0
30	CL(74:10)	[M-H]-	Glycerophospholipids	Cardiolipins	CL	(20:5_18:1_18:2_18:2)	(20:5)	(18:1)	(18:2)	(18:2)	1471.96	C83 H141 O17 P2	0	0	0	1.19042e+07	1.18414e+07	1.22061e+07	0	0	0	2.93752e+07	3.46551e+07	3.44657e+07	0	0	0	4.95652e+07	5.0936e+07	5.11954e+07	0	0	0	9.25775e+07	9.26888e+07	9.71439e+07	0	0	0	1.04631e+08	1.10401e+08	1.13464e+08	0	0	0	1.60586e+07	1.44309e+07	1.49142e+07	0
31	CL(74:11)	[M-H]-	Glycerophospholipids	Cardiolipins	CL	(20:5_18:2_18:2_18:2)	(20:5)	(18:2)	(18:2)	(18:2)	1469.95	C83 H139 O17 P2	0	0	0	3.5527e+07	3.51088e+07	3.75443e+07	0	0	0	7.365e+07	7.92874e+07	7.43479e+07	0	0	0	1.17127e+08	1.17455e+08	1.33737e+08	0	0	0	1.61044e+08	1.8013e+08	1.68602e+08	0	0	0	1.94962e+08	2.0213e+08	1.96147e+08	0	0	0	5.29087e+07	5.36771e+07	5.21544e+07	0
32	CL(74:8)	[M-H]-	Glycerophospholipids	Cardiolipins	CL	(18:2_20:3_18:2_18:1)	(18:2)	(20:3)	(18:2)	(18:1)	1476	C83 H145 O17 P2	0	0	0	6.69679e+06	7.45483e+06	7.62097e+06	0	0	0	1.58483e+07	1.77645e+07	1.7072e+07	0	0	0	2.64464e+07	2.71017e+07	2.82498e+07	0	0	0	4.78074e+07	5.12245e+07	5.36157e+07	0	0	0	6.70071e+07	6.56976e+07	7.19123e+07	0	0	0	7.85907e+06	7.67613e+06	7.78613e+06	0
33	CL(74:9)	[M-H]-	Glycerophospholipids	Cardiolipins	CL	(18:2_18:2_18:2_20:3)	(18:2)	(18:2)	(18:2)	(20:3)	1473.98	C83 H143 O17 P2	0	0	0	2.63326e+07	2.59086e+07	2.80526e+07	0	0	0	3.4865e+07	4.07382e+07	3.1436e+07	0	0	0	6.23277e+07	6.18764e+07	6.94733e+07	0	0	0	1.12327e+08	1.22139e+08	1.18674e+08	0	0	0	2.00568e+08	1.82297e+08	1.9115e+08	0	0	0	2.49977e+07	2.62605e+07	2.48213e+07	0
34	CL(74:9)	[M-H]-	Glycerophospholipids	Cardiolipins	CL	(18:2_18:1_20:4_18:2)	(18:2)	(18:1)	(20:4)	(18:2)	1473.98	C83 H143 O17 P2	0	0	0	2.33505e+06	2.78937e+06	2.90745e+06	0	0	0	5.3984e+06	6.62417e+06	6.19e+06	0	0	0	9.40666e+06	1.02377e+07	9.66738e+06	0	0	0	2.75813e+07	2.93542e+07	2.75706e+07	0	0	0	2.69227e+07	2.49852e+07	2.71531e+07	0	0	0	3.4329e+06	3.02418e+06	3.21412e+06	0
35	CL(76:10)	[M-H]-	Glycerophospholipids	Cardiolipins	CL	(18:2_20:3_20:3_18:2)	(18:2)	(20:3)	(20:3)	(18:2)	1500	C85 H145 O17 P2	0	0	0	6.92708e+06	6.81981e+06	6.98587e+06	0	0	0	9.9718e+06	1.11767e+07	1.08567e+07	0	0	0	1.63731e+07	1.7102e+07	1.77933e+07	0	0	0	3.23382e+07	3.42335e+07	3.46991e+07	0	0	0	4.73275e+07	4.54534e+07	4.67489e+07	0	0	0	6.46708e+06	6.27318e+06	6.14563e+06	0
36	CL(76:11)	[M-H]-	Glycerophospholipids	Cardiolipins	CL	(18:2_18:2_22:5_18:2)	(18:2)	(18:2)	(22:5)	(18:2)	1497.98	C85 H143 O17 P2	0	0	0	2.54431e+06	2.51567e+06	2.60809e+06	0	0	0	5.62458e+06	6.53554e+06	6.49053e+06	0	0	0	9.67575e+06	8.88702e+06	1.06276e+07	0	0	0	1.77248e+07	1.71285e+07	1.73983e+07	0	0	0	2.03733e+07	2.2102e+07	2.12234e+07	0	0	0	2.99475e+06	2.98759e+06	3.06533e+06	0
37	CL(76:12)	[M-H]-	Glycerophospholipids	Cardiolipins	CL	(18:2_18:2_18:2_22:6)	(18:2)	(18:2)	(18:2)	(22:6)	1495.96	C85 H141 O17 P2	0	0	0	8.89401e+06	9.44989e+06	9.05662e+06	0	0	0	1.43702e+07	1.53491e+07	1.58103e+07	0	0	0	2.13762e+07	2.32521e+07	2.34257e+07	0	0	0	3.86753e+07	4.14915e+07	4.0199e+07	0	0	0	4.96439e+07	4.95863e+07	4.85631e+07	0	0	0	1.45051e+07	1.43854e+07	1.39356e+07	0
38	CL(76:12)	[M-H]-	Glycerophospholipids	Cardiolipins	CL	(20:5_18:2_18:2_20:3)	(20:5)	(18:2)	(18:2)	(20:3)	1495.96	C85 H141 O17 P2	0	0	0	8.10266e+06	8.55805e+06	8.76978e+06	0	0	0	1.14322e+07	1.19304e+07	1.26478e+07	0	0	0	1.81795e+07	2.07922e+07	1.97035e+07	0	0	0	3.37173e+07	3.72214e+07	3.48499e+07	0	0	0	5.27429e+07	5.19173e+07	5.27881e+07	0	0	0	8.0004e+06	9.11696e+06	9.14392e+06	0
39	CL(76:13)	[M-H]-	Glycerophospholipids	Cardiolipins	CL	(20:5_18:2_20:4_18:2)	(20:5)	(18:2)	(20:4)	(18:2)	1493.95	C85 H139 O17 P2	0	0	0	2.96656e+06	2.12839e+06	2.26066e+06	0	0	0	4.03638e+06	6.7875e+06	4.5873e+06	0	0	0	9.82514e+06	6.67701e+06	9.83488e+06	0	0	0	1.59377e+07	1.48122e+07	1.53599e+07	0	0	0	1.16561e+07	1.16065e+07	1.12561e+07	0	0	0	2.51556e+06	2.60217e+06	3.51451e+06	0
40	CL(78:14)	[M-H]-	Glycerophospholipids	Cardiolipins	CL	(18:2_20:4_22:6_18:2)	(18:2)	(20:4)	(22:6)	(18:2)	1519.96	C87 H141 O17 P2	0	0	0	1.27559e+06	680972	1.25735e+06	0	0	0	1.11212e+06	2.28924e+06	1.34012e+06	0	0	0	3.1933e+06	2.72354e+06	3.21053e+06	0	0	0	6.67342e+06	4.47235e+06	7.61651e+06	0	0	0	6.77419e+06	4.15406e+06	6.90012e+06	0	0	0	1.69902e+06	2.26806e+06	1.97904e+06	0
41	CL(78:15)	[M-H]-	Glycerophospholipids	Cardiolipins	CL	(20:5_22:6_18:2_18:2)	(20:5)	(22:6)	(18:2)	(18:2)	1517.95	C87 H139 O17 P2	0	0	0	2.36157e+06	3.43171e+06	2.36056e+06	0	0	0	4.0194e+06	4.32774e+06	4.16444e+06	0	0	0	5.98588e+06	6.66253e+06	6.98256e+06	0	0	0	1.11644e+07	1.06995e+07	1.15461e+07	0	0	0	1.39922e+07	1.23155e+07	1.33276e+07	0	0	0	3.93375e+06	4.32635e+06	5.36483e+06	0
42	Cer(d33:1)	[M+HCOO]-	Sphingolipids	Ceramides	Cer	(d17:1_16:0)	(d17:1)	(16:0)			568.495	C34 H66 O5 N1	0	0	0	5.147e+07	5.2172e+07	5.28265e+07	0	0	0	3.58878e+07	3.51867e+07	3.76047e+07	0	0	0	3.98333e+07	4.35604e+07	4.57652e+07	0	0	0	2.68676e+07	2.5944e+07	2.97587e+07	0	0	0	2.60981e+07	2.58685e+07	2.57834e+07	0	0	0	5.41631e+07	5.62608e+07	5.26411e+07	0
43	Cer(d34:0)a	[M+H]+	Sphingolipids	Ceramides	Cer	(d18:0_16:0)	(d18:0)	(16:0)			540.535	C34 H70 O3 N1	3.38636e+08	3.39922e+08	3.58856e+08	0	0	0	3.15153e+08	3.29586e+08	3.21188e+08	0	0	0	3.8774e+08	3.88777e+08	4.02916e+08	0	0	0	1.71215e+08	1.76948e+08	1.70705e+08	0	0	0	2.27499e+08	2.49811e+08	2.42806e+08	0	0	0	1.9509e+08	1.97699e+08	2.00077e+08	0	0	0	2.59078e+08
44	Cer(d34:0)b	[M+HCOO]-	Sphingolipids	Ceramides	Cer	(d18:0_16:0)	(d18:0)	(16:0)			584.526	C35 H70 O5 N1	0	0	0	7.19903e+06	7.979e+06	8.5415e+06	0	0	0	1.39238e+07	1.50096e+07	1.56365e+07	0	0	0	1.28139e+07	1.30247e+07	1.41333e+07	0	0	0	1.50546e+07	1.60544e+07	1.4668e+07	0	0	0	1.7342e+07	1.64517e+07	1.70183e+07	0	0	0	1.69898e+07	1.67365e+07	1.74116e+07	0
45	Cer(d34:1)	[M+H]+	Sphingolipids	Ceramides	Cer	(d34:1)					538.519	C34 H68 O3 N1	2.88891e+08	2.88719e+08	2.87933e+08	0	0	0	5.31029e+08	5.12036e+08	5.21127e+08	0	0	0	3.90925e+08	3.99181e+08	3.7771e+08	0	0	0	6.49403e+08	6.20691e+08	6.56219e+08	0	0	0	5.69194e+08	6.68241e+08	6.98742e+08	0	0	0	1.51238e+09	1.51953e+09	1.51984e+09	0	0	0	7.83794e+08
46	Cer(d34:2)	[M+HCOO]-	Sphingolipids	Ceramides	Cer	(d18:2_16:0)	(d18:2)	(16:0)			580.495	C35 H66 O5 N1	0	0	0	4.08509e+07	4.02585e+07	4.09808e+07	0	0	0	4.43973e+07	4.53429e+07	4.78094e+07	0	0	0	4.73149e+07	4.62598e+07	5.06063e+07	0	0	0	3.16284e+07	3.191e+07	3.39206e+07	0	0	0	3.45524e+07	3.51911e+07	3.74205e+07	0	0	0	3.1765e+07	3.25135e+07	3.32605e+07	0
47	Cer(d36:0)a	[M+H]+	Sphingolipids	Ceramides	Cer	(d18:0_18:0)	(d18:0)	(18:0)			568.566	C36 H74 O3 N1	4.56573e+07	4.93667e+07	5.17881e+07	0	0	0	5.94305e+07	6.09392e+07	5.5151e+07	0	0	0	4.25604e+07	4.21003e+07	4.45215e+07	0	0	0	2.62145e+07	3.04627e+07	3.28737e+07	0	0	0	4.25625e+07	4.87044e+07	4.60786e+07	0	0	0	7.43955e+07	8.06386e+07	7.80478e+07	0	0	0	4.86171e+07
48	Cer(d36:0)b	[M+HCOO]-	Sphingolipids	Ceramides	Cer	(d18:0_18:0)	(d18:0)	(18:0)			612.557	C37 H74 O5 N1	0	0	0	2.45478e+06	2.15161e+06	2.21487e+06	0	0	0	4.59499e+06	4.73255e+06	4.53101e+06	0	0	0	3.28522e+06	3.44044e+06	3.52245e+06	0	0	0	5.65094e+06	4.91036e+06	5.6072e+06	0	0	0	4.81875e+06	4.67261e+06	4.15364e+06	0	0	0	5.7666e+06	5.90816e+06	6.77489e+06	0
49	Cer(d36:1)	[M+H]+	Sphingolipids	Ceramides	Cer	(d36:1)					566.551	C36 H72 O3 N1	1.55437e+08	1.45148e+08	1.55336e+08	0	0	0	2.82486e+08	2.85085e+08	2.98135e+08	0	0	0	2.63409e+08	2.61974e+08	2.58069e+08	0	0	0	3.70074e+08	3.62206e+08	3.83103e+08	0	0	0	2.95667e+08	3.407e+08	3.36645e+08	0	0	0	9.23131e+08	9.20441e+08	9.16892e+08	0	0	0	4.58595e+08
50	Cer(d36:2)	[M+H]+	Sphingolipids	Ceramides	Cer	(d36:2)					564.535	C36 H70 O3 N1	4.09066e+07	5.7393e+07	5.14525e+07	0	0	0	1.1049e+08	1.17985e+08	1.13948e+08	0	0	0	5.66411e+07	6.72799e+07	5.57253e+07	0	0	0	1.51087e+08	1.41752e+08	1.5423e+08	0	0	0	8.17833e+07	8.98066e+07	9.38393e+07	0	0	0	2.13594e+08	2.16237e+08	2.16652e+08	0	0	0	1.31942e+08
51	Cer(d36:3)	[M+H]+	Sphingolipids	Ceramides	Cer	(d36:3)					562.519	C36 H68 O3 N1	4.40399e+07	4.15678e+07	4.28381e+07	0	0	0	5.98696e+07	5.53072e+07	5.65087e+07	0	0	0	3.37769e+07	3.46092e+07	4.04961e+07	0	0	0	3.63688e+07	4.01252e+07	3.5982e+07	0	0	0	3.77764e+07	3.655e+07	3.68142e+07	0	0	0	4.38799e+07	5.16066e+07	4.47263e+07	0	0	0	4.98034e+07
52	Cer(d37:1)	[M+HCOO]-	Sphingolipids	Ceramides	Cer	(d17:1_20:0)	(d17:1)	(20:0)			624.557	C38 H74 O5 N1	0	0	0	7.64076e+07	8.04202e+07	8.0411e+07	0	0	0	7.9327e+07	8.26636e+07	8.15599e+07	0	0	0	1.0122e+08	9.66752e+07	1.10207e+08	0	0	0	6.54e+07	6.70333e+07	6.81598e+07	0	0	0	6.69674e+07	7.33082e+07	6.3893e+07	0	0	0	7.44798e+07	7.63617e+07	7.33841e+07	0
53	Cer(d37:3)	[M+H]+	Sphingolipids	Ceramides	Cer	(d37:3)					576.535	C37 H70 O3 N1	1.45799e+07	1.06051e+07	1.39327e+07	0	0	0	4.95702e+07	4.25107e+07	3.96492e+07	0	0	0	2.30608e+07	2.66906e+07	2.51462e+07	0	0	0	1.15081e+08	1.07187e+08	1.09741e+08	0	0	0	6.00703e+07	5.19199e+07	6.0562e+07	0	0	0	9.28101e+07	1.02136e+08	1.14257e+08	0	0	0	2.49679e+07
54	Cer(d38:0)	[M+H]+	Sphingolipids	Ceramides	Cer	(d18:0_20:0)	(d18:0)	(20:0)			596.598	C38 H78 O3 N1	5.05189e+07	4.366e+07	4.65568e+07	0	0	0	6.68326e+07	6.7242e+07	6.517e+07	0	0	0	4.51491e+07	4.7624e+07	4.6146e+07	0	0	0	3.56981e+07	3.55555e+07	3.76426e+07	0	0	0	6.10996e+07	7.10898e+07	6.68985e+07	0	0	0	5.64089e+07	5.58901e+07	5.64875e+07	0	0	0	5.46264e+07
55	Cer(d38:1)	[M+H]+	Sphingolipids	Ceramides	Cer	(d38:1)					594.582	C38 H76 O3 N1	8.99392e+06	7.55169e+06	7.02944e+06	0	0	0	2.23308e+07	2.06471e+07	2.277e+07	0	0	0	1.53297e+07	1.76393e+07	1.689e+07	0	0	0	2.79245e+07	2.57334e+07	2.89118e+07	0	0	0	1.43968e+07	1.4181e+07	1.64347e+07	0	0	0	7.52273e+07	7.25326e+07	7.59407e+07	0	0	0	2.83577e+07
56	Cer(d38:2)	[M+H]+	Sphingolipids	Ceramides	Cer	(d38:2)					592.566	C38 H74 O3 N1	1.33846e+07	1.36027e+07	1.38476e+07	0	0	0	3.72594e+07	3.6622e+07	3.63267e+07	0	0	0	2.37458e+07	2.20942e+07	2.46905e+07	0	0	0	4.4185e+07	4.09372e+07	4.01441e+07	0	0	0	1.85634e+07	2.13955e+07	1.7961e+07	0	0	0	5.9512e+07	5.64854e+07	5.60671e+07	0	0	0	3.30709e+07
57	Cer(d39:2)	[M+HCOO]-	Sphingolipids	Ceramides	Cer	(d17:1_22:1)	(d17:1)	(22:1)			650.573	C40 H76 O5 N1	0	0	0	1.11601e+08	1.2062e+08	1.19068e+08	0	0	0	1.02743e+08	1.02778e+08	1.03818e+08	0	0	0	1.36066e+08	1.40366e+08	1.35498e+08	0	0	0	9.20661e+07	9.74838e+07	9.73021e+07	0	0	0	8.30755e+07	8.72866e+07	8.50857e+07	0	0	0	2.21702e+07	2.15388e+07	2.29391e+07	0
58	Cer(d40:0)	[M+H]+	Sphingolipids	Ceramides	Cer	(d18:0_22:0)	(d18:0)	(22:0)			624.629	C40 H82 O3 N1	1.3325e+08	1.31654e+08	1.33765e+08	0	0	0	2.36225e+08	2.40721e+08	2.37125e+08	0	0	0	2.25707e+08	2.16699e+08	2.33739e+08	0	0	0	1.68273e+08	1.79358e+08	1.70684e+08	0	0	0	2.85442e+08	3.3993e+08	3.30132e+08	0	0	0	1.11844e+08	1.11902e+08	1.12026e+08	0	0	0	2.46086e+08
59	Cer(d40:0+O)	[M+H]+	Sphingolipids	Ceramides	Cer	(d18:0_22:0+O)	(d18:0)	(22:0+O)			640.624	C40 H82 O4 N1	2.06657e+06	1.63046e+06	1.73334e+06	0	0	0	1.0069e+06	1.24153e+06	725274	0	0	0	1.61282e+06	1.68867e+06	1.38404e+06	0	0	0	2.53394e+06	2.52336e+06	3.26126e+06	0	0	0	708638	798839	797952	0	0	0	1.20836e+07	1.43492e+07	1.30508e+07	0	0	0	4.03309e+06
60	Cer(d40:1)	[M+H]+	Sphingolipids	Ceramides	Cer	(d18:0_22:1)	(d18:0)	(22:1)			622.613	C40 H80 O3 N1	1.08249e+08	8.84635e+07	1.02957e+08	0	0	0	9.00968e+07	5.26436e+07	8.92699e+07	0	0	0	1.22296e+08	1.14687e+08	1.39407e+08	0	0	0	6.72785e+07	6.78765e+07	5.2273e+07	0	0	0	8.93308e+07	1.09864e+08	1.32797e+08	0	0	0	2.5769e+07	3.2148e+07	1.95332e+07	0	0	0	7.52307e+07
61	Cer(d40:2)	[M+H]+	Sphingolipids	Ceramides	Cer	(d19:2_21:0)	(d19:2)	(21:0)			620.598	C40 H78 O3 N1	2.00127e+07	2.01471e+07	1.89299e+07	0	0	0	7.92388e+06	8.52075e+06	7.33003e+06	0	0	0	8.7367e+06	6.62131e+06	5.20568e+06	0	0	0	2.27152e+07	3.55017e+07	2.46472e+07	0	0	0	6.93576e+06	9.19476e+06	9.43678e+06	0	0	0	8.69744e+07	8.39494e+07	8.46413e+07	0	0	0	2.67856e+07
62	Cer(d40:2)	[M+H]+	Sphingolipids	Ceramides	Cer	(d40:2)					620.598	C40 H78 O3 N1	4.08864e+06	3.64774e+06	2.90956e+06	0	0	0	1.00624e+07	1.07761e+07	1.22939e+07	0	0	0	7.98121e+06	9.20341e+06	6.65678e+06	0	0	0	1.22752e+07	1.26575e+07	1.30677e+07	0	0	0	7.38947e+06	7.44337e+06	8.1659e+06	0	0	0	1.7836e+07	1.81318e+07	1.62028e+07	0	0	0	8.50145e+06
63	Cer(d40:3)	[M+H]+	Sphingolipids	Ceramides	Cer	(d18:1_22:2)	(d18:1)	(22:2)			618.582	C40 H76 O3 N1	9.67613e+06	6.50681e+06	7.80162e+06	0	0	0	1.58693e+07	1.5507e+07	1.73228e+07	0	0	0	7.97863e+06	7.84654e+06	7.12053e+06	0	0	0	1.10212e+07	9.74343e+06	9.78149e+06	0	0	0	1.13128e+07	1.27466e+07	1.39096e+07	0	0	0	1.31816e+07	1.28779e+07	1.33904e+07	0	0	0	1.56223e+07
64	Cer(d41:0)	[M+H]+	Sphingolipids	Ceramides	Cer	(d18:0_23:0)	(d18:0)	(23:0)			638.645	C41 H84 O3 N1	2.26088e+07	1.87755e+07	2.06451e+07	0	0	0	1.93151e+07	1.56113e+07	1.57411e+07	0	0	0	1.61173e+07	1.70461e+07	1.73485e+07	0	0	0	1.67868e+07	1.40511e+07	1.43006e+07	0	0	0	1.1849e+07	1.82277e+07	1.41478e+07	0	0	0	1.96853e+07	2.17705e+07	2.27971e+07	0	0	0	2.91056e+07
65	Cer(d41:2)	[M+HCOO]-	Sphingolipids	Ceramides	Cer	(d15:0_26:2)	(d15:0)	(26:2)			678.604	C42 H80 O5 N1	0	0	0	4.54719e+08	4.60178e+08	4.74956e+08	0	0	0	6.20327e+08	6.10588e+08	6.55383e+08	0	0	0	7.7723e+08	7.20342e+08	7.45758e+08	0	0	0	6.14528e+08	6.32274e+08	6.35178e+08	0	0	0	4.01504e+08	3.98822e+08	3.97869e+08	0	0	0	5.70483e+08	5.76181e+08	5.64251e+08	0
66	Cer(d41:3)	[M+H]+	Sphingolipids	Ceramides	Cer	(d18:2_23:1)	(d18:2)	(23:1)			632.598	C41 H78 O3 N1	4.48581e+07	4.15972e+07	4.36305e+07	0	0	0	5.06192e+07	5.22398e+07	4.58522e+07	0	0	0	4.77886e+07	5.47225e+07	4.41748e+07	0	0	0	4.29656e+07	4.6583e+07	4.44801e+07	0	0	0	2.53266e+07	2.71787e+07	2.86302e+07	0	0	0	3.77554e+07	3.74154e+07	3.69075e+07	0	0	0	3.29132e+07
67	Cer(d42:0)	[M+H]+	Sphingolipids	Ceramides	Cer	(d18:0_24:0)	(d18:0)	(24:0)			652.66	C42 H86 O3 N1	5.37847e+07	5.31261e+07	5.31189e+07	0	0	0	8.63804e+07	9.33766e+07	8.07473e+07	0	0	0	7.97347e+07	7.4243e+07	7.47413e+07	0	0	0	8.24784e+07	1.0198e+08	8.71737e+07	0	0	0	9.23273e+07	9.32347e+07	9.24142e+07	0	0	0	6.56826e+07	6.49767e+07	6.70988e+07	0	0	0	1.15277e+08
68	Cer(d42:1)	[M+H]+	Sphingolipids	Ceramides	Cer	(d18:0_24:1)	(d18:0)	(24:1)			650.645	C42 H84 O3 N1	3.80113e+08	3.72255e+08	2.89436e+08	0	0	0	5.40834e+08	5.69541e+08	5.62291e+08	0	0	0	6.59368e+08	6.85253e+08	6.05833e+08	0	0	0	3.87821e+08	4.45971e+08	4.12061e+08	0	0	0	4.96869e+08	5.50944e+08	5.10076e+08	0	0	0	5.65013e+08	5.64498e+08	5.31141e+08	0	0	0	4.28351e+08
69	Cer(d42:1+O)	[M+H]+	Sphingolipids	Ceramides	Cer	(d18:1_24:0+O)	(d18:1)	(24:0+O)			666.639	C42 H84 O4 N1	1.59896e+08	1.58901e+08	1.53736e+08	0	0	0	1.93251e+08	1.89375e+08	1.61336e+08	0	0	0	1.99335e+08	2.09459e+08	2.03587e+08	0	0	0	2.09442e+08	2.11902e+08	2.04875e+08	0	0	0	1.75918e+08	2.07282e+08	2.03294e+08	0	0	0	2.66175e+08	2.60651e+08	2.62219e+08	0	0	0	1.79382e+08
70	Cer(d42:2)	[M+H]+	Sphingolipids	Ceramides	Cer	(d42:2)					692.62	C43 H82 O5 N1	0	0	0	2.99596e+07	3.14932e+07	3.68873e+07	0	0	0	4.27137e+07	4.64649e+07	1.88655e+07	0	0	0	5.32025e+07	4.36955e+07	6.83229e+07	0	0	0	7.82959e+07	6.81138e+07	2.99981e+07	0	0	0	5.30544e+07	2.00749e+07	4.68065e+07	0	0	0	4.53057e+07	7.44478e+07	3.28641e+07	0
71	Cer(d42:3)	[M+H]+	Sphingolipids	Ceramides	Cer	(d18:1_24:2)	(d18:1)	(24:2)			646.613	C42 H80 O3 N1	3.90908e+07	4.22683e+07	3.9986e+07	0	0	0	5.1567e+07	5.80616e+07	6.98349e+07	0	0	0	4.39113e+07	4.13057e+07	4.30184e+07	0	0	0	5.17152e+07	5.11206e+07	4.53986e+07	0	0	0	6.66959e+07	6.47652e+07	6.35538e+07	0	0	0	3.49388e+07	2.44627e+07	3.1849e+07	0	0	0	7.28806e+07
72	Cer(d42:4)	[M+H]+	Sphingolipids	Ceramides	Cer	(d19:1_23:3)	(d19:1)	(23:3)			644.598	C42 H78 O3 N1	6.85266e+08	6.76726e+08	6.21005e+08	0	0	0	7.13056e+08	7.09914e+08	7.89291e+08	0	0	0	8.14317e+08	7.76621e+08	7.16745e+08	0	0	0	5.23147e+08	5.27877e+08	5.41872e+08	0	0	0	6.41018e+08	6.83025e+08	7.03098e+08	0	0	0	4.07651e+08	4.1511e+08	4.26058e+08	0	0	0	7.42201e+08
73	Cer(d42:5)	[M+H]+	Sphingolipids	Ceramides	Cer	(d18:0_24:5)	(d18:0)	(24:5)			642.582	C42 H76 O3 N1	4.32082e+08	4.66367e+08	4.43422e+08	0	0	0	4.42231e+08	4.06447e+08	4.7249e+08	0	0	0	5.30487e+08	5.48223e+08	4.9994e+08	0	0	0	2.43218e+08	2.43001e+08	2.58215e+08	0	0	0	4.80148e+08	5.13079e+08	5.15565e+08	0	0	0	2.33657e+08	2.22926e+08	2.16263e+08	0	0	0	4.39341e+08
74	Cer(d44:5)	[M+H]+	Sphingolipids	Ceramides	Cer	(d18:1_26:4)	(d18:1)	(26:4)			670.613	C44 H80 O3 N1	1.3989e+09	1.34802e+09	1.40032e+09	0	0	0	1.51496e+09	1.46704e+09	1.80962e+09	0	0	0	1.36452e+09	1.35445e+09	1.31968e+09	0	0	0	1.62834e+09	1.77997e+09	1.81949e+09	0	0	0	1.30823e+09	1.28823e+09	1.29952e+09	0	0	0	1.90114e+09	1.81102e+09	1.81143e+09	0	0	0	1.42684e+09
75	Cer(m33:1)	[M+H]+	Sphingolipids	Ceramides	Cer	(m17:1_16:0)	(m17:1)	(16:0)			508.509	C33 H66 O2 N1	4.00459e+06	7.81115e+06	6.06871e+06	0	0	0	1.26363e+06	1.80634e+06	1.69216e+06	0	0	0	1.72887e+07	1.02297e+07	1.50013e+07	0	0	0	3.44948e+06	2.66007e+06	2.87367e+06	0	0	0	0	1.34375e+06	698639	0	0	0	2.74458e+07	3.29997e+07	3.3379e+07	0	0	0	1.04365e+07
76	Cer(m36:0)	[M+H]+	Sphingolipids	Ceramides	Cer	(m20:0_16:0)	(m20:0)	(16:0)			552.571	C36 H74 O2 N1	7.47265e+06	6.50764e+06	4.98387e+06	0	0	0	6.77191e+06	6.71919e+06	6.84387e+06	0	0	0	1.0882e+07	1.19938e+07	1.13345e+07	0	0	0	1.48268e+07	1.37324e+07	1.52864e+07	0	0	0	4.1869e+06	4.72554e+06	4.58995e+06	0	0	0	2.12842e+07	2.00207e+07	2.06968e+07	0	0	0	1.03168e+07
77	Cer(m36:0)	[M+H]+	Sphingolipids	Ceramides	Cer	(m18:0_18:0)	(m18:0)	(18:0)			552.571	C36 H74 O2 N1	8.42695e+06	1.43851e+07	1.36485e+07	0	0	0	2.00305e+07	1.34424e+07	1.98943e+07	0	0	0	9.21439e+06	1.8503e+07	9.33605e+06	0	0	0	2.02716e+07	2.00986e+07	2.0735e+07	0	0	0	1.89439e+07	2.25608e+07	2.16164e+07	0	0	0	4.11588e+07	4.11563e+07	4.12868e+07	0	0	0	2.27992e+07
78	Cer(m38:0)	[M+H]+	Sphingolipids	Ceramides	Cer	(m18:0_20:0)	(m18:0)	(20:0)			580.603	C38 H78 O2 N1	1.91751e+07	1.97544e+07	1.662e+07	0	0	0	1.07437e+07	1.50673e+07	1.22193e+07	0	0	0	1.02441e+07	1.14725e+07	1.06009e+07	0	0	0	2.10662e+07	2.18482e+07	2.19802e+07	0	0	0	2.2592e+07	2.1339e+07	2.24483e+07	0	0	0	3.77562e+07	3.87939e+07	3.6288e+07	0	0	0	1.57184e+07
79	Cer(m38:5)	[M+H]+	Sphingolipids	Ceramides	Cer	(m18:1_20:4)	(m18:1)	(20:4)			570.524	C38 H68 O2 N1	2.82661e+07	1.98285e+07	1.83065e+07	0	0	0	1.38344e+07	1.3902e+07	1.84968e+07	0	0	0	2.40658e+07	2.18135e+07	2.39184e+07	0	0	0	1.2063e+07	1.36469e+07	1.27281e+07	0	0	0	1.64092e+07	1.38197e+07	1.99264e+07	0	0	0	9.59136e+07	9.71357e+07	9.62221e+07	0	0	0	3.701e+07
80	Cer(m40:0)	[M+H]+	Sphingolipids	Ceramides	Cer	(m18:0_22:0)	(m18:0)	(22:0)			608.634	C40 H82 O2 N1	7.40698e+07	7.58811e+07	7.13368e+07	0	0	0	7.0942e+07	7.2554e+07	7.28855e+07	0	0	0	6.21451e+07	6.05003e+07	6.39862e+07	0	0	0	6.30119e+07	5.92894e+07	6.08954e+07	0	0	0	1.09957e+08	1.20062e+08	1.23122e+08	0	0	0	1.05911e+08	1.1075e+08	1.08642e+08	0	0	0	7.62974e+07
81	Cer(m40:1)	[M+H]+	Sphingolipids	Ceramides	Cer	(m18:1_22:0)	(m18:1)	(22:0)			606.618	C40 H80 O2 N1	3.05216e+08	3.13397e+08	2.93165e+08	0	0	0	3.0251e+08	3.3919e+08	3.34489e+08	0	0	0	3.58071e+08	3.47343e+08	3.61033e+08	0	0	0	1.78138e+08	2.09536e+08	2.05005e+08	0	0	0	2.93938e+08	3.45772e+08	3.18292e+08	0	0	0	1.67818e+08	1.57207e+08	1.57595e+08	0	0	0	2.90563e+08
82	Cer(m41:0)	[M+HCOO]-	Sphingolipids	Ceramides	Cer	(m17:0_24:0)	(m17:0)	(24:0)			666.641	C42 H84 O4 N1	0	0	0	4.27929e+06	4.28319e+06	4.85989e+06	0	0	0	6.7903e+06	4.77468e+06	5.60903e+06	0	0	0	9.53575e+06	1.02587e+07	9.94563e+06	0	0	0	5.68469e+06	6.67437e+06	6.38888e+06	0	0	0	9.78463e+06	7.24047e+06	7.29776e+06	0	0	0	6.62161e+06	6.50045e+06	6.55455e+06	0
83	Cer(m41:0)	[M+H]+	Sphingolipids	Ceramides	Cer	(m18:0_23:0)	(m18:0)	(23:0)			622.65	C41 H84 O2 N1	3.41822e+07	3.56611e+07	3.54248e+07	0	0	0	3.58224e+07	3.41148e+07	3.2571e+07	0	0	0	4.22123e+07	4.38957e+07	4.25125e+07	0	0	0	4.13855e+07	3.90723e+07	4.05786e+07	0	0	0	3.10616e+07	3.69994e+07	3.64981e+07	0	0	0	8.79134e+07	8.60858e+07	8.38253e+07	0	0	0	4.77176e+07
84	Cer(m41:1)	[M+HCOO]-	Sphingolipids	Ceramides	Cer	(m17:0_24:1)	(m17:0)	(24:1)			664.625	C42 H82 O4 N1	0	0	0	1.1055e+07	1.13229e+07	1.15966e+07	0	0	0	1.44094e+07	1.35899e+07	1.54216e+07	0	0	0	1.65777e+07	1.62592e+07	1.79428e+07	0	0	0	2.27307e+07	2.31459e+07	2.28136e+07	0	0	0	1.85431e+07	1.77647e+07	2.02265e+07	0	0	0	2.76603e+07	2.58786e+07	2.69024e+07	0
85	Cer(m42:1)	[M+H]+	Sphingolipids	Ceramides	Cer	(m18:1_24:0)	(m18:1)	(24:0)			634.65	C42 H84 O2 N1	1.56002e+08	1.55652e+08	1.57166e+08	0	0	0	2.71896e+08	1.92507e+08	2.71661e+08	0	0	0	2.76904e+08	2.37832e+08	3.01968e+08	0	0	0	1.96919e+08	2.13176e+08	2.67066e+08	0	0	0	2.16315e+08	1.67895e+08	2.89074e+08	0	0	0	4.03811e+08	3.8033e+08	3.41979e+08	0	0	0	2.80607e+08
86	Cer(m43:1)	[M+H]+	Sphingolipids	Ceramides	Cer	(m19:0_24:1)	(m19:0)	(24:1)			648.665	C43 H86 O2 N1	7.79631e+06	1.32105e+07	1.40881e+07	0	0	0	1.45138e+07	1.47645e+07	1.42356e+07	0	0	0	1.55588e+07	1.57215e+07	1.46811e+07	0	0	0	2.4694e+07	2.39515e+07	2.58316e+07	0	0	0	1.0419e+07	1.13939e+07	1.11065e+07	0	0	0	4.14053e+07	3.8408e+07	3.92879e+07	0	0	0	2.31976e+07
87	Cer(t34:0)	[M+HCOO]-	Sphingolipids	Ceramides	Cer	(t18:0_16:0)	(t18:0)	(16:0)			600.521	C35 H70 O6 N1	0	0	0	7.73483e+06	7.39253e+06	7.82356e+06	0	0	0	9.53374e+06	9.14446e+06	9.45471e+06	0	0	0	8.09137e+06	9.33171e+06	8.52632e+06	0	0	0	9.29582e+06	7.66945e+06	1.00189e+07	0	0	0	1.18639e+07	1.27036e+07	1.10973e+07	0	0	0	1.17687e+07	1.29276e+07	1.25921e+07	0
88	Cer(t34:1)	[M+HCOO]-	Sphingolipids	Ceramides	Cer	(t16:0_18:1)	(t16:0)	(18:1)			598.505	C35 H68 O6 N1	0	0	0	4.97676e+06	4.28696e+06	4.27706e+06	0	0	0	5.79173e+06	5.76458e+06	5.63475e+06	0	0	0	4.19306e+06	5.49522e+06	4.70829e+06	0	0	0	3.72046e+06	2.36376e+06	3.02889e+06	0	0	0	4.25678e+06	4.90856e+06	4.51909e+06	0	0	0	2.7037e+06	3.27273e+06	2.58452e+06	0
89	Cer(t38:0)	[M+HCOO]-	Sphingolipids	Ceramides	Cer	(t18:0_20:0)	(t18:0)	(20:0)			656.583	C39 H78 O6 N1	0	0	0	1.04815e+07	1.01735e+07	1.03129e+07	0	0	0	1.17708e+07	1.17803e+07	1.37719e+07	0	0	0	1.29033e+07	1.57949e+07	1.59056e+07	0	0	0	1.5078e+07	1.52638e+07	1.59415e+07	0	0	0	1.9708e+07	1.98999e+07	1.7593e+07	0	0	0	2.19257e+07	2.20801e+07	2.24014e+07	0
90	Cer(t40:0)	[M+H]+	Sphingolipids	Ceramides	Cer	(t18:0_22:0)	(t18:0)	(22:0)			640.624	C40 H82 O4 N1	8.71033e+07	8.51064e+07	8.38909e+07	0	0	0	9.77198e+07	1.01924e+08	9.25081e+07	0	0	0	9.7584e+07	1.20461e+08	1.25314e+08	0	0	0	9.72444e+07	9.67957e+07	9.44952e+07	0	0	0	1.26278e+08	1.45646e+08	1.44754e+08	0	0	0	8.48656e+07	8.72501e+07	8.63529e+07	0	0	0	1.00384e+08
91	Cer(t41:0)	[M+H]+	Sphingolipids	Ceramides	Cer	(t18:0_23:0)	(t18:0)	(23:0)			654.639	C41 H84 O4 N1	6.35484e+07	6.28431e+07	5.95691e+07	0	0	0	3.4339e+07	4.33137e+07	3.4276e+07	0	0	0	5.78075e+07	6.60129e+07	6.4248e+07	0	0	0	4.14479e+07	4.75239e+07	4.96088e+07	0	0	0	4.72688e+07	5.41459e+07	5.23013e+07	0	0	0	6.1815e+07	6.52716e+07	6.14437e+07	0	0	0	5.66745e+07
92	Cer(t42:0)	[M+H]+	Sphingolipids	Ceramides	Cer	(t18:0_24:0)	(t18:0)	(24:0)			668.655	C42 H86 O4 N1	8.39945e+07	7.95628e+07	8.48973e+07	0	0	0	7.20125e+07	8.16591e+07	7.34442e+07	0	0	0	1.10208e+08	1.05026e+08	1.05221e+08	0	0	0	9.40942e+07	1.00554e+08	9.69862e+07	0	0	0	9.17477e+07	1.06113e+08	1.03009e+08	0	0	0	8.89583e+07	9.32122e+07	9.29533e+07	0	0	0	1.02785e+08
93	Cer(t42:1)	[M+HCOO]-	Sphingolipids	Ceramides	Cer	(t18:0_24:1)	(t18:0)	(24:1)			710.63	C43 H84 O6 N1	0	0	0	8.17815e+07	7.32805e+07	7.64273e+07	0	0	0	9.67428e+07	9.75296e+07	1.04659e+08	0	0	0	1.11821e+08	1.13193e+08	1.13377e+08	0	0	0	1.45555e+08	1.56338e+08	1.51918e+08	0	0	0	1.28566e+08	1.27633e+08	1.38992e+08	0	0	0	1.6419e+08	1.64182e+08	1.66406e+08	0
94	Cer(t42:2)	[M+HCOO]-	Sphingolipids	Ceramides	Cer	(t42:2)					708.615	C43 H82 O6 N1	0	0	0	1.07843e+07	1.05099e+07	9.16846e+06	0	0	0	1.3867e+07	1.35547e+07	1.57852e+07	0	0	0	1.53053e+07	1.41452e+07	1.49248e+07	0	0	0	2.11896e+07	1.96789e+07	2.3195e+07	0	0	0	1.949e+07	2.04044e+07	2.00056e+07	0	0	0	2.22331e+07	2.42599e+07	2.56923e+07	0
95	ChE	[M+H-H2O]+	Sterol lipids	Cholesterol	ChE						369.352	C27 H45 O0	7.69148e+07	6.81253e+07	6.6673e+07	0	0	0	8.91082e+07	9.73047e+07	8.71514e+07	0	0	0	8.74298e+07	8.76348e+07	1.0131e+08	0	0	0	9.59232e+07	8.28297e+07	9.47211e+07	0	0	0	8.69737e+07	1.00394e+08	8.71007e+07	0	0	0	9.09797e+07	7.79517e+07	1.18885e+08	0	0	0	6.53619e+07
96	ChE(20:4)	[M+NH4]+	Sterol lipids	Cholesteryl ester	ChE	(20:4)	(20:4)				690.618	C47 H80 O2 N1	1.82112e+08	1.75364e+08	1.75634e+08	0	0	0	2.28746e+08	2.37759e+08	2.17467e+08	0	0	0	2.70077e+08	2.37987e+08	2.33674e+08	0	0	0	2.34878e+08	2.67308e+08	2.67736e+08	0	0	0	2.5013e+08	2.45833e+08	2.36601e+08	0	0	0	2.72497e+08	3.15907e+08	2.89269e+08	0	0	0	2.43723e+08
97	Co(Q10)	[M+H]+	Prenol lipids	Ubiquinones	Co	(Q10)	(Q10)				863.691	C59 H91 O4	3.42681e+07	4.42511e+07	4.47142e+07	0	0	0	2.81234e+07	1.85347e+07	2.85393e+07	0	0	0	4.89575e+07	4.37917e+07	5.88275e+07	0	0	0	1.34674e+08	1.49415e+08	1.47197e+08	0	0	0	3.89755e+07	6.01911e+07	5.94992e+07	0	0	0	1.5174e+08	1.66302e+08	1.46029e+08	0	0	0	5.99506e+07
98	Co(Q6)a	[M+H]+	Prenol lipids	Ubiquinones	Co	(Q6)	(Q6)				591.441	C39 H59 O4	5.11803e+07	5.03695e+07	4.80426e+07	0	0	0	3.90352e+07	4.68286e+07	4.39223e+07	0	0	0	6.36471e+07	5.96364e+07	6.64367e+07	0	0	0	4.11775e+07	4.46695e+07	4.08134e+07	0	0	0	3.71481e+07	4.50554e+07	4.54918e+07	0	0	0	6.83207e+07	6.29785e+07	6.22703e+07	0	0	0	5.52314e+07
99	Co(Q6)b	[M+H]+	Prenol lipids	Ubiquinones	Co	(Q6)	(Q6)				591.441	C39 H59 O4	1.42606e+08	1.41222e+08	1.38539e+08	0	0	0	1.241e+08	1.26774e+08	1.46207e+08	0	0	0	1.67608e+08	1.6171e+08	1.58965e+08	0	0	0	1.51631e+08	1.47523e+08	1.5263e+08	0	0	0	1.21463e+08	1.38145e+08	1.44207e+08	0	0	0	1.8234e+08	1.89779e+08	1.90009e+08	0	0	0	1.61706e+08
100	Co(Q7)a	[M+H]+	Prenol lipids	Ubiquinones	Co	(Q7)	(Q7)				659.503	C44 H67 O4	9.48412e+07	8.53422e+07	7.48974e+07	0	0	0	6.67159e+07	7.10137e+07	7.50277e+07	0	0	0	9.99151e+07	7.41726e+07	8.56621e+07	0	0	0	5.38408e+07	4.82812e+07	5.88475e+07	0	0	0	5.47804e+07	7.01141e+07	5.65811e+07	0	0	0	1.13937e+08	1.09679e+08	1.10486e+08	0	0	0	9.12367e+07
101	Co(Q7)b	[M+H]+	Prenol lipids	Ubiquinones	Co	(Q7)	(Q7)				659.503	C44 H67 O4	2.11851e+07	2.45944e+07	2.10964e+07	0	0	0	1.46786e+07	1.83859e+07	1.77537e+07	0	0	0	2.54064e+07	2.28816e+07	2.57365e+07	0	0	0	1.80653e+07	1.61495e+07	1.58622e+07	0	0	0	1.52142e+07	1.8183e+07	1.81323e+07	0	0	0	2.60925e+07	2.64728e+07	3.04111e+07	0	0	0	2.24801e+07
102	Co(Q7)c	[M+H]+	Prenol lipids	Ubiquinones	Co	(Q7)	(Q7)				659.503	C44 H67 O4	146660366	1.40377e+08	1.32647e+08	0	0	0	1.23432e+08	1.37199e+08	1.27695e+08	0	0	0	1.51732e+08	1.60868e+08	1.64909e+08	0	0	0	1.47878e+08	1.50339e+08	1.433e+08	0	0	0	1.21771e+08	1.4172e+08	1.31952e+08	0	0	0	1.7992e+08	1.78169e+08	1.86326e+08	0	0	0	1.59555e+08
103	Co(Q8)a	[M+H]+	Prenol lipids	Ubiquinones	Co	(Q8)	(Q8)				727.566	C49 H75 O4	4.43269e+09	4.32758e+09	4.25317e+09	0	0	0	3.45704e+09	3.73783e+09	3.6835e+09	0	0	0	5.26316e+09	5.17602e+09	5.34852e+09	0	0	0	3.61673e+09	3.59304e+09	3.53032e+09	0	0	0	3.21362e+09	3.93073e+09	3.778e+09	0	0	0	5.76088e+09	5.51384e+09	5.74131e+09	0	0	0	4.83577e+09
104	Co(Q8)b	[M+H]+	Prenol lipids	Ubiquinones	Co	(Q8)	(Q8)				727.566	C49 H75 O4	4.94016e+07	5.27311e+07	4.32677e+07	0	0	0	4.65798e+07	4.22498e+07	5.05253e+07	0	0	0	6.40268e+07	5.90304e+07	5.81767e+07	0	0	0	5.83357e+07	4.88324e+07	5.08355e+07	0	0	0	4.72115e+07	4.82609e+07	5.19293e+07	0	0	0	7.32624e+07	7.78505e+07	6.7229e+07	0	0	0	6.44281e+07
105	Co(Q9)	[M+H]+	Prenol lipids	Ubiquinones	Co	(Q9)	(Q9)				795.629	C54 H83 O4	1.29938e+10	1.33395e+10	1.27789e+10	0	0	0	1.1095e+10	1.17604e+10	1.29544e+10	0	0	0	1.54818e+10	1.53304e+10	1.53771e+10	0	0	0	1.44e+10	1.37816e+10	1.38203e+10	0	0	0	1.15428e+10	1.24633e+10	1.25593e+10	0	0	0	1.72175e+10	1.73854e+10	1.80188e+10	0	0	0	1.54767e+10
106	DG(30:0)	[M+NH4]+	Glycerolipids	Diglycerides	DG	(16:0_14:0)	(16:0)	(14:0)			558.509	C33 H68 O5 N1	4.68257e+07	4.55159e+07	4.21023e+07	0	0	0	2.25712e+07	2.18236e+07	1.9822e+07	0	0	0	4.40437e+07	4.7231e+07	4.37452e+07	0	0	0	2.20485e+07	2.64426e+07	2.44942e+07	0	0	0	5.52019e+07	6.4815e+07	6.25032e+07	0	0	0	6.21138e+07	6.91621e+07	6.76547e+07	0	0	0	4.50017e+07
107	DG(32:0)	[M+Na]+	Glycerolipids	Diglycerides	DG	(16:0_16:0)	(16:0)	(16:0)			591.496	C35 H68 O5 Na1	1.09103e+09	1.02176e+09	1.00358e+09	0	0	0	6.73799e+08	6.74239e+08	8.19034e+08	0	0	0	9.15174e+08	9.29243e+08	9.41355e+08	0	0	0	6.3804e+08	6.00634e+08	6.43586e+08	0	0	0	1.06743e+09	1.11441e+09	1.09894e+09	0	0	0	9.98208e+08	1.00917e+09	1.00413e+09	0	0	0	1.13801e+09
108	DG(32:1)	[M+NH4]+	Glycerolipids	Diglycerides	DG	(16:0_16:1)	(16:0)	(16:1)			584.525	C35 H70 O5 N1	3.01199e+09	3.13679e+09	3.04132e+09	0	0	0	1.24795e+09	1.23111e+09	1.18883e+09	0	0	0	3.04286e+09	3.10938e+09	3.12978e+09	0	0	0	1.10819e+09	1.14626e+09	1.15983e+09	0	0	0	2.15722e+09	2.46208e+09	2.31405e+09	0	0	0	1.66317e+09	1.6809e+09	1.72466e+09	0	0	0	2.0591e+09
109	DG(32:2)	[M+NH4]+	Glycerolipids	Diglycerides	DG	(16:1_16:1)	(16:1)	(16:1)			582.509	C35 H68 O5 N1	1.12449e+09	1.08354e+09	1.09803e+09	0	0	0	5.51694e+08	5.84152e+08	5.80722e+08	0	0	0	1.40355e+09	1.38765e+09	1.37649e+09	0	0	0	4.86303e+08	4.66932e+08	4.58031e+08	0	0	0	5.31068e+08	5.95047e+08	5.90806e+08	0	0	0	3.60562e+08	3.66688e+08	3.83737e+08	0	0	0	7.04879e+08
110	DG(32:3)	[M+NH4]+	Glycerolipids	Diglycerides	DG	(18:2_14:1)	(18:2)	(14:1)			580.494	C35 H66 O5 N1	1.00163e+08	1.15451e+08	1.10342e+08	0	0	0	7.596e+07	7.66207e+07	7.5222e+07	0	0	0	2.08879e+08	2.03325e+08	2.04132e+08	0	0	0	5.49244e+07	5.99413e+07	5.90908e+07	0	0	0	3.75298e+07	4.71335e+07	4.82593e+07	0	0	0	2.21185e+07	2.17768e+07	2.24295e+07	0	0	0	8.24965e+07
111	DG(33:0)	[M+Na]+	Glycerolipids	Diglycerides	DG	(16:0_17:0)	(16:0)	(17:0)			605.512	C36 H70 O5 Na1	1.30793e+07	1.21203e+07	1.20002e+07	0	0	0	1.14446e+07	9.64831e+06	1.03935e+07	0	0	0	1.71026e+07	1.53457e+07	1.44718e+07	0	0	0	8.06172e+06	8.05889e+06	7.71038e+06	0	0	0	1.22355e+07	1.11341e+07	1.27576e+07	0	0	0	1.97193e+07	1.70092e+07	1.88156e+07	0	0	0	1.66148e+07
112	DG(33:1)	[M+NH4]+	Glycerolipids	Diglycerides	DG	(15:0_18:1)	(15:0)	(18:1)			598.541	C36 H72 O5 N1	2.32863e+08	2.31698e+08	2.35379e+08	0	0	0	1.25812e+08	1.2151e+08	1.13023e+08	0	0	0	3.18562e+08	3.28052e+08	3.20403e+08	0	0	0	1.06373e+08	1.04152e+08	9.67281e+07	0	0	0	1.40399e+08	1.54279e+08	1.52178e+08	0	0	0	1.36179e+08	1.43068e+08	1.57202e+08	0	0	0	1.67135e+08
113	DG(33:2)	[M+NH4]+	Glycerolipids	Diglycerides	DG	(15:0_18:2)	(15:0)	(18:2)			596.525	C36 H70 O5 N1	1.83469e+08	1.75031e+08	1.85484e+08	0	0	0	1.44661e+08	1.41869e+08	1.41144e+08	0	0	0	3.57599e+08	3.53203e+08	3.57891e+08	0	0	0	8.76705e+07	9.59794e+07	9.22477e+07	0	0	0	8.88053e+07	9.86495e+07	8.53383e+07	0	0	0	7.60105e+07	7.58582e+07	8.11114e+07	0	0	0	1.42552e+08
114	DG(34:0)	[M+Na]+	Glycerolipids	Diglycerides	DG	(18:0_16:0)	(18:0)	(16:0)			619.527	C37 H72 O5 Na1	3.2575e+08	3.43282e+08	3.17367e+08	0	0	0	2.49298e+08	2.44539e+08	2.61271e+08	0	0	0	3.69297e+08	3.88073e+08	3.75547e+08	0	0	0	2.14877e+08	2.07674e+08	2.16286e+08	0	0	0	3.32267e+08	3.33526e+08	3.57762e+08	0	0	0	3.98605e+08	3.84401e+08	3.91159e+08	0	0	0	3.87843e+08
115	DG(34:1)a	[M+NH4]+	Glycerolipids	Diglycerides	DG	(16:0_18:1)	(16:0)	(18:1)			612.556	C37 H74 O5 N1	4.66614e+08	4.6364e+08	4.94833e+08	0	0	0	2.58771e+08	2.6028e+08	2.63543e+08	0	0	0	4.14626e+08	4.2192e+08	4.53556e+08	0	0	0	3.37069e+08	3.49456e+08	3.67005e+08	0	0	0	5.07166e+08	5.0903e+08	4.6576e+08	0	0	0	5.23635e+08	5.61325e+08	5.848e+08	0	0	0	2.35374e+08
116	DG(34:1)b	[M+NH4]+	Glycerolipids	Diglycerides	DG	(16:0_18:1)	(16:0)	(18:1)			612.556	C37 H74 O5 N1	1.95268e+10	1.93568e+10	1.90299e+10	0	0	0	1.08298e+10	1.05635e+10	1.07326e+10	0	0	0	1.86724e+10	1.85575e+10	1.88941e+10	0	0	0	1.14125e+10	1.15569e+10	1.16712e+10	0	0	0	1.53534e+10	1.73051e+10	1.70505e+10	0	0	0	1.37624e+10	1.41769e+10	1.39796e+10	0	0	0	1.54267e+10
117	DG(34:2)	[M+Na]+	Glycerolipids	Diglycerides	DG	(16:1_18:1)	(16:1)	(18:1)			615.496	C37 H68 O5 Na1	1.15276e+10	1.17704e+10	1.20844e+10	0	0	0	7.6214e+09	8.71509e+09	8.08052e+09	0	0	0	1.17301e+10	1.06935e+10	1.20809e+10	0	0	0	7.49901e+09	7.25945e+09	7.89471e+09	0	0	0	8.59129e+09	9.57023e+09	9.90653e+09	0	0	0	6.96953e+09	7.18407e+09	7.03496e+09	0	0	0	7.97089e+09
118	DG(34:3)	[M+NH4]+	Glycerolipids	Diglycerides	DG	(16:1_18:2)	(16:1)	(18:2)			608.525	C37 H70 O5 N1	1.29979e+10	1.29355e+10	1.28727e+10	0	0	0	7.59666e+09	7.45632e+09	7.63845e+09	0	0	0	1.74193e+10	1.72419e+10	1.74505e+10	0	0	0	3.89811e+09	4.09761e+09	3.95297e+09	0	0	0	4.48974e+09	4.81661e+09	4.89643e+09	0	0	0	2.44303e+09	2.39891e+09	2.49923e+09	0	0	0	7.3364e+09
119	DG(34:3)	[M+NH4]+	Glycerolipids	Diglycerides	DG	(16:0_18:3)	(16:0)	(18:3)			608.525	C37 H70 O5 N1	2.46452e+08	2.87556e+08	2.71781e+08	0	0	0	2.77921e+08	2.85518e+08	2.70127e+08	0	0	0	4.18573e+08	3.99118e+08	4.24405e+08	0	0	0	2.12841e+08	2.18923e+08	2.30385e+08	0	0	0	3.26605e+08	3.73237e+08	3.49403e+08	0	0	0	3.27627e+08	3.27697e+08	3.14422e+08	0	0	0	2.86189e+08
120	DG(34:4)	[M+NH4]+	Glycerolipids	Diglycerides	DG	(16:1_18:3)	(16:1)	(18:3)			606.509	C37 H68 O5 N1	3.15271e+08	3.32604e+08	3.51998e+08	0	0	0	1.47294e+08	1.25759e+08	1.43681e+08	0	0	0	4.68823e+08	4.2257e+08	5.08442e+08	0	0	0	5.71337e+07	4.52704e+07	4.91492e+07	0	0	0	5.91831e+07	4.28995e+07	5.53067e+07	0	0	0	2.58341e+07	2.21456e+07	3.61266e+07	0	0	0	1.41811e+08
121	DG(34:4)	[M+NH4]+	Glycerolipids	Diglycerides	DG	(14:0_20:4)	(14:0)	(20:4)			606.509	C37 H68 O5 N1	1.04232e+08	9.22266e+07	9.2572e+07	0	0	0	4.96651e+07	6.00739e+07	5.64479e+07	0	0	0	1.02214e+08	9.23449e+07	9.01969e+07	0	0	0	5.03368e+07	5.80862e+07	4.9624e+07	0	0	0	5.95723e+07	6.50168e+07	6.1174e+07	0	0	0	5.97134e+07	6.27328e+07	5.93338e+07	0	0	0	7.61604e+07
122	DG(35:1)	[M+Na]+	Glycerolipids	Diglycerides	DG	(17:0_18:1)	(17:0)	(18:1)			631.527	C38 H72 O5 Na1	1.65667e+08	1.88011e+08	1.56796e+08	0	0	0	8.86993e+07	8.52928e+07	9.88438e+07	0	0	0	2.03748e+08	1.94595e+08	1.91055e+08	0	0	0	8.63644e+07	8.78733e+07	8.86185e+07	0	0	0	9.97503e+07	9.42551e+07	1.04349e+08	0	0	0	1.23279e+08	1.236e+08	1.16424e+08	0	0	0	1.46372e+08
123	DG(35:2)	[M+NH4]+	Glycerolipids	Diglycerides	DG	(17:1_18:1)	(17:1)	(18:1)			624.556	C38 H74 O5 N1	4.10646e+08	3.98392e+08	4.02272e+08	0	0	0	1.56147e+08	1.46397e+08	1.72745e+08	0	0	0	4.62793e+08	4.79834e+08	4.72176e+08	0	0	0	1.1986e+08	1.135e+08	1.14424e+08	0	0	0	1.03464e+08	1.21289e+08	1.03862e+08	0	0	0	1.12953e+08	1.17105e+08	1.08261e+08	0	0	0	1.9083e+08
124	DG(35:2)	[M+Na]+	Glycerolipids	Diglycerides	DG	(17:0_18:2)	(17:0)	(18:2)			629.512	C38 H70 O5 Na1	1.05671e+08	1.00968e+08	9.11303e+07	0	0	0	6.06313e+07	5.78693e+07	6.97071e+07	0	0	0	1.52718e+08	1.48233e+08	1.46912e+08	0	0	0	4.27132e+07	4.62083e+07	4.18346e+07	0	0	0	3.8249e+07	3.53341e+07	3.45023e+07	0	0	0	6.15147e+07	4.8291e+07	5.31607e+07	0	0	0	9.23498e+07
125	DG(35:3)	[M+NH4]+	Glycerolipids	Diglycerides	DG	(17:1_18:2)	(17:1)	(18:2)			622.541	C38 H72 O5 N1	4.75928e+08	4.60681e+08	4.72178e+08	0	0	0	3.26458e+08	3.42392e+08	3.1033e+08	0	0	0	8.85855e+08	9.55073e+08	9.03828e+08	0	0	0	1.46131e+08	1.53741e+08	1.45607e+08	0	0	0	1.1405e+08	1.38647e+08	1.54728e+08	0	0	0	1.13714e+08	1.17613e+08	1.19175e+08	0	0	0	2.86022e+08
126	DG(36:0)	[M+Na]+	Glycerolipids	Diglycerides	DG	(18:0_18:0)	(18:0)	(18:0)			647.558	C39 H76 O5 Na1	1.20436e+08	1.0681e+08	1.02188e+08	0	0	0	1.06658e+08	1.10076e+08	1.16469e+08	0	0	0	1.92024e+08	2.00674e+08	1.95892e+08	0	0	0	6.7357e+07	6.68007e+07	7.15692e+07	0	0	0	1.10514e+08	1.12117e+08	1.21444e+08	0	0	0	8.91033e+07	7.65647e+07	7.93161e+07	0	0	0	1.14547e+08
127	DG(36:1)	[M+NH4]+	Glycerolipids	Diglycerides	DG	(18:0_18:1)	(18:0)	(18:1)			640.587	C39 H78 O5 N1	2.34162e+09	2.13208e+09	2.27927e+09	0	0	0	1.24318e+09	1.23769e+09	1.05955e+09	0	0	0	2.6298e+09	2.60155e+09	2.328e+09	0	0	0	1.28439e+09	1.19166e+09	1.2705e+09	0	0	0	1.28404e+09	1.53884e+09	1.71737e+09	0	0	0	1.42315e+09	1.54916e+09	1.38012e+09	0	0	0	1.48214e+09
128	DG(36:2)a	[M+Na]+	Glycerolipids	Diglycerides	DG	(18:1_18:1)	(18:1)	(18:1)			643.527	C39 H72 O5 Na1	5.45986e+08	5.48577e+08	5.4512e+08	0	0	0	2.89978e+08	3.02533e+08	3.34219e+08	0	0	0	8.39889e+08	7.87306e+08	8.16208e+08	0	0	0	2.02699e+08	2.19132e+08	1.89771e+08	0	0	0	1.51586e+08	1.95964e+08	1.98345e+08	0	0	0	9.7436e+07	9.90651e+07	1.1284e+08	0	0	0	3.12354e+08
129	DG(36:2)b	[M+NH4]+	Glycerolipids	Diglycerides	DG	(18:1_18:1)	(18:1)	(18:1)			638.572	C39 H76 O5 N1	3.60013e+10	3.60317e+10	3.62855e+10	0	0	0	1.09917e+10	1.05803e+10	1.04282e+10	0	0	0	3.09194e+10	3.14154e+10	3.10146e+10	0	0	0	1.02013e+10	1.06181e+10	1.29393e+10	0	0	0	1.12001e+10	1.57638e+10	1.23572e+10	0	0	0	1.07194e+10	1.07558e+10	1.1066e+10	0	0	0	16084264100
130	DG(36:3)	[M+NH4]+	Glycerolipids	Diglycerides	DG	(18:1_18:2)	(18:1)	(18:2)			636.556	C39 H74 O5 N1	4.93767e+10	4.80039e+10	5.01635e+10	0	0	0	2.89075e+10	2.89738e+10	2.92696e+10	0	0	0	5.83499e+10	5.67948e+10	6.11826e+10	0	0	0	1.72909e+10	1.73906e+10	1.73891e+10	0	0	0	1.64705e+10	1.81703e+10	1.73522e+10	0	0	0	1.27684e+10	1.26731e+10	1.27957e+10	0	0	0	3.12581e+10
131	DG(36:4)	[M+NH4]+	Glycerolipids	Diglycerides	DG	(18:2_18:2)	(18:2)	(18:2)			634.541	C39 H72 O5 N1	1.81653e+10	1.73774e+10	1.75794e+10	0	0	0	1.39978e+10	1.38676e+10	1.36328e+10	0	0	0	3.55589e+10	3.66694e+10	3.43726e+10	0	0	0	4.48728e+09	4.63153e+09	4.96248e+09	0	0	0	4.2692e+09	4.63608e+09	4.52361e+09	0	0	0	2.76826e+09	2.62107e+09	2.3469e+09	0	0	0	1.14987e+10
132	DG(36:4)	[M+NH4]+	Glycerolipids	Diglycerides	DG	(18:1_18:3)	(18:1)	(18:3)			634.541	C39 H72 O5 N1	1.14358e+09	1.1885e+09	1.18127e+09	0	0	0	5.90384e+08	5.87381e+08	5.34266e+08	0	0	0	1.8544e+09	1.84139e+09	1.8266e+09	0	0	0	3.64124e+08	3.55345e+08	3.78165e+08	0	0	0	4.32345e+08	5.00615e+08	4.78976e+08	0	0	0	3.62361e+08	3.34406e+08	3.44161e+08	0	0	0	6.90314e+08
133	DG(36:4)	[M+NH4]+	Glycerolipids	Diglycerides	DG	(16:0_20:4)	(16:0)	(20:4)			634.541	C39 H72 O5 N1	5.67354e+09	5.38463e+09	5.06881e+09	0	0	0	5.1172e+09	5.2405e+09	5.26253e+09	0	0	0	4.09587e+09	4.02241e+09	4.33605e+09	0	0	0	5.19213e+09	5.20607e+09	5.22105e+09	0	0	0	6.44761e+09	7.26434e+09	7.20541e+09	0	0	0	6.64237e+09	6.96852e+09	6.50963e+09	0	0	0	6.30005e+09
134	DG(36:5)	[M+NH4]+	Glycerolipids	Diglycerides	DG	(18:3_18:2)	(18:3)	(18:2)			632.525	C39 H70 O5 N1	6.91113e+08	5.44796e+08	5.23859e+08	0	0	0	3.60508e+08	4.11156e+08	5.7454e+08	0	0	0	1.49515e+09	1.5071e+09	1.45922e+09	0	0	0	1.48715e+08	1.43914e+08	1.23301e+08	0	0	0	1.03441e+08	1.23679e+08	1.07127e+08	0	0	0	6.7638e+07	4.32505e+07	3.98725e+07	0	0	0	3.4738e+08
135	DG(36:5)a	[M+NH4]+	Glycerolipids	Diglycerides	DG	(16:1_20:4)	(16:1)	(20:4)			632.525	C39 H70 O5 N1	8.27374e+08	9.79803e+08	7.95218e+08	0	0	0	5.35943e+08	5.43748e+08	5.2216e+08	0	0	0	9.64604e+08	9.11852e+08	9.39932e+08	0	0	0	3.86889e+08	3.98069e+08	3.95463e+08	0	0	0	4.11078e+08	4.31796e+08	5.98608e+08	0	0	0	3.91395e+08	4.48721e+08	4.9396e+08	0	0	0	5.49184e+08
136	DG(36:5)b	[M+NH4]+	Glycerolipids	Diglycerides	DG	(16:1_20:4)	(16:1)	(20:4)			632.525	C39 H70 O5 N1	2.41741e+08	2.36957e+08	2.47901e+08	0	0	0	1.55665e+08	1.627e+08	1.61835e+08	0	0	0	1.59094e+08	1.50276e+08	1.44583e+08	0	0	0	1.33529e+08	1.4815e+08	1.30293e+08	0	0	0	2.58446e+08	2.86773e+08	2.88816e+08	0	0	0	3.39939e+08	3.48226e+08	3.35431e+08	0	0	0	2.57536e+08
137	DG(36:6)	[M+NH4]+	Glycerolipids	Diglycerides	DG	(16:1_20:5)	(16:1)	(20:5)			630.509	C39 H68 O5 N1	8.47992e+07	8.7608e+07	8.76588e+07	0	0	0	4.8502e+07	3.84985e+07	4.33949e+07	0	0	0	8.69918e+07	9.32963e+07	8.383e+07	0	0	0	2.36714e+07	1.91405e+07	1.95971e+07	0	0	0	3.47883e+07	4.16563e+07	4.05448e+07	0	0	0	1.58413e+07	1.98904e+07	2.16105e+07	0	0	0	4.12336e+07
138	DG(37:1)	[M+Na]+	Glycerolipids	Diglycerides	DG	(19:0_18:1)	(19:0)	(18:1)			659.558	C40 H76 O5 Na1	2.96189e+07	3.06415e+07	2.91484e+07	0	0	0	1.81099e+07	1.96827e+07	2.28615e+07	0	0	0	4.74883e+07	4.57142e+07	4.69457e+07	0	0	0	1.8756e+07	1.83814e+07	1.95552e+07	0	0	0	1.09622e+07	1.14333e+07	9.72084e+06	0	0	0	1.02378e+07	9.74581e+06	1.05779e+07	0	0	0	2.38431e+07
139	DG(37:2)	[M+NH4]+	Glycerolipids	Diglycerides	DG	(19:1_18:1)	(19:1)	(18:1)			652.587	C40 H78 O5 N1	2.15954e+08	2.08486e+08	2.59272e+08	0	0	0	9.58885e+07	9.48953e+07	9.00585e+07	0	0	0	3.11777e+08	3.19061e+08	3.13272e+08	0	0	0	6.36548e+07	6.3977e+07	6.1195e+07	0	0	0	4.95319e+07	5.96763e+07	5.60348e+07	0	0	0	6.80681e+07	6.89748e+07	6.55745e+07	0	0	0	1.16228e+08
140	DG(37:2)	[M+NH4]+	Glycerolipids	Diglycerides	DG	(19:0_18:2)	(19:0)	(18:2)			652.587	C40 H78 O5 N1	5.30357e+07	5.12826e+07	4.43261e+07	0	0	0	5.03061e+07	5.22652e+07	4.6912e+07	0	0	0	1.45132e+08	1.41882e+08	1.31155e+08	0	0	0	3.03183e+07	3.12508e+07	3.32343e+07	0	0	0	2.27722e+07	3.32809e+07	2.95256e+07	0	0	0	2.68457e+07	2.80417e+07	2.80402e+07	0	0	0	4.47622e+07
141	DG(37:3)	[M+NH4]+	Glycerolipids	Diglycerides	DG	(19:1_18:2)	(19:1)	(18:2)			650.572	C40 H76 O5 N1	2.59442e+08	2.28241e+08	2.4886e+08	0	0	0	1.26246e+08	1.24007e+08	1.20653e+08	0	0	0	4.98077e+08	4.8382e+08	4.81189e+08	0	0	0	6.64612e+07	6.68833e+07	6.63457e+07	0	0	0	4.8623e+07	5.40503e+07	5.4263e+07	0	0	0	5.65904e+07	5.36931e+07	5.25323e+07	0	0	0	1.34345e+08
142	DG(38:1)	[M+Na]+	Glycerolipids	Diglycerides	DG	(20:0_18:1)	(20:0)	(18:1)			673.574	C41 H78 O5 Na1	4.95761e+08	4.63331e+08	4.71507e+08	0	0	0	2.59593e+08	2.97059e+08	3.10465e+08	0	0	0	8.5726e+08	7.70938e+08	8.39075e+08	0	0	0	2.70385e+08	2.80421e+08	2.67963e+08	0	0	0	3.8197e+08	4.15557e+08	4.58534e+08	0	0	0	9.20616e+07	9.02947e+07	8.11009e+07	0	0	0	3.06866e+08
143	DG(38:2)	[M+Na]+	Glycerolipids	Diglycerides	DG	(20:1_18:1)	(20:1)	(18:1)			671.558	C41 H76 O5 Na1	1.3204e+09	1.30127e+09	1.32232e+09	0	0	0	5.07795e+08	5.0606e+08	6.22164e+08	0	0	0	1.02106e+09	1.00189e+09	1.03536e+09	0	0	0	6.21257e+08	5.87898e+08	6.33929e+08	0	0	0	4.91556e+08	5.39993e+08	5.50369e+08	0	0	0	2.73382e+08	2.70773e+08	2.63168e+08	0	0	0	6.87627e+08
144	DG(38:2)	[M+Na]+	Glycerolipids	Diglycerides	DG	(20:0_18:2)	(20:0)	(18:2)			671.558	C41 H76 O5 Na1	2.83964e+08	2.68986e+08	2.75766e+08	0	0	0	2.18873e+08	2.13793e+08	2.36997e+08	0	0	0	5.4413e+08	5.50289e+08	5.53257e+08	0	0	0	1.5755e+08	1.6864e+08	1.55819e+08	0	0	0	2.01195e+08	2.10652e+08	2.40857e+08	0	0	0	3.43428e+07	3.7791e+07	3.80329e+07	0	0	0	2.5195e+08
145	DG(38:3)	[M+NH4]+	Glycerolipids	Diglycerides	DG	(20:1_18:2)	(20:1)	(18:2)			664.587	C41 H78 O5 N1	3.64209e+09	3.66663e+09	3.71828e+09	0	0	0	1.9922e+09	1.95032e+09	1.89299e+09	0	0	0	5.22694e+09	5.13535e+09	5.22127e+09	0	0	0	1.5042e+09	1.50581e+09	1.51625e+09	0	0	0	1.02732e+09	1.21881e+09	1.22353e+09	0	0	0	6.20218e+08	6.20409e+08	6.2588e+08	0	0	0	2.06068e+09
146	DG(38:3)	[M+NH4]+	Glycerolipids	Diglycerides	DG	(18:1_20:2)	(18:1)	(20:2)			664.587	C41 H78 O5 N1	1.46771e+09	1.38111e+09	1.36679e+09	0	0	0	6.87888e+08	7.13043e+08	6.56249e+08	0	0	0	1.21361e+09	1.2125e+09	1.18249e+09	0	0	0	4.79881e+08	4.73842e+08	4.74781e+08	0	0	0	6.18095e+08	7.23214e+08	7.22064e+08	0	0	0	6.18136e+08	6.20711e+08	6.12089e+08	0	0	0	8.06806e+08
147	DG(38:3)	[M+NH4]+	Glycerolipids	Diglycerides	DG	(18:0_20:3)	(18:0)	(20:3)			664.587	C41 H78 O5 N1	2.41781e+08	2.21996e+08	2.17304e+08	0	0	0	1.30077e+08	1.2532e+08	1.19884e+08	0	0	0	1.81987e+08	1.73022e+08	1.80518e+08	0	0	0	1.6255e+08	1.69188e+08	1.82719e+08	0	0	0	9.56538e+07	1.18099e+08	1.15549e+08	0	0	0	1.56065e+08	1.57434e+08	1.46961e+08	0	0	0	1.77999e+08
148	DG(38:4)	[M+NH4]+	Glycerolipids	Diglycerides	DG	(20:2_18:2)	(20:2)	(18:2)			662.572	C41 H76 O5 N1	9.91994e+08	1.0168e+09	1.08791e+09	0	0	0	1.0188e+09	1.03061e+09	1.06788e+09	0	0	0	8.91614e+08	8.92381e+08	8.61199e+08	0	0	0	1.21644e+09	1.22489e+09	1.18927e+09	0	0	0	1.38672e+09	1.35616e+09	1.40468e+09	0	0	0	1.50193e+09	1.51991e+09	1.53353e+09	0	0	0	8.01153e+08
149	DG(38:4)	[M+NH4]+	Glycerolipids	Diglycerides	DG	(18:0_20:4)	(18:0)	(20:4)			662.572	C41 H76 O5 N1	7.81785e+09	7.72347e+09	7.54768e+09	0	0	0	7.39488e+09	7.27231e+09	7.38606e+09	0	0	0	7.86874e+09	7.81951e+09	7.98701e+09	0	0	0	4.56151e+09	4.80286e+09	4.65609e+09	0	0	0	5.69004e+09	5.99837e+09	6.4835e+09	0	0	0	5.53977e+09	5.60534e+09	5.74492e+09	0	0	0	6.27218e+09
150	DG(38:5)	[M+NH4]+	Glycerolipids	Diglycerides	DG	(20:3_18:2)	(20:3)	(18:2)			660.556	C41 H74 O5 N1	2.84352e+09	2.71011e+09	2.68682e+09	0	0	0	1.63501e+09	1.69252e+09	1.67482e+09	0	0	0	4.12399e+09	4.10873e+09	4.01586e+09	0	0	0	1.08946e+09	1.03183e+09	1.06419e+09	0	0	0	8.14667e+08	1.02488e+09	1.09656e+09	0	0	0	5.50375e+08	5.85461e+08	6.38308e+08	0	0	0	1.57268e+09
151	DG(38:5)	[M+NH4]+	Glycerolipids	Diglycerides	DG	(18:1_20:4)	(18:1)	(20:4)			660.556	C41 H74 O5 N1	9.46352e+09	8.83002e+09	9.37194e+09	0	0	0	4.74987e+09	4.43169e+09	4.69353e+09	0	0	0	7.68785e+09	7.83296e+09	7.66823e+09	0	0	0	3.60124e+09	3.64045e+09	3.74103e+09	0	0	0	4.709e+09	5.33345e+09	5.41413e+09	0	0	0	3.78516e+09	3.84828e+09	3.71998e+09	0	0	0	6.03972e+09
152	DG(38:5)	[M+Na]+	Glycerolipids	Diglycerides	DG	(16:0_22:5)	(16:0)	(22:5)			665.512	C41 H70 O5 Na1	2.37429e+08	2.23675e+08	2.12553e+08	0	0	0	2.31283e+08	2.25157e+08	2.72479e+08	0	0	0	1.415e+08	1.43453e+08	1.5485e+08	0	0	0	4.36441e+08	4.55365e+08	4.21664e+08	0	0	0	3.58634e+08	3.84474e+08	3.7874e+08	0	0	0	4.49853e+08	4.88821e+08	4.2491e+08	0	0	0	4.01633e+08
153	DG(38:6)	[M+NH4]+	Glycerolipids	Diglycerides	DG	(18:2_20:4)	(18:2)	(20:4)			658.541	C41 H72 O5 N1	4.05149e+09	4.189e+09	4.38085e+09	0	0	0	3.48831e+09	3.26875e+09	3.52588e+09	0	0	0	5.78306e+09	5.71376e+09	5.59711e+09	0	0	0	1.50487e+09	1.58933e+09	1.52524e+09	0	0	0	1.7292e+09	1.95064e+09	1.96289e+09	0	0	0	1.29225e+09	1.46572e+09	1.36207e+09	0	0	0	2.77675e+09
154	DG(38:6)	[M+NH4]+	Glycerolipids	Diglycerides	DG	(16:0_22:6)	(16:0)	(22:6)			658.541	C41 H72 O5 N1	4.26983e+09	4.41556e+09	4.19494e+09	0	0	0	4.01517e+09	3.86431e+09	4.01177e+09	0	0	0	3.12603e+09	3.0956e+09	3.19837e+09	0	0	0	4.21e+09	4.45488e+09	4.37364e+09	0	0	0	5.37643e+09	5.96505e+09	5.98702e+09	0	0	0	5.18033e+09	4.91129e+09	4.84902e+09	0	0	0	4.84075e+09
155	DG(38:7)	[M+NH4]+	Glycerolipids	Diglycerides	DG	(20:5_18:2)	(20:5)	(18:2)			656.525	C41 H70 O5 N1	2.69166e+08	2.74881e+08	2.82059e+08	0	0	0	1.00672e+08	9.97597e+07	1.18556e+08	0	0	0	2.80682e+08	2.85487e+08	2.74623e+08	0	0	0	2.44156e+07	1.51998e+07	2.58878e+07	0	0	0	7.12947e+07	7.28258e+07	6.87817e+07	0	0	0	2.77895e+07	3.76665e+07	3.52435e+07	0	0	0	9.01331e+07
156	DG(38:7)	[M+NH4]+	Glycerolipids	Diglycerides	DG	(16:1_22:6)	(16:1)	(22:6)			656.525	C41 H70 O5 N1	2.1476e+08	2.4897e+08	2.59664e+08	0	0	0	1.73162e+08	1.46658e+08	1.677e+08	0	0	0	2.89348e+08	3.02368e+08	2.83486e+08	0	0	0	1.61941e+08	1.41694e+08	1.56236e+08	0	0	0	9.40178e+07	1.0858e+08	9.12038e+07	0	0	0	5.60907e+07	6.27177e+07	7.08813e+07	0	0	0	1.34338e+08
157	DG(39:4)	[M+NH4]+	Glycerolipids	Diglycerides	DG	(19:0_20:4)	(19:0)	(20:4)			676.587	C42 H78 O5 N1	4.05038e+07	3.89326e+07	3.65356e+07	0	0	0	5.34439e+07	4.37014e+07	4.23143e+07	0	0	0	1.01578e+08	9.13555e+07	1.04425e+08	0	0	0	3.49692e+07	1.90312e+07	2.71989e+07	0	0	0	2.00775e+07	2.58412e+07	2.672e+07	0	0	0	1.96738e+07	1.9703e+07	1.81988e+07	0	0	0	3.398e+07
158	DG(39:6)	[M+NH4]+	Glycerolipids	Diglycerides	DG	(17:0_22:6)	(17:0)	(22:6)			672.556	C42 H74 O5 N1	3.01269e+07	3.43578e+07	3.26546e+07	0	0	0	2.7287e+07	2.91277e+07	3.25717e+07	0	0	0	2.55036e+07	2.95553e+07	3.78103e+07	0	0	0	2.46381e+07	3.13829e+07	2.5159e+07	0	0	0	2.59517e+07	3.63251e+07	3.93387e+07	0	0	0	4.207e+07	4.15798e+07	4.67198e+07	0	0	0	3.15658e+07
159	DG(40:1)	[M+NH4]+	Glycerolipids	Diglycerides	DG	(18:1_22:0)	(18:1)	(22:0)			696.65	C43 H86 O5 N1	6.72677e+07	6.25504e+07	6.2107e+07	0	0	0	6.94375e+07	7.17057e+07	7.61146e+07	0	0	0	2.49771e+08	2.45574e+08	2.52283e+08	0	0	0	6.59047e+07	6.35043e+07	6.31514e+07	0	0	0	1.31994e+08	1.50533e+08	1.45535e+08	0	0	0	1.38611e+07	1.36506e+07	1.3627e+07	0	0	0	8.60209e+07
160	DG(40:2)	[M+Na]+	Glycerolipids	Diglycerides	DG	(18:1_22:1)	(18:1)	(22:1)			699.59	C43 H80 O5 Na1	2.88144e+08	2.86783e+08	2.79804e+08	0	0	0	1.62239e+08	1.83767e+08	1.78066e+08	0	0	0	4.87995e+08	4.38599e+08	4.80807e+08	0	0	0	1.93268e+08	1.81125e+08	1.94973e+08	0	0	0	1.75043e+08	1.75201e+08	2.09516e+08	0	0	0	2.8755e+07	2.87763e+07	3.04787e+07	0	0	0	1.78388e+08
161	DG(40:2)	[M+Na]+	Glycerolipids	Diglycerides	DG	(22:0_18:2)	(22:0)	(18:2)			699.59	C43 H80 O5 Na1	5.27315e+07	4.72193e+07	4.07676e+07	0	0	0	5.09743e+07	5.34291e+07	5.90373e+07	0	0	0	1.49804e+08	1.44311e+08	1.46692e+08	0	0	0	3.58234e+07	3.24596e+07	3.48823e+07	0	0	0	6.26151e+07	6.37216e+07	6.31923e+07	0	0	0	2.05792e+07	1.9764e+07	2.04143e+07	0	0	0	5.92406e+07
162	DG(40:3)	[M+NH4]+	Glycerolipids	Diglycerides	DG	(18:1_22:2)	(18:1)	(22:2)			692.619	C43 H82 O5 N1	6.59989e+08	6.62262e+08	6.67701e+08	0	0	0	4.25454e+08	4.37316e+08	4.07333e+08	0	0	0	7.06502e+08	7.15803e+08	7.00481e+08	0	0	0	3.47216e+08	3.58222e+08	3.59727e+08	0	0	0	4.46498e+08	5.02756e+08	4.82956e+08	0	0	0	3.9667e+08	4.10176e+08	4.1859e+08	0	0	0	3.18799e+08
163	DG(40:3)	[M+NH4]+	Glycerolipids	Diglycerides	DG	(22:1_18:2)	(22:1)	(18:2)			692.619	C43 H82 O5 N1	2.77359e+08	2.84276e+08	2.6077e+08	0	0	0	2.70458e+08	2.69306e+08	2.63297e+08	0	0	0	8.77169e+08	8.51608e+08	8.20378e+08	0	0	0	1.86973e+08	1.93448e+08	1.82578e+08	0	0	0	1.63903e+08	2.05076e+08	1.87976e+08	0	0	0	3.72876e+07	3.63163e+07	3.86753e+07	0	0	0	2.40929e+08
164	DG(40:3)	[M+NH4]+	Glycerolipids	Diglycerides	DG	(20:0_20:3)	(20:0)	(20:3)			692.619	C43 H82 O5 N1	2.1828e+07	2.15754e+07	2.15729e+07	0	0	0	2.25689e+07	1.93344e+07	2.13738e+07	0	0	0	5.98613e+07	4.8327e+07	4.80402e+07	0	0	0	1.56046e+07	3.19631e+07	1.70958e+07	0	0	0	1.68011e+07	2.06975e+07	2.00474e+07	0	0	0	7.85095e+06	9.49079e+06	8.88957e+06	0	0	0	1.91194e+07
165	DG(40:4)	[M+Na]+	Glycerolipids	Diglycerides	DG	(18:1_22:3)	(18:1)	(22:3)			695.558	C43 H76 O5 Na1	5.65329e+07	5.76204e+07	5.14196e+07	0	0	0	2.32716e+07	2.27799e+07	2.54274e+07	0	0	0	5.22246e+07	6.71288e+07	6.44956e+07	0	0	0	2.28605e+07	3.17874e+07	2.92951e+07	0	0	0	2.40282e+07	2.91386e+07	1.37557e+07	0	0	0	1.51212e+07	1.56116e+07	2.30103e+07	0	0	0	3.15317e+07
166	DG(40:5)	[M+NH4]+	Glycerolipids	Diglycerides	DG	(22:3_18:2)	(22:3)	(18:2)			688.587	C43 H78 O5 N1	1.78811e+09	1.66513e+09	1.72515e+09	0	0	0	6.87258e+08	6.8929e+08	7.01438e+08	0	0	0	1.84214e+09	1.84418e+09	1.77585e+09	0	0	0	5.77121e+08	5.84961e+08	5.69113e+08	0	0	0	7.65853e+08	8.82964e+08	8.86122e+08	0	0	0	5.19001e+08	5.33604e+08	5.31601e+08	0	0	0	9.59721e+08
167	DG(40:5)a	[M+NH4]+	Glycerolipids	Diglycerides	DG	(18:0_22:5)	(18:0)	(22:5)			688.587	C43 H78 O5 N1	4.23261e+08	4.2929e+08	4.57722e+08	0	0	0	3.43341e+08	3.35384e+08	3.38969e+08	0	0	0	4.58749e+08	4.41916e+08	4.42803e+08	0	0	0	2.13489e+08	2.11048e+08	2.23972e+08	0	0	0	3.16803e+08	3.15068e+08	3.57931e+08	0	0	0	2.1828e+08	2.22713e+08	2.36482e+08	0	0	0	3.20355e+08
168	DG(40:5)b	[M+Na]+	Glycerolipids	Diglycerides	DG	(18:0_22:5)	(18:0)	(22:5)			693.543	C43 H74 O5 Na1	6.89777e+07	7.0883e+07	6.71452e+07	0	0	0	5.9963e+07	5.82572e+07	6.64688e+07	0	0	0	5.23253e+07	5.38313e+07	5.07071e+07	0	0	0	9.4388e+07	9.21162e+07	9.68966e+07	0	0	0	7.1991e+07	7.58456e+07	7.32282e+07	0	0	0	7.72959e+07	7.61662e+07	8.1253e+07	0	0	0	8.63723e+07
169	DG(40:6)	[M+NH4]+	Glycerolipids	Diglycerides	DG	(18:1_22:5)	(18:1)	(22:5)			686.572	C43 H76 O5 N1	5.9818e+08	5.94608e+08	5.86898e+08	0	0	0	2.96666e+08	2.9254e+08	3.46611e+08	0	0	0	8.40478e+08	8.28386e+08	8.46576e+08	0	0	0	4.93607e+08	4.91438e+08	5.67016e+08	0	0	0	2.89604e+08	3.20591e+08	3.11242e+08	0	0	0	2.67599e+08	2.64681e+08	2.64305e+08	0	0	0	4.40899e+08
170	DG(40:6)	[M+NH4]+	Glycerolipids	Diglycerides	DG	(18:0_22:6)	(18:0)	(22:6)			686.572	C43 H76 O5 N1	1.258e+09	1.2246e+09	1.19021e+09	0	0	0	8.73822e+08	9.09864e+08	8.44356e+08	0	0	0	9.161e+08	8.85444e+08	8.55113e+08	0	0	0	6.10395e+08	6.03739e+08	6.05356e+08	0	0	0	1.11415e+09	1.37102e+09	1.27264e+09	0	0	0	1.11824e+09	1.10779e+09	1.11949e+09	0	0	0	1.04736e+09
171	DG(40:7)	[M+NH4]+	Glycerolipids	Diglycerides	DG	(22:5_18:2)	(22:5)	(18:2)			684.556	C43 H74 O5 N1	1.75534e+09	1.70925e+09	1.65779e+09	0	0	0	6.10163e+08	6.18897e+08	6.21625e+08	0	0	0	2.31414e+09	2.28072e+09	2.42361e+09	0	0	0	1.89763e+08	1.91998e+08	1.9237e+08	0	0	0	3.21361e+08	3.47108e+08	3.42571e+08	0	0	0	1.0591e+08	1.09655e+08	1.02382e+08	0	0	0	7.28578e+08
172	DG(40:7)	[M+NH4]+	Glycerolipids	Diglycerides	DG	(18:1_22:6)	(18:1)	(22:6)			684.556	C43 H74 O5 N1	5.36759e+09	5.46318e+09	5.26756e+09	0	0	0	2.16235e+09	1.81786e+09	1.83442e+09	0	0	0	4.92462e+09	4.83207e+09	4.81833e+09	0	0	0	1.75799e+09	1.80413e+09	1.81247e+09	0	0	0	1.69668e+09	1.93786e+09	1.92616e+09	0	0	0	1.26699e+09	1.31428e+09	1.2126e+09	0	0	0	2.51914e+09
173	DG(40:8)	[M+NH4]+	Glycerolipids	Diglycerides	DG	(18:2_22:6)	(18:2)	(22:6)			682.541	C43 H72 O5 N1	3.62275e+09	3.35833e+09	3.38832e+09	0	0	0	1.5369e+09	1.58445e+09	1.63752e+09	0	0	0	4.53235e+09	4.53142e+09	4.52131e+09	0	0	0	7.82253e+08	7.86316e+08	7.54808e+08	0	0	0	5.65943e+08	7.64524e+08	7.28879e+08	0	0	0	4.57262e+08	4.68897e+08	4.74402e+08	0	0	0	1.61883e+09
174	DG(42:10)	[M+NH4]+	Glycerolipids	Diglycerides	DG	(20:4_22:6)	(20:4)	(22:6)			706.541	C45 H72 O5 N1	7.34846e+07	9.02139e+07	6.50577e+07	0	0	0	6.72097e+07	7.45422e+07	6.94473e+07	0	0	0	8.59229e+07	8.48286e+07	9.9066e+07	0	0	0	4.2732e+07	4.00819e+07	3.39392e+07	0	0	0	4.57826e+07	4.50622e+07	3.17919e+07	0	0	0	2.12661e+07	3.45798e+07	2.66679e+07	0	0	0	5.74941e+07
175	DG(42:3)	[M+NH4]+	Glycerolipids	Diglycerides	DG	(24:1_18:2)	(24:1)	(18:2)			720.65	C45 H86 O5 N1	5.02595e+07	4.99939e+07	4.59271e+07	0	0	0	6.23209e+07	6.41142e+07	6.08102e+07	0	0	0	2.1709e+08	1.86605e+08	1.95425e+08	0	0	0	4.71843e+07	4.37251e+07	4.6123e+07	0	0	0	3.80841e+07	5.36047e+07	4.52912e+07	0	0	0	1.83109e+07	1.44763e+07	1.76177e+07	0	0	0	6.00295e+07
176	DG(42:5)	[M+NH4]+	Glycerolipids	Diglycerides	DG	(22:1_20:4)	(22:1)	(20:4)			716.619	C45 H82 O5 N1	4.82545e+07	5.16353e+07	4.67393e+07	0	0	0	3.24943e+07	3.31126e+07	3.37773e+07	0	0	0	1.14855e+08	1.19577e+08	1.09184e+08	0	0	0	2.84644e+07	2.50857e+07	2.53958e+07	0	0	0	3.7982e+07	4.38649e+07	4.45917e+07	0	0	0	1.76598e+07	1.48164e+07	1.65523e+07	0	0	0	3.71426e+07
177	DG(42:6)	[M+NH4]+	Glycerolipids	Diglycerides	DG	(20:1_22:5)	(20:1)	(22:5)			714.603	C45 H80 O5 N1	1.89655e+08	1.78172e+08	1.92126e+08	0	0	0	1.1683e+08	1.12873e+08	1.16407e+08	0	0	0	2.03794e+08	2.00242e+08	2.2644e+08	0	0	0	2.06053e+08	2.1183e+08	2.11213e+08	0	0	0	1.06995e+08	1.28494e+08	1.20886e+08	0	0	0	9.78626e+07	9.87376e+07	8.96826e+07	0	0	0	1.55813e+08
178	DG(42:6)	[M+NH4]+	Glycerolipids	Diglycerides	DG	(20:0_22:6)	(20:0)	(22:6)			714.603	C45 H80 O5 N1	4.25573e+07	4.16712e+07	3.64123e+07	0	0	0	4.08901e+07	3.74446e+07	3.88084e+07	0	0	0	1.23698e+08	1.25854e+08	1.301e+08	0	0	0	2.19747e+07	2.17282e+07	2.35822e+07	0	0	0	5.08964e+07	5.44332e+07	6.28595e+07	0	0	0	6.6833e+06	6.8136e+06	7.20404e+06	0	0	0	4.46709e+07
179	DG(42:7)	[M+NH4]+	Glycerolipids	Diglycerides	DG	(20:1_22:6)	(20:1)	(22:6)			712.587	C45 H78 O5 N1	1.02687e+08	9.48143e+07	9.64454e+07	0	0	0	4.60249e+07	4.95774e+07	4.63751e+07	0	0	0	1.41965e+08	1.47223e+08	1.47154e+08	0	0	0	4.09502e+07	4.44068e+07	4.34151e+07	0	0	0	3.85925e+07	4.29119e+07	4.1437e+07	0	0	0	1.86945e+07	1.9983e+07	1.83576e+07	0	0	0	5.73538e+07
180	DG(42:8)	[M+NH4]+	Glycerolipids	Diglycerides	DG	(20:3_22:5)	(20:3)	(22:5)			710.572	C45 H76 O5 N1	2.94901e+08	2.76112e+08	2.81416e+08	0	0	0	2.3044e+08	2.35429e+08	2.20959e+08	0	0	0	5.02212e+08	4.78919e+08	5.12873e+08	0	0	0	2.01046e+08	1.96885e+08	1.90859e+08	0	0	0	8.64517e+07	8.20899e+07	8.55632e+07	0	0	0	5.95143e+07	5.57788e+07	5.32373e+07	0	0	0	1.93792e+08
181	DG(42:9)	[M+NH4]+	Glycerolipids	Diglycerides	DG	(20:3_22:6)	(20:3)	(22:6)			708.556	C45 H74 O5 N1	1.10748e+08	1.17563e+08	1.61346e+08	0	0	0	4.58882e+07	5.04885e+07	5.39279e+07	0	0	0	1.18781e+08	1.26719e+08	1.25743e+08	0	0	0	3.58213e+07	3.15171e+07	3.45513e+07	0	0	0	2.56637e+07	3.72958e+07	3.02832e+07	0	0	0	1.42777e+07	2.01216e+07	1.65465e+07	0	0	0	5.95792e+07
182	DG(44:6)	[M+NH4]+	Glycerolipids	Diglycerides	DG	(22:0_22:6)	(22:0)	(22:6)			742.634	C47 H84 O5 N1	4.01346e+06	3.47046e+06	2.9611e+06	0	0	0	2.84448e+06	4.3715e+06	2.96228e+06	0	0	0	2.3718e+07	2.16041e+07	2.22903e+07	0	0	0	1.24934e+06	1.56008e+06	1.26806e+06	0	0	0	6.16486e+06	7.68286e+06	9.03641e+06	0	0	0	1.09698e+06	830621	657432	0	0	0	5.80772e+06
183	DG(44:7)	[M+NH4]+	Glycerolipids	Diglycerides	DG	(22:1_22:6)	(22:1)	(22:6)			740.619	C47 H82 O5 N1	2.05208e+07	1.80398e+07	1.70875e+07	0	0	0	1.19105e+07	9.02697e+06	1.13008e+07	0	0	0	1.12704e+08	1.15345e+08	1.18197e+08	0	0	0	7.19817e+06	7.64559e+06	7.48707e+06	0	0	0	9.21204e+06	1.09674e+07	1.23983e+07	0	0	0	3.14219e+06	3.4158e+06	3.04954e+06	0	0	0	1.47499e+07
184	DG(44:9)	[M+NH4]+	Glycerolipids	Diglycerides	DG	(22:4_22:5)	(22:4)	(22:5)			736.587	C47 H78 O5 N1	3.07365e+07	3.8948e+07	3.11962e+07	0	0	0	1.05345e+07	1.19111e+07	9.67615e+06	0	0	0	2.88593e+07	2.83766e+07	2.89025e+07	0	0	0	5.30022e+06	4.50896e+06	3.65362e+06	0	0	0	7.95044e+06	1.2325e+07	1.02282e+07	0	0	0	5.48793e+06	5.26108e+06	6.03962e+06	0	0	0	1.21459e+07
185	Hex1Cer(d34:4)	[M+HCOO]-	Sphingolipids	Hexosylceramides	Hex1Cer	(d14:0_20:4)	(d14:0)	(20:4)			738.516	C41 H72 O10 N1	0	0	0	7.04272e+09	6.21866e+09	6.26613e+09	0	0	0	7.03818e+09	7.65263e+09	7.55743e+09	0	0	0	7.03924e+09	7.28572e+09	7.16451e+09	0	0	0	6.94554e+09	6.79587e+09	8.86777e+09	0	0	0	8.47853e+09	6.68433e+09	8.7061e+09	0	0	0	8.25345e+09	7.5747e+09	8.25345e+09	0
186	Hex1Cer(d36:1)	[M+H]+	Sphingolipids	Hexosylceramides	Hex1Cer	(d18:1_18:0)	(d18:1)	(18:0)			728.603	C42 H82 O8 N1	2.59386e+07	2.56959e+07	2.12973e+07	0	0	0	1.59407e+07	1.49494e+07	1.69745e+07	0	0	0	1.24768e+07	1.70451e+07	1.40383e+07	0	0	0	4.33676e+07	5.00409e+07	4.3248e+07	0	0	0	2.77242e+07	2.3722e+07	2.22078e+07	0	0	0	1.61238e+08	1.55182e+08	1.56916e+08	0	0	0	6.23666e+07
187	Hex1Cer(d36:4)a	[M+HCOO]-	Sphingolipids	Hexosylceramides	Hex1Cer	(d16:0_20:4)	(d16:0)	(20:4)			766.547	C43 H76 O10 N1	0	0	0	8.09693e+07	1.01962e+08	9.4555e+07	0	0	0	1.05432e+08	1.14803e+08	1.05666e+08	0	0	0	1.17226e+08	1.30711e+08	1.2334e+08	0	0	0	1.34326e+08	1.2884e+08	1.26351e+08	0	0	0	1.51812e+08	1.37425e+08	1.49511e+08	0	0	0	1.33675e+08	1.68333e+08	1.36231e+08	0
188	Hex1Cer(d36:4)b	[M+HCOO]-	Sphingolipids	Hexosylceramides	Hex1Cer	(d16:0_20:4)	(d16:0)	(20:4)			766.547	C43 H76 O10 N1	0	0	0	7.33255e+09	9.50663e+09	8.85234e+09	0	0	0	1.0238e+10	9.64417e+09	1.04733e+10	0	0	0	1.0894e+10	1.19081e+10	1.20775e+10	0	0	0	1.09836e+10	1.13091e+10	1.0131e+10	0	0	0	1.12772e+10	1.2346e+10	1.23927e+10	0	0	0	9.903e+09	1.04138e+10	1.08068e+10	0
189	Hex1Cer(d38:1)	[M+H]+	Sphingolipids	Hexosylceramides	Hex1Cer	(d18:1_20:0)	(d18:1)	(20:0)			756.635	C44 H86 O8 N1	1.34904e+08	1.30394e+08	1.26238e+08	0	0	0	8.97255e+07	9.10511e+07	8.69805e+07	0	0	0	6.50129e+07	1.13053e+08	7.62106e+07	0	0	0	1.73884e+08	1.86156e+08	1.85059e+08	0	0	0	1.50357e+08	1.38163e+08	1.32497e+08	0	0	0	1.70104e+08	1.51051e+08	1.6458e+08	0	0	0	1.29611e+08
190	Hex1Cer(d38:4)	[M+HCOO]-	Sphingolipids	Hexosylceramides	Hex1Cer	(d18:0_20:4)	(d18:0)	(20:4)			794.579	C45 H80 O10 N1	0	0	0	7.99504e+07	7.94448e+07	9.08867e+07	0	0	0	6.87608e+07	7.73511e+07	8.42159e+07	0	0	0	1.03254e+08	8.27151e+07	9.33212e+07	0	0	0	6.95954e+07	8.19035e+07	6.13953e+07	0	0	0	1.17143e+08	1.1653e+08	1.0138e+08	0	0	0	1.25874e+08	1.40754e+08	1.26038e+08	0
191	Hex1Cer(d40:1)	[M+H]+	Sphingolipids	Hexosylceramides	Hex1Cer	(d18:1_22:0)	(d18:1)	(22:0)			784.666	C46 H90 O8 N1	6.02993e+08	5.88855e+08	5.97171e+08	0	0	0	6.51322e+08	6.35952e+08	6.57427e+08	0	0	0	4.04697e+08	4.02077e+08	4.08536e+08	0	0	0	1.00545e+09	1.05145e+09	1.0611e+09	0	0	0	4.69829e+08	4.84575e+08	4.94942e+08	0	0	0	6.21831e+08	5.96179e+08	6.30655e+08	0	0	0	8.38814e+08
192	Hex1Cer(d40:2)	[M+H]+	Sphingolipids	Hexosylceramides	Hex1Cer	(d18:1_22:1)	(d18:1)	(22:1)			782.65	C46 H88 O8 N1	1.65907e+08	1.55351e+08	1.57157e+08	0	0	0	1.20935e+08	1.25957e+08	1.26739e+08	0	0	0	8.20989e+07	8.90888e+07	1.08143e+08	0	0	0	2.43898e+08	2.46558e+08	2.32455e+08	0	0	0	1.33594e+08	1.32934e+08	1.43897e+08	0	0	0	5.23816e+07	5.64e+07	5.38524e+07	0	0	0	1.17542e+08
193	Hex1Cer(d41:1)	[M+H]+	Sphingolipids	Hexosylceramides	Hex1Cer	(d18:1_23:0)	(d18:1)	(23:0)			798.682	C47 H92 O8 N1	1.15723e+08	1.11009e+08	1.13748e+08	0	0	0	7.67374e+07	9.25561e+07	8.0227e+07	0	0	0	6.3762e+07	7.03314e+07	6.57735e+07	0	0	0	1.5814e+08	1.60014e+08	1.61024e+08	0	0	0	2.68681e+07	3.72096e+07	3.01294e+07	0	0	0	2.86348e+08	2.69876e+08	2.76618e+08	0	0	0	1.69716e+08
194	Hex1Cer(d41:2)	[M+H]+	Sphingolipids	Hexosylceramides	Hex1Cer	(d17:1_24:1)	(d17:1)	(24:1)			796.666	C47 H90 O8 N1	1.7463e+07	1.42834e+07	1.83378e+07	0	0	0	1.38317e+07	1.47847e+07	1.35698e+07	0	0	0	1.20225e+07	1.22057e+07	1.09108e+07	0	0	0	3.06028e+07	3.51342e+07	3.63854e+07	0	0	0	9.28228e+06	8.75742e+06	1.26072e+07	0	0	0	2.86679e+07	3.55217e+07	2.90063e+07	0	0	0	2.26083e+07
195	Hex1Cer(d42:1)	[M+H]+	Sphingolipids	Hexosylceramides	Hex1Cer	(d18:1_24:0)	(d18:1)	(24:0)			812.697	C48 H94 O8 N1	2.54151e+08	2.47777e+08	2.62013e+08	0	0	0	2.92065e+08	2.86589e+08	2.74851e+08	0	0	0	2.01019e+08	1.98889e+08	1.903e+08	0	0	0	5.84151e+08	5.87273e+08	6.25253e+08	0	0	0	1.42699e+08	1.51524e+08	1.51176e+08	0	0	0	4.26037e+08	4.25107e+08	4.1499e+08	0	0	0	4.32647e+08
196	Hex1Cer(d42:1+O)	[M+H]+	Sphingolipids	Hexosylceramides	Hex1Cer	(d18:1_24:0+O)	(d18:1)	(24:0+O)			828.692	C48 H94 O9 N1	1.91289e+07	1.8133e+07	2.14963e+07	0	0	0	1.54348e+07	2.03895e+07	1.37357e+07	0	0	0	1.39068e+07	1.26176e+07	1.48418e+07	0	0	0	4.60566e+07	4.54145e+07	4.24723e+07	0	0	0	1.35812e+07	1.55966e+07	1.79e+07	0	0	0	3.07029e+07	3.5315e+07	3.59811e+07	0	0	0	2.68746e+07
197	Hex1Cer(d42:2)	[M+HCOO]-	Sphingolipids	Hexosylceramides	Hex1Cer	(d18:1_24:1)	(d18:1)	(24:1)			854.673	C49 H92 O10 N1	0	0	0	4.42603e+08	4.55542e+08	4.94862e+08	0	0	0	4.97354e+08	5.17578e+08	5.4436e+08	0	0	0	5.7243e+08	5.95711e+08	5.94526e+08	0	0	0	1.13175e+09	1.2451e+09	1.29244e+09	0	0	0	6.76797e+08	7.32106e+08	7.86515e+08	0	0	0	1.27636e+09	1.32947e+09	1.29204e+09	0
198	Hex1Cer(d42:3)	[M+H]+	Sphingolipids	Hexosylceramides	Hex1Cer	(d18:1_24:2)	(d18:1)	(24:2)			808.666	C48 H90 O8 N1	5.67977e+07	5.00202e+07	4.51162e+07	0	0	0	6.24676e+07	6.79435e+07	5.41141e+07	0	0	0	4.0249e+07	4.30026e+07	4.32805e+07	0	0	0	1.22634e+08	1.16819e+08	1.18494e+08	0	0	0	4.4343e+07	5.65569e+07	5.72915e+07	0	0	0	1.0578e+08	1.10565e+08	1.11592e+08	0	0	0	7.48892e+07
199	Hex1Cer(d43:2)	[M+H]+	Sphingolipids	Hexosylceramides	Hex1Cer	(d18:1_25:1)	(d18:1)	(25:1)			824.697	C49 H94 O8 N1	1.08447e+06	2.3682e+06	1.33444e+06	0	0	0	1.39999e+06	1.33433e+06	693654	0	0	0	2.93125e+06	2.3241e+06	2.18959e+06	0	0	0	4.04018e+06	3.29466e+06	2.44046e+06	0	0	0	2.23591e+06	1.76241e+06	2.18216e+06	0	0	0	9.44153e+06	1.1163e+07	1.15668e+07	0	0	0	1.67432e+06
200	Hex2Cer(d42:2)	[M+H]+	Sphingolipids	Hexosylceramides	Hex2Cer	(d18:1_24:1)	(d18:1)	(24:1)			972.735	C54 H102 O13 N1	3.36422e+07	3.19138e+07	2.91758e+07	0	0	0	3.0418e+07	3.17131e+07	2.8366e+07	0	0	0	2.57788e+07	2.553e+07	2.49539e+07	0	0	0	5.07196e+07	5.00849e+07	5.13922e+07	0	0	0	1.75862e+07	1.94812e+07	2.01388e+07	0	0	0	2.5823e+07	2.75112e+07	2.87706e+07	0	0	0	3.11401e+07
201	LPC(14:0)	[M+H]+	Glycerophospholipids	Lysophosphatidylcholines	LPC	(14:0)	(14:0)				468.308	C22 H47 O7 N1 P1	2.57031e+08	2.58893e+08	2.60599e+08	0	0	0	7.72787e+07	8.77612e+07	8.90902e+07	0	0	0	9.15333e+07	9.13141e+07	9.01204e+07	0	0	0	1.179e+08	1.17091e+08	1.15587e+08	0	0	0	9.08574e+07	1.07599e+08	1.06938e+08	0	0	0	1.55463e+08	1.52312e+08	1.42496e+08	0	0	0	1.50453e+08
202	LPC(15:0)	[M+H]+	Glycerophospholipids	Lysophosphatidylcholines	LPC	(15:0)	(15:0)				482.324	C23 H49 O7 N1 P1	2.25867e+08	2.21291e+08	2.13201e+08	0	0	0	1.32672e+08	1.41238e+08	1.66729e+08	0	0	0	1.81404e+08	1.71738e+08	1.69665e+08	0	0	0	1.17847e+08	1.21805e+08	1.22146e+08	0	0	0	9.16096e+07	1.03403e+08	9.77223e+07	0	0	0	1.30763e+08	1.2241e+08	1.34828e+08	0	0	0	1.63234e+08
203	LPC(16:0)	[M+H]+	Glycerophospholipids	Lysophosphatidylcholines	LPC	(16:0)	(16:0)				496.34	C24 H51 O7 N1 P1	6.28821e+10	6.03608e+10	6.20037e+10	0	0	0	4.12902e+10	4.00997e+10	4.2682e+10	0	0	0	4.0368e+10	4.19704e+10	4.1633e+10	0	0	0	4.07774e+10	4.07288e+10	4.08685e+10	0	0	0	4.16885e+10	4.7291e+10	4.64855e+10	0	0	0	4.66975e+10	4.64015e+10	4.67429e+10	0	0	0	4.90586e+10
204	LPC(16:0e)	[M+H]+	Glycerophospholipids	Lysophosphatidylcholines	LPC	(16:0e)	(16:0e)				482.361	C24 H53 O6 N1 P1	2.89012e+08	2.74055e+08	2.67976e+08	0	0	0	2.39053e+08	2.54445e+08	2.58859e+08	0	0	0	2.89322e+08	3.25255e+08	2.89261e+08	0	0	0	2.2014e+08	2.30809e+08	2.42582e+08	0	0	0	1.87074e+08	2.2844e+08	2.19105e+08	0	0	0	2.30462e+08	2.46873e+08	2.50133e+08	0	0	0	2.75212e+08
205	LPC(16:1)	[M+H]+	Glycerophospholipids	Lysophosphatidylcholines	LPC	(16:1)	(16:1)				494.324	C24 H49 O7 N1 P1	4.05884e+09	4.19602e+09	4.20582e+09	0	0	0	1.8689e+09	2.13794e+09	1.9959e+09	0	0	0	2.21092e+09	2.23092e+09	2.28099e+09	0	0	0	1.70899e+09	1.67654e+09	1.6608e+09	0	0	0	1.36616e+09	1.58749e+09	1.5593e+09	0	0	0	1.35604e+09	1.36107e+09	1.33149e+09	0	0	0	2.20738e+09
206	LPC(16:1e)	[M+H]+	Glycerophospholipids	Lysophosphatidylcholines	LPC	(16:1e)	(16:1e)				480.345	C24 H51 O6 N1 P1	3.58578e+07	3.34295e+07	2.42106e+07	0	0	0	2.98494e+07	2.68622e+07	3.13164e+07	0	0	0	3.50355e+07	3.35352e+07	3.71074e+07	0	0	0	2.1973e+07	2.40331e+07	2.37876e+07	0	0	0	2.09676e+07	2.56449e+07	2.56743e+07	0	0	0	2.07842e+07	2.02653e+07	2.12908e+07	0	0	0	2.97574e+07
207	LPC(16:2e)	[M+H]+	Glycerophospholipids	Lysophosphatidylcholines	LPC	(16:2e)	(16:2e)				478.329	C24 H49 O6 N1 P1	3.70965e+08	3.36352e+08	3.53671e+08	0	0	0	1.90384e+08	2.09953e+08	2.28293e+08	0	0	0	2.35963e+08	2.55665e+08	1.99314e+08	0	0	0	2.13947e+08	2.26154e+08	2.00996e+08	0	0	0	2.19768e+08	2.31433e+08	2.31301e+08	0	0	0	2.20501e+08	2.55025e+08	2.24789e+08	0	0	0	2.23183e+08
208	LPC(17:0)	[M+H]+	Glycerophospholipids	Lysophosphatidylcholines	LPC	(17:0)	(17:0)				510.355	C25 H53 O7 N1 P1	1.54319e+09	1.48757e+09	1.47988e+09	0	0	0	5.73332e+08	5.94794e+08	6.06581e+08	0	0	0	7.54266e+08	7.58606e+08	7.54669e+08	0	0	0	4.71518e+08	4.67244e+08	4.58733e+08	0	0	0	3.73137e+08	4.43027e+08	4.33371e+08	0	0	0	6.96428e+08	7.00365e+08	6.96463e+08	0	0	0	7.53679e+08
209	LPC(17:1)	[M+H]+	Glycerophospholipids	Lysophosphatidylcholines	LPC	(17:1)	(17:1)				508.34	C25 H51 O7 N1 P1	1.11946e+09	1.05996e+09	1.06695e+09	0	0	0	4.75091e+08	4.72872e+08	5.17509e+08	0	0	0	7.87453e+08	7.8779e+08	7.63358e+08	0	0	0	6.73311e+08	6.83356e+08	6.72615e+08	0	0	0	4.14006e+08	5.51737e+08	5.02661e+08	0	0	0	6.41258e+08	6.45775e+08	6.49804e+08	0	0	0	8.2795e+08
210	LPC(18:0)	[M+H]+	Glycerophospholipids	Lysophosphatidylcholines	LPC	(18:0)	(18:0)				524.371	C26 H55 O7 N1 P1	6.13056e+10	5.30604e+10	5.41552e+10	0	0	0	3.20957e+10	3.20499e+10	3.35443e+10	0	0	0	3.29771e+10	3.28913e+10	3.35655e+10	0	0	0	2.50163e+10	2.49679e+10	2.52285e+10	0	0	0	2.96814e+10	3.36412e+10	3.31881e+10	0	0	0	3.73095e+10	3.80013e+10	3.80959e+10	0	0	0	3.95445e+10
211	LPC(18:0e)	[M+H]+	Glycerophospholipids	Lysophosphatidylcholines	LPC	(18:0e)	(18:0e)				510.392	C26 H57 O6 N1 P1	1.59285e+08	1.42725e+08	1.39448e+08	0	0	0	1.14697e+08	1.18216e+08	1.22671e+08	0	0	0	1.83373e+08	1.78612e+08	1.76004e+08	0	0	0	1.02868e+08	1.02292e+08	1.28655e+08	0	0	0	8.38695e+07	9.4453e+07	9.42286e+07	0	0	0	1.38791e+08	1.10473e+08	1.12384e+08	0	0	0	1.26038e+08
212	LPC(18:1)	[M+H]+	Glycerophospholipids	Lysophosphatidylcholines	LPC	(18:1)	(18:1)				522.355	C26 H53 O7 N1 P1	3.10656e+10	2.96351e+10	3.00408e+10	0	0	0	1.21824e+10	1.17399e+10	1.16745e+10	0	0	0	1.74909e+10	1.37083e+10	1.30338e+10	0	0	0	1.14495e+10	1.10915e+10	1.12751e+10	0	0	0	6.2044e+09	7.30175e+09	7.14271e+09	0	0	0	1.06966e+10	1.11059e+10	1.11683e+10	0	0	0	1.70124e+10
213	LPC(18:1e)a	[M+H]+	Glycerophospholipids	Lysophosphatidylcholines	LPC	(18:1e)	(18:1e)				508.376	C26 H55 O6 N1 P1	2.32379e+08	2.25239e+08	2.26883e+08	0	0	0	1.79346e+08	1.90722e+08	1.91039e+08	0	0	0	1.71451e+08	1.70869e+08	1.72046e+08	0	0	0	1.61876e+08	1.56439e+08	1.59338e+08	0	0	0	1.34105e+08	1.57428e+08	1.50444e+08	0	0	0	1.77469e+08	1.79401e+08	1.75222e+08	0	0	0	1.93424e+08
214	LPC(18:1e)b	[M+H]+	Glycerophospholipids	Lysophosphatidylcholines	LPC	(18:1e)	(18:1e)				508.376	C26 H55 O6 N1 P1	2.22611e+07	1.79236e+07	1.88587e+07	0	0	0	1.53235e+07	1.81826e+07	1.91035e+07	0	0	0	1.78589e+07	1.98503e+07	2.48329e+07	0	0	0	1.40088e+07	1.54684e+07	1.45844e+07	0	0	0	1.12228e+07	1.39794e+07	1.26074e+07	0	0	0	1.78319e+07	1.55687e+07	1.58263e+07	0	0	0	1.43745e+07
215	LPC(18:2)	[M+H]+	Glycerophospholipids	Lysophosphatidylcholines	LPC	(18:2)	(18:2)				520.34	C26 H51 O7 N1 P1	2.82512e+10	2.82194e+10	2.80682e+10	0	0	0	1.65443e+10	1.6683e+10	1.75103e+10	0	0	0	2.02474e+10	2.04137e+10	2.01755e+10	0	0	0	1.05065e+10	1.06434e+10	1.05304e+10	0	0	0	8.88058e+09	1.0381e+10	1.00944e+10	0	0	0	1.20296e+10	1.20912e+10	1.22081e+10	0	0	0	1.71294e+10
216	LPC(18:2e)	[M+H]+	Glycerophospholipids	Lysophosphatidylcholines	LPC	(18:2e)	(18:2e)				506.361	C26 H53 O6 N1 P1	2.3031e+08	2.59669e+08	2.73185e+08	0	0	0	1.30828e+08	1.30529e+08	1.03728e+08	0	0	0	1.30772e+08	1.29516e+08	1.47002e+08	0	0	0	1.08799e+08	1.03205e+08	1.01435e+08	0	0	0	1.19551e+08	1.47653e+08	1.3181e+08	0	0	0	1.37209e+08	1.56111e+08	1.45613e+08	0	0	0	1.65477e+08
217	LPC(18:3)	[M+H]+	Glycerophospholipids	Lysophosphatidylcholines	LPC	(18:3)	(18:3)				518.324	C26 H49 O7 N1 P1	6.82178e+08	6.50011e+08	6.40515e+08	0	0	0	3.5117e+08	3.56722e+08	3.6983e+08	0	0	0	4.43974e+08	4.42667e+08	4.36345e+08	0	0	0	2.47281e+08	2.49244e+08	2.44763e+08	0	0	0	1.87174e+08	2.14045e+08	2.11741e+08	0	0	0	3.00815e+08	2.88548e+08	3.04341e+08	0	0	0	3.7375e+08
218	LPC(18:4)	[M+H]+	Glycerophospholipids	Lysophosphatidylcholines	LPC	(18:4)	(18:4)				516.308	C26 H47 O7 N1 P1	1.02169e+08	9.95596e+07	8.9986e+07	0	0	0	7.61691e+07	7.98289e+07	9.41721e+07	0	0	0	8.11523e+07	7.7464e+07	8.18042e+07	0	0	0	7.45114e+07	7.96756e+07	7.65021e+07	0	0	0	6.83692e+07	6.72854e+07	7.50604e+07	0	0	0	5.05516e+07	5.03838e+07	4.81748e+07	0	0	0	1.05187e+08
219	LPC(19:0)	[M+H]+	Glycerophospholipids	Lysophosphatidylcholines	LPC	(19:0)	(19:0)				538.387	C27 H57 O7 N1 P1	1.14254e+09	1.11382e+09	1.10993e+09	0	0	0	6.14571e+08	6.52754e+08	6.48682e+08	0	0	0	1.11564e+09	1.15307e+09	1.11625e+09	0	0	0	3.97062e+08	3.82323e+08	3.9143e+08	0	0	0	3.64436e+08	4.18717e+08	4.31332e+08	0	0	0	2.99153e+08	3.70775e+08	3.70209e+08	0	0	0	5.58275e+08
220	LPC(19:1)	[M+H]+	Glycerophospholipids	Lysophosphatidylcholines	LPC	(19:1)	(19:1)				536.371	C27 H55 O7 N1 P1	1.91765e+08	1.81407e+08	1.81129e+08	0	0	0	5.25991e+07	5.51661e+07	4.5253e+07	0	0	0	6.85596e+07	6.75845e+07	6.69476e+07	0	0	0	4.48374e+07	4.70427e+07	4.34877e+07	0	0	0	1.7255e+07	2.50008e+07	2.12688e+07	0	0	0	5.18607e+07	5.27237e+07	5.4488e+07	0	0	0	6.86589e+07
221	LPC(20:0)	[M+H]+	Glycerophospholipids	Lysophosphatidylcholines	LPC	(20:0)	(20:0)				552.402	C28 H59 O7 N1 P1	1.01788e+09	1.02582e+09	1.00734e+09	0	0	0	7.31036e+08	9.1201e+08	7.91574e+08	0	0	0	9.97595e+08	1.05385e+09	1.04014e+09	0	0	0	4.36426e+08	4.42952e+08	4.41778e+08	0	0	0	6.54883e+08	7.52583e+08	7.63918e+08	0	0	0	1.95523e+08	1.97771e+08	1.96409e+08	0	0	0	6.51459e+08
222	LPC(20:0e)	[M+H]+	Glycerophospholipids	Lysophosphatidylcholines	LPC	(20:0e)	(20:0e)				538.423	C28 H61 O6 N1 P1	4.0432e+07	3.95459e+07	3.78688e+07	0	0	0	2.97368e+07	3.16116e+07	3.45512e+07	0	0	0	3.95091e+07	3.93289e+07	3.89619e+07	0	0	0	4.56107e+07	4.51911e+07	4.51152e+07	0	0	0	2.89383e+07	3.46238e+07	3.36493e+07	0	0	0	5.07577e+07	4.85223e+07	5.19992e+07	0	0	0	3.44247e+07
223	LPC(20:1)	[M+H]+	Glycerophospholipids	Lysophosphatidylcholines	LPC	(20:1)	(20:1)				550.387	C28 H57 O7 N1 P1	2.97032e+09	2.9201e+09	2.9761e+09	0	0	0	1.00948e+09	1.00269e+09	1.03908e+09	0	0	0	1.02708e+09	1.00723e+09	1.02029e+09	0	0	0	9.22271e+08	9.29043e+08	9.35604e+08	0	0	0	6.21133e+08	7.21471e+08	7.1173e+08	0	0	0	4.10079e+08	4.15151e+08	4.15571e+08	0	0	0	1.11634e+09
224	LPC(20:2)	[M+H]+	Glycerophospholipids	Lysophosphatidylcholines	LPC	(20:2)	(20:2)				548.371	C28 H55 O7 N1 P1	1.36048e+09	1.32665e+09	1.32254e+09	0	0	0	3.77076e+08	3.90089e+08	4.01932e+08	0	0	0	3.86036e+08	3.91259e+08	3.93269e+08	0	0	0	3.15734e+08	3.16441e+08	3.14309e+08	0	0	0	2.13274e+08	2.46433e+08	2.4696e+08	0	0	0	2.91675e+08	2.85189e+08	2.91646e+08	0	0	0	4.84304e+08
225	LPC(20:4)a	[M+H]+	Glycerophospholipids	Lysophosphatidylcholines	LPC	(20:4)	(20:4)				544.34	C28 H51 O7 N1 P1	2.02125e+10	2.04053e+10	1.96521e+10	0	0	0	7.41715e+09	9.48735e+09	9.88548e+09	0	0	0	8.95288e+09	9.49142e+09	8.76472e+09	0	0	0	6.8081e+09	6.61926e+09	6.37049e+09	0	0	0	6.34881e+09	6.6575e+09	7.75551e+09	0	0	0	9.1899e+09	1.08115e+10	1.04793e+10	0	0	0	1.19152e+10
226	LPC(20:4)b	[M+H]+	Glycerophospholipids	Lysophosphatidylcholines	LPC	(20:4)	(20:4)				544.34	C28 H51 O7 N1 P1	1.04727e+09	1.01586e+09	1.45437e+09	0	0	0	6.29007e+08	6.23908e+08	7.5525e+08	0	0	0	5.97123e+08	6.68951e+08	5.87556e+08	0	0	0	6.76299e+08	6.42497e+08	6.31512e+08	0	0	0	4.4483e+08	4.71464e+08	5.18161e+08	0	0	0	6.05111e+08	6.18646e+08	6.5397e+08	0	0	0	1.02496e+09
227	LPC(20:5)a	[M+H]+	Glycerophospholipids	Lysophosphatidylcholines	LPC	(20:5)	(20:5)				542.324	C28 H49 O7 N1 P1	5.41857e+08	5.13383e+08	5.42683e+08	0	0	0	1.45135e+08	1.46117e+08	1.5501e+08	0	0	0	1.75217e+08	1.72975e+08	1.51901e+08	0	0	0	9.10046e+07	8.32191e+07	8.43469e+07	0	0	0	1.15606e+08	1.61466e+08	1.70268e+08	0	0	0	3.36363e+08	3.98509e+08	3.99627e+08	0	0	0	2.72297e+08
228	LPC(20:5)b	[M+H]+	Glycerophospholipids	Lysophosphatidylcholines	LPC	(20:5)	(20:5)				542.324	C28 H49 O7 N1 P1	8.43011e+08	7.04154e+08	7.69278e+08	0	0	0	7.0977e+08	6.74877e+08	7.60408e+08	0	0	0	6.42828e+08	7.22563e+08	6.97071e+08	0	0	0	5.19758e+08	5.63289e+08	5.12651e+08	0	0	0	5.21665e+08	5.42243e+08	5.15611e+08	0	0	0	4.8519e+08	4.67436e+08	3.99324e+08	0	0	0	8.37901e+08
229	LPC(21:0)	[M+H]+	Glycerophospholipids	Lysophosphatidylcholines	LPC	(21:0)	(21:0)				566.418	C29 H61 O7 N1 P1	1.91661e+07	1.88183e+07	1.83499e+07	0	0	0	1.54076e+07	1.62623e+07	1.53662e+07	0	0	0	2.46375e+07	2.39492e+07	2.03769e+07	0	0	0	1.26395e+07	1.03866e+07	1.2834e+07	0	0	0	1.02795e+07	1.36794e+07	1.23531e+07	0	0	0	9.26698e+06	8.78882e+06	7.95921e+06	0	0	0	1.63332e+07
230	LPC(22:0)	[M+H]+	Glycerophospholipids	Lysophosphatidylcholines	LPC	(22:0)	(22:0)				580.434	C30 H63 O7 N1 P1	1.24813e+08	1.24917e+08	1.21471e+08	0	0	0	1.40573e+08	1.4465e+08	1.49497e+08	0	0	0	1.74583e+08	1.7524e+08	1.73642e+08	0	0	0	1.33914e+08	1.35827e+08	1.38353e+08	0	0	0	1.46846e+08	1.7036e+08	1.61786e+08	0	0	0	1.40484e+08	1.38252e+08	1.44371e+08	0	0	0	1.50537e+08
231	LPC(22:1)	[M+H]+	Glycerophospholipids	Lysophosphatidylcholines	LPC	(22:1)	(22:1)				578.418	C30 H61 O7 N1 P1	1.22475e+08	1.21975e+08	1.25079e+08	0	0	0	8.89791e+07	9.49419e+07	9.51102e+07	0	0	0	1.01238e+08	1.09719e+08	1.05485e+08	0	0	0	8.12312e+07	8.33625e+07	7.98516e+07	0	0	0	7.1739e+07	8.2856e+07	7.92726e+07	0	0	0	3.47528e+07	3.96291e+07	3.64144e+07	0	0	0	8.10114e+07
232	LPC(22:2)	[M+H]+	Glycerophospholipids	Lysophosphatidylcholines	LPC	(22:2)	(22:2)				576.402	C30 H59 O7 N1 P1	2.02974e+07	2.07213e+07	1.94841e+07	0	0	0	1.45742e+07	1.61037e+07	1.7263e+07	0	0	0	2.10432e+07	1.86662e+07	1.77018e+07	0	0	0	1.47632e+07	1.29961e+07	1.21861e+07	0	0	0	9.1676e+06	1.08316e+07	8.98771e+06	0	0	0	7.80057e+06	6.81792e+06	7.62751e+06	0	0	0	1.30188e+07
233	LPC(22:4)	[M+H]+	Glycerophospholipids	Lysophosphatidylcholines	LPC	(22:4)	(22:4)				572.371	C30 H55 O7 N1 P1	2.39156e+08	2.32308e+08	2.38915e+08	0	0	0	1.46776e+08	1.50062e+08	1.67645e+08	0	0	0	1.2481e+08	1.40084e+08	1.34379e+08	0	0	0	1.23233e+08	1.0815e+08	1.16322e+08	0	0	0	1.08459e+08	1.29766e+08	1.36623e+08	0	0	0	1.42492e+08	1.56455e+08	1.55169e+08	0	0	0	1.66696e+08
234	LPC(22:5)	[M+H]+	Glycerophospholipids	Lysophosphatidylcholines	LPC	(22:5)	(22:5)				570.355	C30 H53 O7 N1 P1	1.87782e+09	1.80026e+09	1.76849e+09	0	0	0	8.64098e+08	8.08357e+08	8.32259e+08	0	0	0	9.09387e+08	9.20357e+08	9.05856e+08	0	0	0	5.74714e+08	6.06667e+08	6.1663e+08	0	0	0	5.66316e+08	7.04887e+08	6.47708e+08	0	0	0	7.42371e+08	6.79269e+08	7.02944e+08	0	0	0	9.8097e+08
235	LPC(22:6)	[M+H]+	Glycerophospholipids	Lysophosphatidylcholines	LPC	(22:6)	(22:6)				568.34	C30 H51 O7 N1 P1	1.52255e+10	1.54022e+10	1.67896e+10	0	0	0	7.18097e+09	7.44871e+09	8.2452e+09	0	0	0	7.59592e+09	8.45465e+09	7.6028e+09	0	0	0	4.45017e+09	4.18968e+09	4.03665e+09	0	0	0	5.46822e+09	6.22587e+09	6.18676e+09	0	0	0	6.92487e+09	6.21088e+09	6.92738e+09	0	0	0	8.86383e+09
236	LPC(23:0)	[M+H]+	Glycerophospholipids	Lysophosphatidylcholines	LPC	(23:0)	(23:0)				594.449	C31 H65 O7 N1 P1	2.25951e+07	2.03321e+07	2.32149e+07	0	0	0	1.93617e+07	2.0691e+07	2.16659e+07	0	0	0	2.91561e+07	2.84265e+07	2.79179e+07	0	0	0	2.51337e+07	2.72504e+07	2.62547e+07	0	0	0	2.23098e+07	2.77951e+07	2.70389e+07	0	0	0	3.32331e+07	2.94581e+07	3.07449e+07	0	0	0	2.78162e+07
237	LPC(24:0)	[M+H]+	Glycerophospholipids	Lysophosphatidylcholines	LPC	(24:0)	(24:0)				608.465	C32 H67 O7 N1 P1	1.21745e+08	1.0677e+08	9.96185e+07	0	0	0	1.10328e+08	1.13729e+08	1.26588e+08	0	0	0	1.25815e+08	1.4028e+08	1.101e+08	0	0	0	1.6685e+08	1.69948e+08	1.55497e+08	0	0	0	1.97193e+08	1.75148e+08	2.05726e+08	0	0	0	1.72281e+08	1.7791e+08	1.89607e+08	0	0	0	1.58919e+08
238	LPC(24:1)	[M+H]+	Glycerophospholipids	Lysophosphatidylcholines	LPC	(24:1)	(24:1)				606.449	C32 H65 O7 N1 P1	3.99e+07	4.68602e+07	4.5254e+07	0	0	0	5.29187e+07	5.39546e+07	5.62628e+07	0	0	0	4.70334e+07	5.4088e+07	5.35584e+07	0	0	0	4.72633e+07	5.55397e+07	5.49035e+07	0	0	0	4.74379e+07	5.74339e+07	5.70527e+07	0	0	0	4.11364e+07	3.68937e+07	3.74701e+07	0	0	0	4.77076e+07
239	LPE(16:0)	[M+H]+	Glycerophospholipids	Lysophosphatidylethanolamines	LPE	(16:0)	(16:0)				454.293	C21 H45 O7 N1 P1	2.67212e+09	2.64436e+09	2.70472e+09	0	0	0	1.33474e+09	1.35105e+09	1.2363e+09	0	0	0	1.79614e+09	1.80637e+09	1.71366e+09	0	0	0	1.13157e+09	1.17737e+09	1.11531e+09	0	0	0	1.21238e+09	1.36733e+09	1.35714e+09	0	0	0	1.48889e+09	1.50512e+09	1.47695e+09	0	0	0	1.44891e+09
240	LPE(16:1)	[M+H]+	Glycerophospholipids	Lysophosphatidylethanolamines	LPE	(16:1)	(16:1)				452.277	C21 H43 O7 N1 P1	1.66842e+08	1.7568e+08	1.75991e+08	0	0	0	9.99345e+07	9.82782e+07	8.87364e+07	0	0	0	1.21801e+08	1.22639e+08	1.30328e+08	0	0	0	8.13204e+07	9.08152e+07	8.95903e+07	0	0	0	6.56902e+07	7.49181e+07	7.77333e+07	0	0	0	8.71057e+07	8.35311e+07	8.62847e+07	0	0	0	9.6175e+07
241	LPE(17:0)	[M+H]+	Glycerophospholipids	Lysophosphatidylethanolamines	LPE	(17:0)	(17:0)				468.308	C22 H47 O7 N1 P1	5.59325e+07	5.79153e+07	5.74046e+07	0	0	0	2.4859e+07	2.84667e+07	2.47331e+07	0	0	0	4.12154e+07	4.18304e+07	4.06118e+07	0	0	0	2.30413e+07	2.18182e+07	2.25373e+07	0	0	0	1.56323e+07	1.72486e+07	1.80252e+07	0	0	0	2.9191e+07	2.99259e+07	2.79347e+07	0	0	0	2.86155e+07
242	LPE(17:1)	[M+H]+	Glycerophospholipids	Lysophosphatidylethanolamines	LPE	(17:1)	(17:1)				466.293	C22 H45 O7 N1 P1	9.28034e+07	9.14799e+07	9.60442e+07	0	0	0	4.77109e+07	4.49059e+07	4.40374e+07	0	0	0	8.77001e+07	8.73376e+07	8.55614e+07	0	0	0	9.23292e+07	9.04167e+07	8.82698e+07	0	0	0	5.34423e+07	6.52052e+07	6.49741e+07	0	0	0	9.41831e+07	8.79575e+07	8.65307e+07	0	0	0	7.30582e+07
243	LPE(18:0)	[M+H]+	Glycerophospholipids	Lysophosphatidylethanolamines	LPE	(18:0)	(18:0)				482.324	C23 H49 O7 N1 P1	5.37252e+09	5.25203e+09	5.40078e+09	0	0	0	2.55337e+09	2.52008e+09	2.3954e+09	0	0	0	2.78466e+09	2.61315e+09	2.61947e+09	0	0	0	1.90629e+09	1.9202e+09	1.86086e+09	0	0	0	1.71064e+09	2.13126e+09	2.01839e+09	0	0	0	2.07882e+09	2.08539e+09	2.20558e+09	0	0	0	2.47831e+09
244	LPE(18:1)	[M+H]+	Glycerophospholipids	Lysophosphatidylethanolamines	LPE	(18:1)	(18:1)				480.308	C23 H47 O7 N1 P1	2.9511e+09	2.94557e+09	2.96749e+09	0	0	0	8.81856e+08	9.00013e+08	8.20437e+08	0	0	0	9.48925e+08	1.08204e+09	1.06219e+09	0	0	0	8.94796e+08	9.05492e+08	9.15284e+08	0	0	0	5.89896e+08	6.91695e+08	7.11398e+08	0	0	0	9.2727e+08	9.5795e+08	9.4476e+08	0	0	0	1.08892e+09
245	LPE(18:2)	[M+H]+	Glycerophospholipids	Lysophosphatidylethanolamines	LPE	(18:2)	(18:2)				478.293	C23 H45 O7 N1 P1	6.3148e+08	7.74119e+08	7.07475e+08	0	0	0	3.97891e+08	3.96998e+08	3.70762e+08	0	0	0	6.28423e+08	6.08706e+08	6.24821e+08	0	0	0	1.99583e+08	2.04758e+08	2.03193e+08	0	0	0	2.03763e+08	2.44329e+08	2.3008e+08	0	0	0	3.01956e+08	2.7814e+08	2.87029e+08	0	0	0	3.42666e+08
246	LPE(19:1)	[M-H]-	Glycerophospholipids	Lysophosphatidylethanolamines	LPE	(19:1)	(19:1)				492.31	C24 H47 O7 N1 P1	0	0	0	4.85809e+06	5.09273e+06	5.34472e+06	0	0	0	1.67823e+06	1.68643e+06	1.65702e+06	0	0	0	2.6089e+06	2.5733e+06	2.64667e+06	0	0	0	1.47189e+06	1.59678e+06	1.70505e+06	0	0	0	833509	741040	830170	0	0	0	1.38924e+06	1.41031e+06	1.52006e+06	0
247	LPE(20:0)	[M+H]+	Glycerophospholipids	Lysophosphatidylethanolamines	LPE	(20:0)	(20:0)				510.355	C25 H53 O7 N1 P1	6.96557e+07	5.49968e+07	6.88877e+07	0	0	0	3.63821e+07	4.00281e+07	3.76565e+07	0	0	0	6.68834e+07	6.74306e+07	6.6167e+07	0	0	0	1.81907e+07	2.00795e+07	1.89967e+07	0	0	0	2.55259e+07	3.07455e+07	3.5116e+07	0	0	0	3.75488e+06	4.65176e+06	5.29637e+06	0	0	0	2.47379e+07
248	LPE(20:1)	[M+H]+	Glycerophospholipids	Lysophosphatidylethanolamines	LPE	(20:1)	(20:1)				508.34	C25 H51 O7 N1 P1	1.84586e+08	1.75153e+08	1.85122e+08	0	0	0	7.24577e+07	7.54899e+07	7.52641e+07	0	0	0	8.12888e+07	8.62097e+07	8.85938e+07	0	0	0	5.48228e+07	5.59452e+07	5.73913e+07	0	0	0	3.88575e+07	5.28478e+07	4.3563e+07	0	0	0	2.82289e+07	2.57079e+07	2.52012e+07	0	0	0	6.36926e+07
249	LPE(20:2)	[M+H]+	Glycerophospholipids	Lysophosphatidylethanolamines	LPE	(20:2)	(20:2)				506.324	C25 H49 O7 N1 P1	5.64564e+07	5.23086e+07	5.25704e+07	0	0	0	2.04464e+07	1.98143e+07	1.94072e+07	0	0	0	2.41821e+07	2.40867e+07	2.42266e+07	0	0	0	1.55612e+07	1.50124e+07	1.47488e+07	0	0	0	9.60481e+06	1.05464e+07	1.16374e+07	0	0	0	1.20175e+07	1.24412e+07	1.25499e+07	0	0	0	1.77925e+07
250	LPE(20:3)	[M+H]+	Glycerophospholipids	Lysophosphatidylethanolamines	LPE	(20:3)	(20:3)				504.308	C25 H47 O7 N1 P1	1.63667e+08	1.64045e+08	1.99023e+08	0	0	0	6.33486e+07	6.2268e+07	6.0854e+07	0	0	0	8.44138e+07	1.00495e+08	9.35843e+07	0	0	0	3.33008e+07	5.41166e+07	3.3673e+07	0	0	0	5.1464e+07	6.00445e+07	5.50708e+07	0	0	0	5.60238e+07	5.37759e+07	6.12911e+07	0	0	0	8.57062e+07
251	LPE(20:4)	[M-H]-	Glycerophospholipids	Lysophosphatidylethanolamines	LPE	(20:4)	(20:4)				500.278	C25 H43 O7 N1 P1	0	0	0	2.3507e+09	2.46305e+09	2.47044e+09	0	0	0	1.44741e+09	1.49362e+09	1.4993e+09	0	0	0	1.86413e+09	1.85734e+09	1.95765e+09	0	0	0	9.98514e+08	9.76147e+08	9.81552e+08	0	0	0	1.4356e+09	1.43017e+09	1.4347e+09	0	0	0	1.49902e+09	1.47902e+09	1.48255e+09	0
252	LPE(20:5)	[M-H]-	Glycerophospholipids	Lysophosphatidylethanolamines	LPE	(20:5)	(20:5)				498.263	C25 H41 O7 N1 P1	0	0	0	4.53018e+07	4.60483e+07	4.70188e+07	0	0	0	1.76325e+07	1.71068e+07	1.77101e+07	0	0	0	2.64859e+07	2.73033e+07	2.81579e+07	0	0	0	6.41208e+06	6.6019e+06	6.62867e+06	0	0	0	1.42711e+07	1.44498e+07	1.43423e+07	0	0	0	1.88571e+07	1.91152e+07	1.77681e+07	0
253	LPE(22:1)	[M+H]+	Glycerophospholipids	Lysophosphatidylethanolamines	LPE	(22:1)	(22:1)				536.371	C27 H55 O7 N1 P1	1.34985e+07	1.39038e+07	1.38607e+07	0	0	0	7.89217e+06	6.30331e+06	8.59361e+06	0	0	0	1.06247e+07	9.17858e+06	1.03552e+07	0	0	0	5.34538e+06	5.04864e+06	5.37039e+06	0	0	0	4.82599e+06	4.24712e+06	5.19224e+06	0	0	0	1.67765e+06	1.78352e+06	1.37901e+06	0	0	0	5.15607e+06
254	LPE(22:4)	[M+H]+	Glycerophospholipids	Lysophosphatidylethanolamines	LPE	(22:4)	(22:4)				530.324	C27 H49 O7 N1 P1	3.21406e+07	3.72916e+07	3.16719e+07	0	0	0	2.54176e+07	2.72051e+07	2.56625e+07	0	0	0	2.97521e+07	3.01217e+07	2.9709e+07	0	0	0	1.66006e+07	1.97319e+07	1.45069e+07	0	0	0	2.33289e+07	3.07064e+07	2.85436e+07	0	0	0	2.88443e+07	2.8532e+07	2.71368e+07	0	0	0	2.51034e+07
255	LPE(22:5)	[M-H]-	Glycerophospholipids	Lysophosphatidylethanolamines	LPE	(22:5)	(22:5)				526.294	C27 H45 O7 N1 P1	0	0	0	1.44435e+08	1.56505e+08	1.53617e+08	0	0	0	7.67561e+07	7.95893e+07	7.72572e+07	0	0	0	1.09199e+08	1.09955e+08	1.13583e+08	0	0	0	4.49792e+07	4.20693e+07	4.40795e+07	0	0	0	7.56447e+07	7.78796e+07	7.81055e+07	0	0	0	7.13771e+07	6.98644e+07	7.43375e+07	0
256	LPE(22:6)	[M+H]+	Glycerophospholipids	Lysophosphatidylethanolamines	LPE	(22:6)	(22:6)				526.293	C27 H45 O7 N1 P1	2.96575e+09	3.03925e+09	3.05395e+09	0	0	0	1.46946e+09	1.51477e+09	1.45357e+09	0	0	0	1.87916e+09	1.88743e+09	1.85898e+09	0	0	0	6.05752e+08	6.08953e+08	5.90539e+08	0	0	0	9.97456e+08	1.14225e+09	1.13491e+09	0	0	0	1.18929e+09	1.23292e+09	1.20055e+09	0	0	0	1.35288e+09
257	LPG(16:0)	[M-H]-	Glycerophospholipids	Lysohosphatidylgylcerols	LPG	(16:0)	(16:0)				483.273	C22 H44 O9 N0 P1	0	0	0	5.27423e+07	5.37281e+07	5.54935e+07	0	0	0	1.9768e+07	1.95323e+07	2.17647e+07	0	0	0	3.0757e+07	3.12496e+07	3.28368e+07	0	0	0	1.76482e+07	2.06844e+07	1.87595e+07	0	0	0	2.88676e+07	2.86968e+07	2.88564e+07	0	0	0	2.21048e+07	1.84582e+07	2.22327e+07	0
258	LPG(16:1)	[M-H]-	Glycerophospholipids	Lysohosphatidylgylcerols	LPG	(16:1)	(16:1)				481.257	C22 H42 O9 N0 P1	0	0	0	3.51389e+06	3.15662e+06	4.29969e+06	0	0	0	1.85634e+06	1.92225e+06	1.67079e+06	0	0	0	2.42948e+06	2.93671e+06	2.32646e+06	0	0	0	2.70254e+06	2.24865e+06	2.31933e+06	0	0	0	3.93217e+06	4.56107e+06	4.26731e+06	0	0	0	3.35043e+06	2.8813e+06	2.31803e+06	0
259	LPG(17:1)	[M-H]-	Glycerophospholipids	Lysohosphatidylgylcerols	LPG	(17:1)	(17:1)				495.273	C23 H44 O9 N0 P1	0	0	0	9.09979e+07	1.05757e+08	1.01274e+08	0	0	0	5.11852e+07	5.39123e+07	5.24757e+07	0	0	0	1.20823e+08	1.20439e+08	1.32041e+08	0	0	0	1.25166e+08	1.19781e+08	1.2229e+08	0	0	0	9.32844e+07	9.73021e+07	9.52684e+07	0	0	0	1.2237e+08	1.1586e+08	1.18012e+08	0
260	LPG(18:0)	[M-H]-	Glycerophospholipids	Lysohosphatidylgylcerols	LPG	(18:0)	(18:0)				511.304	C24 H48 O9 N0 P1	0	0	0	7.31201e+06	7.58751e+06	7.68924e+06	0	0	0	4.06305e+06	4.15896e+06	4.05416e+06	0	0	0	5.03463e+06	5.4047e+06	5.36602e+06	0	0	0	3.88112e+06	4.10035e+06	4.02478e+06	0	0	0	5.86918e+06	5.87089e+06	5.87351e+06	0	0	0	5.3038e+06	5.39786e+06	4.93354e+06	0
261	LPG(18:1)	[M-H]-	Glycerophospholipids	Lysohosphatidylgylcerols	LPG	(18:1)	(18:1)				509.288	C24 H46 O9 N0 P1	0	0	0	6.93789e+07	7.16772e+07	6.91905e+07	0	0	0	4.20109e+07	4.40017e+07	4.52697e+07	0	0	0	5.31027e+07	5.27574e+07	5.51077e+07	0	0	0	5.1525e+07	5.32917e+07	5.44781e+07	0	0	0	7.56905e+07	7.66666e+07	7.31102e+07	0	0	0	7.37951e+07	7.45288e+07	7.2781e+07	0
262	LPG(18:2)	[M-H]-	Glycerophospholipids	Lysohosphatidylgylcerols	LPG	(18:2)	(18:2)				507.273	C24 H44 O9 N0 P1	0	0	0	4.3074e+07	4.75472e+07	4.7445e+07	0	0	0	2.30832e+07	2.3142e+07	2.25355e+07	0	0	0	1.94515e+07	2.20477e+07	2.659e+07	0	0	0	1.5152e+07	1.80827e+07	1.51048e+07	0	0	0	2.38626e+07	2.47915e+07	2.77661e+07	0	0	0	1.82427e+07	1.90179e+07	2.4559e+07	0
263	LPG(20:1)	[M-H]-	Glycerophospholipids	Lysohosphatidylgylcerols	LPG	(20:1)	(20:1)				537.32	C26 H50 O9 N0 P1	0	0	0	1.23084e+06	1.39087e+06	1.33408e+06	0	0	0	1.56027e+06	1.38368e+06	1.35794e+06	0	0	0	1.38717e+06	1.28758e+06	1.27683e+06	0	0	0	1.33428e+06	1.44021e+06	1.4192e+06	0	0	0	1.91199e+06	1.91844e+06	1.94492e+06	0	0	0	974846	931545	937533	0
264	LPG(20:3)	[M-H]-	Glycerophospholipids	Lysohosphatidylgylcerols	LPG	(20:3)	(20:3)				533.288	C26 H46 O9 N0 P1	0	0	0	2.66891e+06	4.5296e+06	4.05986e+06	0	0	0	1.64334e+06	2.37841e+06	3.16734e+06	0	0	0	3.06113e+06	3.88988e+06	2.61655e+06	0	0	0	4.10543e+06	1.99882e+06	2.24143e+06	0	0	0	6.13224e+06	7.47933e+06	7.05573e+06	0	0	0	2.75602e+06	4.65788e+06	4.48888e+06	0
265	LPI(16:0)	[M-H]-	Glycerophospholipids	Lysophosphatidylinositols	LPI	(16:0)	(16:0)				571.289	C25 H48 O12 N0 P1	0	0	0	6.5395e+06	8.12984e+06	7.67808e+06	0	0	0	9.28145e+06	1.0076e+07	9.62209e+06	0	0	0	1.40337e+07	1.3282e+07	1.37355e+07	0	0	0	1.30829e+07	1.50377e+07	1.51145e+07	0	0	0	2.17275e+07	1.86701e+07	2.15617e+07	0	0	0	7.81284e+06	9.50967e+06	7.22601e+06	0
266	LPI(18:0)	[M-H]-	Glycerophospholipids	Lysophosphatidylinositols	LPI	(18:0)	(18:0)				599.32	C27 H52 O12 N0 P1	0	0	0	8.00031e+07	8.43987e+07	8.60185e+07	0	0	0	5.13496e+07	6.20232e+07	5.9441e+07	0	0	0	8.49314e+07	8.24831e+07	8.69184e+07	0	0	0	8.53778e+07	8.58414e+07	8.70432e+07	0	0	0	1.09086e+08	1.07655e+08	1.08447e+08	0	0	0	4.20435e+07	4.28928e+07	4.1349e+07	0
267	LPI(18:1)	[M-H]-	Glycerophospholipids	Lysophosphatidylinositols	LPI	(18:1)	(18:1)				597.305	C27 H50 O12 N0 P1	0	0	0	7.75061e+06	7.84134e+06	8.56626e+06	0	0	0	4.01775e+06	4.11859e+06	4.10378e+06	0	0	0	5.87926e+06	6.0167e+06	5.78556e+06	0	0	0	1.21407e+07	1.15276e+07	1.24217e+07	0	0	0	5.97073e+06	5.70925e+06	6.27837e+06	0	0	0	3.48325e+06	3.44809e+06	3.48983e+06	0
268	LPI(18:2)	[M-H]-	Glycerophospholipids	Lysophosphatidylinositols	LPI	(18:2)	(18:2)				595.289	C27 H48 O12 N0 P1	0	0	0	3.40871e+06	3.11941e+06	3.56706e+06	0	0	0	3.01969e+06	3.32263e+06	3.07733e+06	0	0	0	4.91526e+06	4.68704e+06	4.59672e+06	0	0	0	3.14291e+06	3.18431e+06	4.19521e+06	0	0	0	2.53081e+06	2.23464e+06	2.53389e+06	0	0	0	1.01397e+06	1.18613e+06	998577	0
269	LPI(20:3)	[M-H]-	Glycerophospholipids	Lysophosphatidylinositols	LPI	(20:3)	(20:3)				621.305	C29 H50 O12 N0 P1	0	0	0	1.61069e+07	1.98658e+07	1.86712e+07	0	0	0	5.64316e+06	6.3242e+06	9.27122e+06	0	0	0	1.36115e+07	1.00038e+07	1.39558e+07	0	0	0	1.6024e+07	1.60467e+07	8.76118e+06	0	0	0	8.74272e+06	10529209	8.86612e+06	0	0	0	4.42079e+06	4.12739e+06	2.64606e+06	0
270	LPI(20:4)	[M-H]-	Glycerophospholipids	Lysophosphatidylinositols	LPI	(20:4)	(20:4)				619.289	C29 H48 O12 N0 P1	0	0	0	1.23234e+08	1.25525e+08	1.29867e+08	0	0	0	7.21842e+07	7.2794e+07	7.34602e+07	0	0	0	1.15012e+08	1.15558e+08	1.19382e+08	0	0	0	8.38395e+07	8.27724e+07	8.49133e+07	0	0	0	1.08144e+08	1.09632e+08	1.13407e+08	0	0	0	7.63049e+07	7.57109e+07	7.59019e+07	0
271	LPS(18:0)	[M+H]+	Glycerophospholipids	Lysophosphatidylserines	LPS	(18:0)	(18:0)				526.314	C24 H49 O9 N1 P1	9.14934e+06	9.09743e+06	8.07459e+06	0	0	0	5.52316e+06	6.56391e+06	5.67296e+06	0	0	0	8.03622e+06	9.13672e+06	9.03377e+06	0	0	0	1.17624e+07	1.14492e+07	1.1138e+07	0	0	0	8.61095e+06	1.03886e+07	1.06501e+07	0	0	0	6.02234e+06	5.72326e+06	5.3761e+06	0	0	0	8.4784e+06
272	LPS(20:4)	[M+H]+	Glycerophospholipids	Lysophosphatidylserines	LPS	(20:4)	(20:4)				546.283	C26 H45 O9 N1 P1	3.64788e+07	3.92225e+07	4.05928e+07	0	0	0	2.12738e+07	2.24709e+07	2.01076e+07	0	0	0	3.86031e+07	3.70783e+07	4.12715e+07	0	0	0	2.50459e+07	2.48548e+07	2.53831e+07	0	0	0	2.44384e+07	3.13072e+07	3.06135e+07	0	0	0	3.04036e+07	3.07675e+07	3.06438e+07	0	0	0	2.69492e+07
273	LPS(22:6)	[M+H]+	Glycerophospholipids	Lysophosphatidylserines	LPS	(22:6)	(22:6)				570.283	C28 H45 O9 N1 P1	3.22965e+07	3.16726e+07	3.00151e+07	0	0	0	2.16518e+07	2.13498e+07	1.90522e+07	0	0	0	4.3455e+07	4.53505e+07	4.46891e+07	0	0	0	2.56083e+07	2.28244e+07	2.51721e+07	0	0	0	2.64255e+07	2.73291e+07	2.96903e+07	0	0	0	2.71327e+07	2.52052e+07	2.6255e+07	0	0	0	2.49726e+07
274	MG(18:2)	[M+H]+	Glycerolipids	Monoglycerides	MG	(18:2)	(18:2)				355.284	C21 H39 O4	1.78544e+07	1.85769e+07	1.92503e+07	0	0	0	3.13392e+07	3.39099e+07	2.5811e+07	0	0	0	4.31646e+07	4.04125e+07	4.87412e+07	0	0	0	8.41675e+06	7.32261e+06	8.35769e+06	0	0	0	1.35426e+07	1.71324e+07	1.74211e+07	0	0	0	5.78466e+06	5.54437e+06	5.24551e+06	0	0	0	1.10789e+07
275	MG(22:6)	[M+H]+	Glycerolipids	Monoglycerides	MG	(22:6)	(22:6)				403.284	C25 H39 O4	2.02794e+07	2.04197e+07	1.9253e+07	0	0	0	1.77504e+07	1.96218e+07	1.85014e+07	0	0	0	1.73566e+07	1.64291e+07	1.62436e+07	0	0	0	9.25353e+06	9.67858e+06	8.50523e+06	0	0	0	1.06643e+07	1.20463e+07	1.29361e+07	0	0	0	1.13141e+07	1.16224e+07	1.14854e+07	0	0	0	1.50645e+07
276	PC(28:0)	[M+HCOO]-	Glycerophospholipids	Phosphatidylcholines	PC	(14:0_14:0)	(14:0)	(14:0)			722.498	C37 H73 O10 N1 P1	0	0	0	1.03151e+06	1.04213e+06	1.06492e+06	0	0	0	1.40439e+06	1.12626e+06	1.39403e+06	0	0	0	1.33364e+06	1.64173e+06	1.43779e+06	0	0	0	4.90311e+06	3.45375e+06	3.17773e+06	0	0	0	3.45733e+06	3.46972e+06	3.60306e+06	0	0	0	4.946e+06	4.51196e+06	5.09418e+06	0
277	PC(30:0)	[M+H]+	Glycerophospholipids	Phosphatidylcholines	PC	(16:0_14:0)	(16:0)	(14:0)			706.538	C38 H77 O8 N1 P1	5.34469e+08	5.44354e+08	5.72257e+08	0	0	0	6.61259e+08	6.35529e+08	7.14727e+08	0	0	0	6.87964e+08	6.47069e+08	6.52391e+08	0	0	0	1.36556e+09	1.4466e+09	1.26776e+09	0	0	0	9.67764e+08	9.7342e+08	8.88345e+08	0	0	0	1.38957e+09	1.31785e+09	1.36613e+09	0	0	0	1.11193e+09
278	PC(30:1)	[M+H]+	Glycerophospholipids	Phosphatidylcholines	PC	(16:1_14:0)	(16:1)	(14:0)			704.522	C38 H75 O8 N1 P1	6.22006e+08	6.02396e+08	6.08849e+08	0	0	0	5.69404e+08	5.96408e+08	6.17025e+08	0	0	0	7.61862e+08	7.77764e+08	7.57565e+08	0	0	0	1.02522e+09	9.82754e+08	1.0179e+09	0	0	0	1.17452e+09	1.3135e+09	1.20892e+09	0	0	0	1.4317e+09	1.38018e+09	1.44045e+09	0	0	0	1.09808e+09
279	PC(31:0)	[M+H]+	Glycerophospholipids	Phosphatidylcholines	PC	(15:0_16:0)	(15:0)	(16:0)			720.554	C39 H79 O8 N1 P1	3.79279e+08	4.13696e+08	3.91739e+08	0	0	0	6.15152e+08	6.08792e+08	5.92777e+08	0	0	0	5.91105e+08	5.78671e+08	6.50505e+08	0	0	0	6.07493e+08	6.13026e+08	5.77611e+08	0	0	0	5.42394e+08	6.14186e+08	5.6932e+08	0	0	0	8.36965e+08	7.38904e+08	7.96483e+08	0	0	0	6.8632e+08
280	PC(31:1)	[M+HCOO]-	Glycerophospholipids	Phosphatidylcholines	PC	(17:0_14:1)	(17:0)	(14:1)			762.529	C40 H77 O10 N1 P1	0	0	0	8.64571e+07	3.78145e+07	3.03299e+07	0	0	0	2.46006e+07	2.51732e+07	2.54637e+07	0	0	0	4.75434e+07	4.56807e+07	5.0817e+07	0	0	0	6.81501e+07	6.43179e+07	6.8457e+07	0	0	0	4.0881e+07	4.16102e+07	4.73883e+07	0	0	0	5.52015e+07	5.60064e+07	6.94378e+07	0
281	PC(32:0)	[M+H]+	Glycerophospholipids	Phosphatidylcholines	PC	(16:0_16:0)	(16:0)	(16:0)			734.569	C40 H81 O8 N1 P1	2.97857e+10	2.89256e+10	2.98095e+10	0	0	0	3.44922e+10	3.17824e+10	3.63482e+10	0	0	0	2.99445e+10	3.05178e+10	3.14072e+10	0	0	0	4.30962e+10	4.384e+10	4.4536e+10	0	0	0	3.4404e+10	3.23264e+10	3.16078e+10	0	0	0	3.97581e+10	4.33927e+10	4.03723e+10	0	0	0	3.49427e+10
282	PC(32:0e)	[M+H]+	Glycerophospholipids	Phosphatidylcholines	PC	(16:0e_16:0)	(16:0e)	(16:0)			720.59	C40 H83 O7 N1 P1	1.71057e+09	1.78319e+09	1.88687e+09	0	0	0	3.15009e+09	3.29951e+09	3.31697e+09	0	0	0	2.53019e+09	2.44545e+09	2.63469e+09	0	0	0	4.16012e+09	4.92606e+09	4.91473e+09	0	0	0	2.24365e+09	2.36984e+09	2.46883e+09	0	0	0	3.51378e+09	3.68575e+09	3.69435e+09	0	0	0	3.48881e+09
283	PC(32:1)	[M+H]+	Glycerophospholipids	Phosphatidylcholines	PC	(16:0_16:1)	(16:0)	(16:1)			732.554	C40 H79 O8 N1 P1	2.42194e+10	2.44192e+10	2.30218e+10	0	0	0	3.02633e+10	3.06054e+10	3.44601e+10	0	0	0	3.72795e+10	3.31188e+10	2.99729e+10	0	0	0	3.29238e+10	3.47162e+10	3.45748e+10	0	0	0	3.41338e+10	3.72453e+10	3.63784e+10	0	0	0	2.95606e+10	3.35497e+10	3.30583e+10	0	0	0	3.72596e+10
284	PC(32:1e)	[M+H]+	Glycerophospholipids	Phosphatidylcholines	PC	(32:1e)					718.575	C40 H81 O7 N1 P1	2.66446e+08	2.99205e+08	2.98719e+08	0	0	0	4.2326e+08	4.52078e+08	5.13272e+08	0	0	0	4.13757e+08	3.59891e+08	3.86559e+08	0	0	0	5.0369e+08	4.76188e+08	5.68893e+08	0	0	0	3.17276e+08	3.54423e+08	3.70214e+08	0	0	0	3.86502e+08	3.17982e+08	3.79098e+08	0	0	0	4.10229e+08
285	PC(32:1e)	[M+HCOO]-	Glycerophospholipids	Phosphatidylcholines	PC	(16:1e_16:0)	(16:1e)	(16:0)			718.575	C40 H81 O7 N1 P1	7.16428e+08	6.99091e+08	6.71144e+08	0	0	0	6.42846e+08	6.45851e+08	7.34614e+08	0	0	0	7.66863e+08	7.58106e+08	7.5677e+08	0	0	0	6.70993e+08	7.20921e+08	7.28872e+08	0	0	0	7.4235e+08	8.51782e+08	8.55915e+08	0	0	0	8.7857e+08	8.5889e+08	8.56396e+08	0	0	0	8.75416e+08
286	PC(32:2)	[M+H]+	Glycerophospholipids	Phosphatidylcholines	PC	(16:1_16:1)	(16:1)	(16:1)			730.538	C40 H77 O8 N1 P1	9.49502e+09	9.4615e+09	9.37059e+09	0	0	0	1.14461e+10	1.13221e+10	1.24006e+10	0	0	0	1.38326e+10	1.39915e+10	1.36389e+10	0	0	0	1.348e+10	1.36991e+10	1.36728e+10	0	0	0	1.38547e+10	1.53125e+10	1.5131e+10	0	0	0	1.41057e+10	1.43917e+10	1.42519e+10	0	0	0	1.39998e+10
287	PC(33:0)	[M+H]+	Glycerophospholipids	Phosphatidylcholines	PC	(16:0_17:0)	(16:0)	(17:0)			748.585	C41 H83 O8 N1 P1	7.41679e+08	7.57926e+08	7.26214e+08	0	0	0	8.56008e+08	8.40687e+08	9.86652e+08	0	0	0	9.67929e+08	9.92866e+08	9.7434e+08	0	0	0	8.89416e+08	9.71518e+08	9.04181e+08	0	0	0	6.44961e+08	7.50614e+08	7.36969e+08	0	0	0	1.30985e+09	1.25213e+09	1.22066e+09	0	0	0	1.02271e+09
288	PC(33:1)	[M+HCOO]-	Glycerophospholipids	Phosphatidylcholines	PC	(17:1_16:0)	(17:1)	(16:0)			790.56	C42 H81 O10 N1 P1	0	0	0	8.43989e+07	8.32249e+07	8.83314e+07	0	0	0	1.85344e+08	1.7582e+08	2.02457e+08	0	0	0	2.40122e+08	2.46079e+08	2.61747e+08	0	0	0	2.34332e+08	2.29484e+08	2.28293e+08	0	0	0	2.16818e+08	2.03546e+08	1.90025e+08	0	0	0	2.38935e+08	2.44295e+08	2.55324e+08	0
289	PC(33:2)a	[M+H]+	Glycerophospholipids	Phosphatidylcholines	PC	(15:0_18:2)	(15:0)	(18:2)			744.554	C41 H79 O8 N1 P1	3.09488e+09	2.98058e+09	3.07235e+09	0	0	0	5.22852e+09	4.89048e+09	5.21758e+09	0	0	0	5.96658e+09	6.04408e+09	6.21879e+09	0	0	0	3.68449e+09	3.85622e+09	3.96672e+09	0	0	0	3.12862e+09	3.25443e+09	3.05666e+09	0	0	0	3.42572e+09	3.33757e+09	3.30109e+09	0	0	0	4.11174e+09
290	PC(33:2)b	[M+H]+	Glycerophospholipids	Phosphatidylcholines	PC	(15:0_18:2)	(15:0)	(18:2)			744.554	C41 H79 O8 N1 P1	8.23347e+09	8.22332e+09	8.6299e+09	0	0	0	8.9817e+09	9.23181e+09	9.61595e+09	0	0	0	1.21789e+10	1.23155e+10	1.22905e+10	0	0	0	6.46063e+09	6.77013e+09	6.7211e+09	0	0	0	8.3223e+09	9.04177e+09	9.3284e+09	0	0	0	7.9705e+09	8.46821e+09	8.11033e+09	0	0	0	8.72437e+09
291	PC(34:0)	[M+H]+	Glycerophospholipids	Phosphatidylcholines	PC	(18:0_16:0)	(18:0)	(16:0)			762.601	C42 H85 O8 N1 P1	1.13515e+10	1.09442e+10	1.09849e+10	0	0	0	1.02413e+10	1.23559e+10	1.19223e+10	0	0	0	9.73957e+09	9.58824e+09	9.54055e+09	0	0	0	1.37247e+10	1.53879e+10	1.35147e+10	0	0	0	1.18059e+10	1.41099e+10	1.31751e+10	0	0	0	2.15561e+10	2.19128e+10	1.87897e+10	0	0	0	1.44849e+10
292	PC(34:1)	[M+H]+	Glycerophospholipids	Phosphatidylcholines	PC	(16:0_18:1)	(16:0)	(18:1)			760.585	C42 H83 O8 N1 P1	1.51276e+11	1.42286e+11	1.5011e+11	0	0	0	1.41963e+11	1.56459e+11	1.64167e+11	0	0	0	1.66108e+11	1.69973e+11	1.61827e+11	0	0	0	1.60776e+11	1.5394e+11	1.54329e+11	0	0	0	1.60361e+11	1.5799e+11	1.55104e+11	0	0	0	1.61394e+11	1.64848e+11	1.65096e+11	0	0	0	1.54897e+11
293	PC(34:1e)	[M+HCOO]-	Glycerophospholipids	Phosphatidylcholines	PC	(18:1e_16:0)	(18:1e)	(16:0)			790.597	C43 H85 O9 N1 P1	0	0	0	1.59729e+08	1.61272e+08	1.62415e+08	0	0	0	2.50131e+08	2.86597e+08	2.86559e+08	0	0	0	2.83895e+08	2.79538e+08	3.05737e+08	0	0	0	3.44842e+08	3.6417e+08	3.62168e+08	0	0	0	2.73902e+08	2.56605e+08	2.69457e+08	0	0	0	3.99883e+08	3.42994e+08	3.56116e+08	0
294	PC(34:2)	[M+H]+	Glycerophospholipids	Phosphatidylcholines	PC	(16:0_18:2)	(16:0)	(18:2)			758.569	C42 H81 O8 N1 P1	1.04031e+11	1.18266e+11	1.13964e+11	0	0	0	1.44908e+11	1.45286e+11	1.54941e+11	0	0	0	1.53269e+11	1.5587e+11	1.53833e+11	0	0	0	1.32143e+11	1.27328e+11	1.24946e+11	0	0	0	1.49249e+11	1.55528e+11	1.44421e+11	0	0	0	1.33524e+11	1.3791e+11	1.29879e+11	0	0	0	1.44407e+11
295	PC(34:2e)	[M+H]+	Glycerophospholipids	Phosphatidylcholines	PC	(16:0e_18:2)	(16:0e)	(18:2)			744.59	C42 H83 O7 N1 P1	5.19692e+08	5.1474e+08	5.6238e+08	0	0	0	9.2052e+08	8.6934e+08	9.56963e+08	0	0	0	7.69274e+08	7.77431e+08	8.11385e+08	0	0	0	8.52381e+08	8.71387e+08	8.49863e+08	0	0	0	5.40173e+08	5.396e+08	5.26024e+08	0	0	0	5.76078e+08	5.81968e+08	5.85642e+08	0	0	0	6.98911e+08
296	PC(34:2e)	[M+H]+	Glycerophospholipids	Phosphatidylcholines	PC	(16:1e_18:1)	(16:1e)	(18:1)			744.59	C42 H83 O7 N1 P1	4.7846e+07	4.81735e+07	6.72456e+07	0	0	0	1.19348e+08	8.61218e+07	7.75051e+07	0	0	0	1.03708e+08	9.02342e+07	1.35988e+08	0	0	0	1.45514e+08	1.64531e+08	1.34521e+08	0	0	0	9.54815e+07	9.2555e+07	6.34254e+07	0	0	0	8.43377e+07	1.11817e+08	7.98641e+07	0	0	0	1.1408e+08
297	PC(34:3)	[M+H]+	Glycerophospholipids	Phosphatidylcholines	PC	(16:1_18:2)	(16:1)	(18:2)			756.554	C42 H79 O8 N1 P1	8.27406e+10	6.55169e+10	8.54632e+10	0	0	0	1.07351e+11	1.04512e+11	7.82715e+10	0	0	0	1.14664e+11	8.16201e+10	8.16025e+10	0	0	0	6.07027e+10	5.91931e+10	5.92478e+10	0	0	0	5.3176e+10	5.14609e+10	5.30367e+10	0	0	0	2.91013e+10	2.63408e+10	4.26805e+10	0	0	0	6.39164e+10
298	PC(34:3)	[M+HCOO]-	Glycerophospholipids	Phosphatidylcholines	PC	(16:0_18:3)	(16:0)	(18:3)			800.545	C43 H79 O10 N1 P1	0	0	0	6.32387e+08	6.45956e+08	6.63476e+08	0	0	0	1.38709e+09	1.53724e+09	1.55448e+09	0	0	0	1.57399e+09	1.67113e+09	1.6874e+09	0	0	0	1.654e+09	1.59178e+09	1.53867e+09	0	0	0	2.05109e+09	1.92561e+09	1.80027e+09	0	0	0	1.77581e+09	1.80508e+09	1.92358e+09	0
299	PC(34:3e)	[M+H]+	Glycerophospholipids	Phosphatidylcholines	PC	(16:2e_18:1)	(16:2e)	(18:1)			742.575	C42 H81 O7 N1 P1	2.02593e+08	1.85563e+08	1.93616e+08	0	0	0	2.66244e+08	2.51216e+08	2.71214e+08	0	0	0	2.53056e+08	2.40379e+08	1.67543e+08	0	0	0	3.12948e+08	3.12386e+08	3.12854e+08	0	0	0	2.42601e+08	2.32358e+08	2.40832e+08	0	0	0	1.56897e+08	1.53615e+08	1.64617e+08	0	0	0	2.44562e+08
300	PC(34:4)	[M+H]+	Glycerophospholipids	Phosphatidylcholines	PC	(16:1_18:3)	(16:1)	(18:3)			754.538	C42 H77 O8 N1 P1	8.24674e+09	7.98996e+09	7.9328e+09	0	0	0	1.01399e+10	1.01071e+10	1.07677e+10	0	0	0	9.89125e+09	9.98034e+09	9.86993e+09	0	0	0	9.96547e+09	9.91546e+09	9.9476e+09	0	0	0	9.51763e+09	1.04591e+10	1.05838e+10	0	0	0	1.11478e+10	1.10732e+10	1.12366e+10	0	0	0	1.04311e+10
301	PC(34:4e)	[M+H]+	Glycerophospholipids	Phosphatidylcholines	PC	(18:3e_16:1)	(18:3e)	(16:1)			740.559	C42 H79 O7 N1 P1	2.39068e+07	2.27302e+07	2.11236e+07	0	0	0	2.40509e+07	2.91201e+07	2.39119e+07	0	0	0	2.06278e+07	1.65712e+07	2.75182e+07	0	0	0	4.2142e+07	3.72208e+07	4.49761e+07	0	0	0	2.1579e+07	2.63666e+07	2.46071e+07	0	0	0	2.3028e+07	2.82521e+07	2.0722e+07	0	0	0	3.44495e+07
302	PC(34:5)	[M+H]+	Glycerophospholipids	Phosphatidylcholines	PC	(18:4_16:1)	(18:4)	(16:1)			752.522	C42 H75 O8 N1 P1	2.17089e+08	1.95087e+08	1.93102e+08	0	0	0	2.78153e+08	2.43702e+08	2.45838e+08	0	0	0	1.31182e+08	1.24261e+08	1.27051e+08	0	0	0	2.66007e+08	2.29252e+08	2.74072e+08	0	0	0	2.31287e+08	2.6641e+08	2.52637e+08	0	0	0	3.67682e+08	3.75367e+08	3.75061e+08	0	0	0	2.44752e+08
303	PC(34:5e)	[M+H]+	Glycerophospholipids	Phosphatidylcholines	PC	(14:1e_20:4)	(14:1e)	(20:4)			738.543	C42 H77 O7 N1 P1	4.30922e+07	4.63005e+07	4.93812e+07	0	0	0	5.92931e+07	5.18534e+07	5.06008e+07	0	0	0	6.35412e+07	7.00899e+07	6.23129e+07	0	0	0	5.00113e+07	4.38542e+07	4.0123e+07	0	0	0	2.36695e+07	3.36576e+07	2.7705e+07	0	0	0	4.56135e+07	4.03216e+07	4.01174e+07	0	0	0	3.93636e+07
304	PC(35:1)	[M+HCOO]-	Glycerophospholipids	Phosphatidylcholines	PC	(17:0_18:1)	(17:0)	(18:1)			818.592	C44 H85 O10 N1 P1	0	0	0	1.3071e+08	1.36157e+08	1.36785e+08	0	0	0	1.9406e+08	2.04261e+08	2.16872e+08	0	0	0	2.87425e+08	2.98925e+08	3.07498e+08	0	0	0	2.4691e+08	2.46992e+08	2.55438e+08	0	0	0	2.00733e+08	2.07104e+08	2.06265e+08	0	0	0	2.79589e+08	2.75609e+08	2.84082e+08	0
305	PC(35:2)a	[M+H]+	Glycerophospholipids	Phosphatidylcholines	PC	(17:0_18:2)	(17:0)	(18:2)			772.585	C43 H83 O8 N1 P1	9.18572e+09	9.53417e+09	1.32614e+10	0	0	0	1.14452e+10	1.11341e+10	1.23011e+10	0	0	0	1.44177e+10	1.47548e+10	1.44564e+10	0	0	0	8.7848e+09	8.85631e+09	8.57063e+09	0	0	0	7.38993e+09	8.22603e+09	8.09444e+09	0	0	0	1.29675e+10	9.64127e+09	1.29161e+10	0	0	0	1.05592e+10
306	PC(35:2)b	[M+H]+	Glycerophospholipids	Phosphatidylcholines	PC	(17:0_18:2)	(17:0)	(18:2)			772.585	C43 H83 O8 N1 P1	1.40541e+08	1.35459e+08	1.34256e+08	0	0	0	2.29558e+08	2.45762e+08	2.46145e+08	0	0	0	3.59094e+08	3.70414e+08	3.88501e+08	0	0	0	1.39227e+08	1.55125e+08	1.58406e+08	0	0	0	2.32566e+08	2.68647e+08	2.44772e+08	0	0	0	7.86581e+07	7.68296e+07	8.42511e+07	0	0	0	1.91604e+08
307	PC(35:3)	[M+H]+	Glycerophospholipids	Phosphatidylcholines	PC	(17:1_18:2)	(17:1)	(18:2)			770.569	C43 H81 O8 N1 P1	1.7587e+09	1.64405e+09	1.70113e+09	0	0	0	2.65838e+09	2.5488e+09	2.77136e+09	0	0	0	3.30977e+09	3.22684e+09	3.09684e+09	0	0	0	1.7703e+09	1.71841e+09	1.76321e+09	0	0	0	1.0937e+09	1.21247e+09	1.06238e+09	0	0	0	1.16919e+09	1.21007e+09	1.15343e+09	0	0	0	1.84889e+09
308	PC(35:4)a	[M+H]+	Glycerophospholipids	Phosphatidylcholines	PC	(15:0_20:4)	(15:0)	(20:4)			768.554	C43 H79 O8 N1 P1	1.85713e+09	2.01326e+09	1.91724e+09	0	0	0	2.38399e+09	2.49382e+09	2.50958e+09	0	0	0	2.13485e+09	2.2895e+09	2.16388e+09	0	0	0	2.51828e+09	2.31408e+09	2.50991e+09	0	0	0	2.58336e+09	2.49503e+09	2.59731e+09	0	0	0	3.25379e+09	3.07814e+09	3.14626e+09	0	0	0	2.50377e+09
309	PC(35:4)b	[M+H]+	Glycerophospholipids	Phosphatidylcholines	PC	(15:0_20:4)	(15:0)	(20:4)			768.554	C43 H79 O8 N1 P1	4.49707e+10	4.12055e+10	3.90646e+10	0	0	0	4.45713e+10	4.34467e+10	4.52899e+10	0	0	0	4.95055e+10	4.83421e+10	4.64812e+10	0	0	0	4.51039e+10	4.37201e+10	3.8311e+10	0	0	0	4.63618e+10	4.51552e+10	4.77418e+10	0	0	0	4.1224e+10	4.11382e+10	4.25138e+10	0	0	0	4.4161e+10
310	PC(36:0)	[M+HCOO]-	Glycerophospholipids	Phosphatidylcholines	PC	(18:0_18:0)	(18:0)	(18:0)			834.623	C45 H89 O10 N1 P1	0	0	0	2.61619e+07	2.52586e+07	2.57538e+07	0	0	0	3.80923e+07	4.12703e+07	4.20101e+07	0	0	0	2.85211e+07	3.59459e+07	3.6505e+07	0	0	0	3.76181e+07	4.50854e+07	3.61597e+07	0	0	0	3.92924e+07	3.63074e+07	4.10722e+07	0	0	0	5.84532e+07	6.34147e+07	7.00735e+07	0
311	PC(36:1)	[M+H]+	Glycerophospholipids	Phosphatidylcholines	PC	(18:0_18:1)	(18:0)	(18:1)			788.616	C44 H87 O8 N1 P1	8.34902e+10	8.37757e+10	8.07665e+10	0	0	0	7.41004e+10	7.50948e+10	8.43847e+10	0	0	0	8.71582e+10	8.12554e+10	8.80576e+10	0	0	0	7.57487e+10	7.49179e+10	7.63982e+10	0	0	0	8.32974e+10	8.92934e+10	8.82717e+10	0	0	0	9.21596e+10	8.7117e+10	8.61164e+10	0	0	0	8.35682e+10
312	PC(36:1e)	[M+H]+	Glycerophospholipids	Phosphatidylcholines	PC	(18:0e_18:1)	(18:0e)	(18:1)			774.637	C44 H89 O7 N1 P1	3.24062e+08	3.06452e+08	3.02564e+08	0	0	0	4.0049e+08	4.23923e+08	4.27912e+08	0	0	0	4.20502e+08	4.13129e+08	4.0715e+08	0	0	0	5.88275e+08	5.98238e+08	6.02764e+08	0	0	0	3.162e+08	3.5038e+08	3.59959e+08	0	0	0	5.27165e+08	5.03794e+08	4.93355e+08	0	0	0	4.4858e+08
313	PC(36:2)	[M+H]+	Glycerophospholipids	Phosphatidylcholines	PC	(18:0_18:2)	(18:0)	(18:2)			786.601	C44 H85 O8 N1 P1	1.62776e+11	1.61365e+11	1.62793e+11	0	0	0	1.53382e+11	1.60783e+11	1.62886e+11	0	0	0	1.64269e+11	1.60645e+11	1.55022e+11	0	0	0	1.3521e+11	1.80038e+11	1.42018e+11	0	0	0	1.71326e+11	1.66579e+11	1.66846e+11	0	0	0	1.5782e+11	1.87488e+11	1.89556e+11	0	0	0	1.44283e+11
314	PC(36:2e)	[M+H]+	Glycerophospholipids	Phosphatidylcholines	PC	(18:1e_18:1)	(18:1e)	(18:1)			772.621	C44 H87 O7 N1 P1	4.47939e+08	4.71733e+08	5.01877e+08	0	0	0	6.20917e+08	6.07568e+08	8.19975e+08	0	0	0	4.84393e+08	5.94797e+08	4.82975e+08	0	0	0	6.92819e+08	7.16647e+08	7.12076e+08	0	0	0	4.5283e+08	5.2364e+08	5.19572e+08	0	0	0	6.48254e+08	6.60587e+08	6.67843e+08	0	0	0	5.92458e+08
315	PC(36:2e)	[M+H]+	Glycerophospholipids	Phosphatidylcholines	PC	(18:2e_18:0)	(18:2e)	(18:0)			772.621	C44 H87 O7 N1 P1	7.92403e+08	7.71741e+08	7.57391e+08	0	0	0	9.58686e+08	1.00507e+09	1.04911e+09	0	0	0	1.11158e+09	1.10338e+09	1.09783e+09	0	0	0	1.18268e+09	1.19927e+09	1.20321e+09	0	0	0	8.14423e+08	9.14076e+08	9.40707e+08	0	0	0	1.06058e+09	1.04109e+09	9.8441e+08	0	0	0	1.03472e+09
316	PC(36:3)a	[M+HCOO]-	Glycerophospholipids	Phosphatidylcholines	PC	(16:0_20:3)	(16:0)	(20:3)			828.576	C45 H83 O10 N1 P1	0	0	0	4.15319e+09	4.21197e+09	4.3724e+09	0	0	0	3.95313e+09	4.03111e+09	4.36752e+09	0	0	0	4.51621e+09	4.14188e+09	4.64367e+09	0	0	0	5.31819e+09	5.3885e+09	5.37602e+09	0	0	0	3.4259e+09	3.25689e+09	3.47609e+09	0	0	0	4.16169e+09	4.48713e+09	4.16702e+09	0
317	PC(36:3)b	[M+HCOO]-	Glycerophospholipids	Phosphatidylcholines	PC	(16:0_20:3)	(16:0)	(20:3)			828.576	C45 H83 O10 N1 P1	0	0	0	3.86051e+09	4.06011e+09	4.12285e+09	0	0	0	3.55794e+09	3.64861e+09	3.80991e+09	0	0	0	4.44703e+09	4.36233e+09	4.50822e+09	0	0	0	4.29243e+09	4.17911e+09	4.29785e+09	0	0	0	6.35389e+09	6.37581e+09	6.73943e+09	0	0	0	4.99948e+09	4.57011e+09	5.17036e+09	0
318	PC(36:3e)a	[M+H]+	Glycerophospholipids	Phosphatidylcholines	PC	(18:3e_18:0)	(18:3e)	(18:0)			770.606	C44 H85 O7 N1 P1	9.43836e+07	9.17363e+07	8.96365e+07	0	0	0	1.42086e+08	1.46079e+08	1.62583e+08	0	0	0	1.11224e+08	9.99805e+07	1.04721e+08	0	0	0	1.16063e+08	9.93577e+07	1.02141e+08	0	0	0	5.55559e+07	5.14155e+07	6.24857e+07	0	0	0	9.82716e+07	7.34822e+07	7.1156e+07	0	0	0	9.28425e+07
319	PC(36:3e)b	[M+H]+	Glycerophospholipids	Phosphatidylcholines	PC	(18:3e_18:0)	(18:3e)	(18:0)			770.606	C44 H85 O7 N1 P1	5.41136e+07	5.34442e+07	3.92835e+07	0	0	0	7.91616e+07	8.79165e+07	8.17878e+07	0	0	0	7.97405e+07	7.62437e+07	9.13486e+07	0	0	0	9.6608e+07	9.39314e+07	1.05245e+08	0	0	0	5.82527e+07	5.7271e+07	6.27103e+07	0	0	0	6.15696e+07	6.42318e+07	7.26826e+07	0	0	0	7.80844e+07
320	PC(36:3e)c	[M+H]+	Glycerophospholipids	Phosphatidylcholines	PC	(18:3e_18:0)	(18:3e)	(18:0)			770.606	C44 H85 O7 N1 P1	1.56441e+08	1.56897e+08	1.5031e+08	0	0	0	1.83251e+08	1.8568e+08	2.12124e+08	0	0	0	1.70519e+08	2.12658e+08	1.91914e+08	0	0	0	2.99128e+08	3.40933e+08	3.12449e+08	0	0	0	2.01322e+08	2.21337e+08	2.20292e+08	0	0	0	2.17244e+08	2.19713e+08	2.27995e+08	0	0	0	2.21634e+08
321	PC(36:4)	[M+H]+	Glycerophospholipids	Phosphatidylcholines	PC	(18:2_18:2)	(18:2)	(18:2)			782.569	C44 H81 O8 N1 P1	6.16573e+10	6.48061e+10	6.15928e+10	0	0	0	6.42353e+10	6.87559e+10	7.10426e+10	0	0	0	6.78665e+10	7.22287e+10	6.82987e+10	0	0	0	5.44466e+10	5.58055e+10	5.5475e+10	0	0	0	4.87186e+10	4.77061e+10	4.85996e+10	0	0	0	4.97605e+10	4.79915e+10	4.99896e+10	0	0	0	5.65266e+10
322	PC(36:4)	[M+H]+	Glycerophospholipids	Phosphatidylcholines	PC	(16:0_20:4)	(16:0)	(20:4)			782.569	C44 H81 O8 N1 P1	1.04078e+11	1.13148e+11	1.25713e+11	0	0	0	1.04015e+11	1.16315e+11	1.09552e+11	0	0	0	1.02794e+11	9.50721e+10	1.04662e+11	0	0	0	1.14057e+11	1.17011e+11	1.12764e+11	0	0	0	1.07533e+11	1.23797e+11	1.03746e+11	0	0	0	1.05931e+11	1.16941e+11	1.21764e+11	0	0	0	1.2087e+11
323	PC(36:4e)	[M+H]+	Glycerophospholipids	Phosphatidylcholines	PC	(16:0e_20:4)	(16:0e)	(20:4)			768.59	C44 H83 O7 N1 P1	3.51444e+09	3.41533e+09	3.55524e+09	0	0	0	4.12584e+09	4.01043e+09	4.43044e+09	0	0	0	3.88057e+09	3.88381e+09	3.91897e+09	0	0	0	4.54007e+09	4.83369e+09	4.64665e+09	0	0	0	3.67072e+09	4.00415e+09	3.96205e+09	0	0	0	4.29397e+09	4.32907e+09	4.39298e+09	0	0	0	4.5433e+09
324	PC(36:5)	[M+H]+	Glycerophospholipids	Phosphatidylcholines	PC	(18:3_18:2)	(18:3)	(18:2)			780.554	C44 H79 O8 N1 P1	1.23114e+10	1.2004e+10	1.20082e+10	0	0	0	1.59343e+10	1.58409e+10	1.67168e+10	0	0	0	2.16e+10	2.20034e+10	2.15199e+10	0	0	0	9.79912e+09	9.40204e+09	9.62236e+09	0	0	0	6.2774e+09	7.21323e+09	7.32287e+09	0	0	0	6.2272e+09	6.08392e+09	6.05032e+09	0	0	0	1.20429e+10
325	PC(36:5)	[M+HCOO]-	Glycerophospholipids	Phosphatidylcholines	PC	(16:1_20:4)	(16:1)	(20:4)			824.545	C45 H79 O10 N1 P1	0	0	0	1.14654e+09	1.13099e+09	1.21245e+09	0	0	0	1.11248e+09	1.04739e+09	1.21613e+09	0	0	0	1.09237e+09	1.11408e+09	1.18098e+09	0	0	0	1.19297e+09	1.19914e+09	1.20039e+09	0	0	0	1.07047e+09	1.00307e+09	1.0004e+09	0	0	0	1.00496e+09	1.14604e+09	1.12709e+09	0
326	PC(36:5)	[M+HCOO]-	Glycerophospholipids	Phosphatidylcholines	PC	(16:0_20:5)	(16:0)	(20:5)			824.545	C45 H79 O10 N1 P1	0	0	0	8.23106e+08	9.07652e+08	1.07017e+09	0	0	0	8.74818e+08	9.80933e+08	9.79519e+08	0	0	0	1.02198e+09	1.04908e+09	1.13096e+09	0	0	0	1.01589e+09	1.13308e+09	1.17302e+09	0	0	0	1.84963e+09	1.70879e+09	1.70232e+09	0	0	0	2.22658e+09	2.18153e+09	2.35967e+09	0
327	PC(36:5e)	[M+H]+	Glycerophospholipids	Phosphatidylcholines	PC	(16:1e_20:4)	(16:1e)	(20:4)			766.575	C44 H81 O7 N1 P1	8.21896e+08	8.18946e+08	8.70322e+08	0	0	0	1.23897e+09	1.28063e+09	1.45734e+09	0	0	0	1.20863e+09	1.11058e+09	1.11549e+09	0	0	0	1.03374e+09	1.03006e+09	1.09582e+09	0	0	0	1.11622e+09	1.27671e+09	1.33126e+09	0	0	0	8.77528e+08	1.07299e+09	1.10523e+09	0	0	0	1.30329e+09
328	PC(36:6)	[M+H]+	Glycerophospholipids	Phosphatidylcholines	PC	(14:0_22:6)	(14:0)	(22:6)			778.538	C44 H77 O8 N1 P1	3.80029e+09	3.71407e+09	3.63445e+09	0	0	0	2.95045e+09	2.93317e+09	3.06544e+09	0	0	0	2.78669e+09	2.84155e+09	2.81846e+09	0	0	0	3.19691e+09	3.02693e+09	3.29297e+09	0	0	0	3.88944e+09	4.36237e+09	4.30267e+09	0	0	0	5.29801e+09	5.0782e+09	5.31784e+09	0	0	0	4.1217e+09
329	PC(37:1)	[M+HCOO]-	Glycerophospholipids	Phosphatidylcholines	PC	(19:0_18:1)	(19:0)	(18:1)			846.623	C46 H89 O10 N1 P1	0	0	0	5.85948e+07	5.865e+07	6.07284e+07	0	0	0	7.43579e+07	7.76371e+07	7.90567e+07	0	0	0	1.45052e+08	1.49949e+08	1.53218e+08	0	0	0	7.71526e+07	8.00163e+07	8.29965e+07	0	0	0	6.53578e+07	6.63878e+07	6.48458e+07	0	0	0	6.19643e+07	6.30213e+07	6.35031e+07	0
330	PC(37:2)	[M+H]+	Glycerophospholipids	Phosphatidylcholines	PC	(19:0_18:2)	(19:0)	(18:2)			800.616	C45 H87 O8 N1 P1	5.31965e+09	5.7075e+09	5.06009e+09	0	0	0	6.97883e+09	7.25326e+09	7.42565e+09	0	0	0	1.04315e+10	1.01983e+10	1.05579e+10	0	0	0	4.72773e+09	4.97662e+09	4.85314e+09	0	0	0	4.73909e+09	5.03489e+09	5.10704e+09	0	0	0	4.42914e+09	4.36483e+09	4.42077e+09	0	0	0	6.03629e+09
331	PC(37:3)a	[M+HCOO]-	Glycerophospholipids	Phosphatidylcholines	PC	(17:0_20:3)	(17:0)	(20:3)			842.592	C46 H85 O10 N1 P1	0	0	0	3.96532e+07	3.90629e+07	3.9022e+07	0	0	0	2.88322e+07	2.89673e+07	2.84271e+07	0	0	0	4.74649e+07	4.05698e+07	3.71829e+07	0	0	0	2.93884e+07	2.80163e+07	2.86105e+07	0	0	0	3.88033e+07	4.11674e+07	3.70794e+07	0	0	0	4.73053e+07	5.30042e+07	5.04811e+07	0
332	PC(37:3)b	[M+H]+	Glycerophospholipids	Phosphatidylcholines	PC	(17:0_20:3)	(17:0)	(20:3)			798.601	C45 H85 O8 N1 P1	1.91398e+08	1.78549e+08	1.84973e+08	0	0	0	1.297e+08	1.52593e+08	1.5373e+08	0	0	0	1.80722e+08	1.8591e+08	1.82232e+08	0	0	0	2.82026e+08	2.80435e+08	2.53953e+08	0	0	0	1.69079e+08	1.94469e+08	1.90091e+08	0	0	0	3.93245e+08	3.8647e+08	3.65399e+08	0	0	0	2.603e+08
333	PC(37:4)a	[M+H]+	Glycerophospholipids	Phosphatidylcholines	PC	(17:0_20:4)	(17:0)	(20:4)			796.585	C45 H83 O8 N1 P1	1.61358e+09	1.5975e+09	1.77108e+09	0	0	0	1.09036e+09	1.02877e+09	1.22029e+09	0	0	0	1.27492e+09	1.2654e+09	1.27456e+09	0	0	0	9.73662e+08	9.80442e+08	9.32627e+08	0	0	0	6.48972e+08	6.6631e+08	7.49567e+08	0	0	0	1.02808e+09	9.40802e+08	1.13047e+09	0	0	0	1.07766e+09
334	PC(37:4)b	[M+H]+	Glycerophospholipids	Phosphatidylcholines	PC	(17:0_20:4)	(17:0)	(20:4)			796.585	C45 H83 O8 N1 P1	5.86654e+09	6.42636e+09	6.38882e+09	0	0	0	6.75953e+09	6.42623e+09	7.37113e+09	0	0	0	7.22862e+09	7.09358e+09	7.71373e+09	0	0	0	5.43062e+09	5.40369e+09	5.37822e+09	0	0	0	5.59962e+09	5.57749e+09	6.06026e+09	0	0	0	8.99341e+09	8.51232e+09	8.5515e+09	0	0	0	6.88494e+09
335	PC(37:5)a	[M+H]+	Glycerophospholipids	Phosphatidylcholines	PC	(17:1_20:4)	(17:1)	(20:4)			794.569	C45 H81 O8 N1 P1	2.34937e+09	2.21275e+09	2.38576e+09	0	0	0	1.75964e+09	1.69866e+09	1.80801e+09	0	0	0	1.64777e+09	1.59472e+09	1.68115e+09	0	0	0	1.43438e+09	1.51833e+09	1.48841e+09	0	0	0	1.12186e+09	1.05968e+09	1.04968e+09	0	0	0	1.5924e+09	1.53014e+09	1.56714e+09	0	0	0	1.61717e+09
336	PC(37:5)	[M+HCOO]-	Glycerophospholipids	Phosphatidylcholines	PC	(17:0_20:5)	(17:0)	(20:5)			838.56	C46 H81 O10 N1 P1	0	0	0	8.39892e+06	1.01424e+07	9.59165e+06	0	0	0	9.67702e+06	1.0924e+07	1.24414e+07	0	0	0	1.21825e+07	1.42349e+07	1.36544e+07	0	0	0	1.56771e+07	1.43497e+07	1.18218e+07	0	0	0	1.56403e+07	1.44718e+07	1.3965e+07	0	0	0	3.04848e+07	2.92571e+07	3.07728e+07	0
337	PC(37:5)b	[M+H]+	Glycerophospholipids	Phosphatidylcholines	PC	(17:1_20:4)	(17:1)	(20:4)			794.569	C45 H81 O8 N1 P1	1.48745e+09	1.54394e+09	1.55981e+09	0	0	0	1.51925e+09	1.61296e+09	1.55368e+09	0	0	0	1.83178e+09	1.73386e+09	1.71245e+09	0	0	0	1.26972e+09	1.21792e+09	1.19536e+09	0	0	0	1.35381e+09	1.33754e+09	1.41516e+09	0	0	0	8.79017e+08	9.08744e+08	8.32644e+08	0	0	0	1.25773e+09
338	PC(37:6)	[M+HCOO]-	Glycerophospholipids	Phosphatidylcholines	PC	(15:0_22:6)	(15:0)	(22:6)			836.545	C46 H79 O10 N1 P1	0	0	0	4.59152e+07	4.6849e+07	4.80372e+07	0	0	0	7.32204e+07	7.58192e+07	7.8382e+07	0	0	0	8.81552e+07	8.94994e+07	8.94003e+07	0	0	0	6.32021e+07	6.63577e+07	6.7105e+07	0	0	0	7.43765e+07	7.2841e+07	6.68689e+07	0	0	0	1.01517e+08	9.83541e+07	1.03227e+08	0
339	PC(38:0)	[M+H]+	Glycerophospholipids	Phosphatidylcholines	PC	(16:0_22:0)	(16:0)	(22:0)			818.663	C46 H93 O8 N1 P1	9.02987e+07	9.08454e+07	8.39173e+07	0	0	0	9.82956e+07	9.43103e+07	9.52826e+07	0	0	0	1.23697e+08	1.11073e+08	1.24311e+08	0	0	0	8.97183e+07	8.96807e+07	8.5648e+07	0	0	0	9.87301e+07	1.08067e+08	9.03566e+07	0	0	0	9.4264e+07	9.11276e+07	7.91503e+07	0	0	0	1.00959e+08
340	PC(38:2)	[M+H]+	Glycerophospholipids	Phosphatidylcholines	PC	(20:0_18:2)	(20:0)	(18:2)			814.632	C46 H89 O8 N1 P1	2.79621e+10	2.76556e+10	2.74795e+10	0	0	0	2.75957e+10	2.7913e+10	3.03977e+10	0	0	0	3.49593e+10	3.39205e+10	3.473e+10	0	0	0	2.23536e+10	2.26108e+10	2.24957e+10	0	0	0	2.67572e+10	2.98398e+10	2.96062e+10	0	0	0	1.73443e+10	1.76063e+10	1.71808e+10	0	0	0	2.6037e+10
341	PC(38:2e)	[M+H]+	Glycerophospholipids	Phosphatidylcholines	PC	(38:2e)					800.653	C46 H91 O7 N1 P1	2.97452e+08	2.77433e+08	2.66643e+08	0	0	0	3.37075e+08	3.57115e+08	3.74425e+08	0	0	0	4.29034e+08	4.23662e+08	4.19709e+08	0	0	0	5.32784e+08	4.95394e+08	5.21123e+08	0	0	0	2.95999e+08	3.18931e+08	3.2721e+08	0	0	0	5.08985e+08	5.15922e+08	4.9705e+08	0	0	0	3.97675e+08
342	PC(38:3)	[M+H]+	Glycerophospholipids	Phosphatidylcholines	PC	(20:1_18:2)	(20:1)	(18:2)			812.616	C46 H87 O8 N1 P1	1.23106e+10	1.06656e+10	1.06183e+10	0	0	0	1.01188e+10	9.93608e+09	1.0544e+10	0	0	0	1.03646e+10	1.11295e+10	1.07649e+10	0	0	0	8.79522e+09	9.83828e+09	8.97403e+09	0	0	0	5.54492e+09	7.18358e+09	6.50797e+09	0	0	0	4.0918e+09	4.34121e+09	4.14903e+09	0	0	0	8.45126e+09
343	PC(38:3)a	[M+HCOO]-	Glycerophospholipids	Phosphatidylcholines	PC	(18:0_20:3)	(18:0)	(20:3)			856.607	C47 H87 O10 N1 P1	0	0	0	2.94911e+09	2.98509e+09	2.89621e+09	0	0	0	2.03341e+09	2.02497e+09	2.25538e+09	0	0	0	2.63493e+09	2.82415e+09	2.78134e+09	0	0	0	2.15372e+09	2.20118e+09	2.28457e+09	0	0	0	4.08676e+09	4.03288e+09	4.10791e+09	0	0	0	4.20335e+09	4.10629e+09	4.16846e+09	0
[truncated: 565 more rows]
[truncated: 3 more columns]

## Sheet: Heart_Lipid ID
Lipid identification and alignment
[truncated: 38 more rows]

[truncated: 5 more sheets: Heart final count_Dataset, Lipid class, Serum_Quan, Liver_Quan, Heart_Quan]
