# Supplementary material for: Sequential lipidomic, metabolomic, and proteomic analyses of serum, liver, and heart tissue specimens from peroxisomal biogenesis factor 11α knockout mice
Source: Anal Bioanal Chem. 2022 Jan 27;414(6):2235–50. doi: 10.1007/s00216-021-03860-0 (PMC8821073; doi:10.1007/s00216-021-03860-0)
Supplement: Supplementary file 4 — Supplementary file4 (XLSX 110 kb) [file 216_2021_3860_MOESM4_ESM.xlsx]

## Sheet: Information
Electronic Supplementary Material_4; Dataset S2
Sequential lipidomic, metabolomic and proteomic analyses of serum, liver and heart tissue specimens from peroxisomal biogenesis factor 11α knockout mice
Vannuruswamy Garikapati1,2, Claudia Colasante2, Eveline Baumgart-Vogt2*, Bernhard Spengler1*
1Institute of Inorganic and Analytical Chemistry, Justus Liebig University Giessen, 35392 Giessen, Germany
2Institute for Anatomy and Cell Biology II, Division of Medical Cell Biology, Justus Liebig University Giessen, 35392 Giessen, Germany

## Sheet: Serum_Final
S.No	Neutral monoisotopic mass	Molecular formula	Score	Fragmentation score	Isotope similarity	Tentatively annotated metabolites	Abundances [KO1_1]	Abundances [KO1_2]	Abundances [KO1_3]	Abundances [KO2_1]	Abundances [KO2_2]	Abundances [KO2_3]	Abundances [KO3_1]	Abundances [KO3_2]	Abundances [KO3_3]	Abundances [WT1_1]	Abundances [WT1_2]	Abundances [WT1_3]	Abundances [WT2_1]	Abundances [WT2_2]	Abundances [WT2_3]	Abundances [WT3_1]	Abundances [WT3_2]	Abundances [WT3_3]
1	384.122	C14H20N6O5S	46.5	44.8	87.64	S-Adenosylhomocysteine	386702	390859	412609	328111	272843	291313	103570	109914	115297	119357	105889	102382	114668	104812	103558	46861.7	51403.6	46594.6
2	320.235	C20H32O3	47	39.7	95.29	16(R)-HETE	404018	362550	359916	514996	516576	455243	59188.4	71165.3	65228.5	1.17821e+06	998847	1.018e+06	1.14001e+06	1.10369e+06	1.00498e+06	811742	772801	714807
3	183.089	C9H13NO3	52.1	67.5	93.46	Epinephrine	29382.4	29631.4	30396.3	17034.2	17237.6	17499.8	9314.8	7725.41	8465.42	13732.1	13328.6	12122	13572.6	14652.7	14343	12203	12515.9	11990.5
4	136.038	C5H4N4O	41.1	13.6	94.43	Hypoxanthine	1.0726e+07	1.03975e+07	1.10736e+07	4.9323e+06	5.04775e+06	4.91224e+06	585176	583225	637555	974794	1.00582e+06	992856	529675	521703	541638	414843	416346	419224
5	220.085	C11H12N2O3	47.4	41.9	95.39	5-Hydroxytryptophan	94410.3	97514.4	110482	83055.9	80250.5	83821.8	20396.1	19880.8	24821.7	35636.3	35934.2	32145.3	35091.2	35704.8	35527	39460.8	42966.1	42112.2
6	208.085	C10H12N2O3	46.3	38.4	93.05	Kynurenine	3615.2	6850.34	4196.5	12085.5	12741.1	12268.2	2491.19	2790.74	3936.7	15877.7	15563.4	15490.5	21099.7	22190	22131.8	11777.5	12239.3	11511.5
7	285.096	C11H15N3O6	49.1	53.1	92.63	N-Acetylcytidine	20625.7	20310.4	21022.3	38462.6	39438	39117.1	28024.1	25116.4	27245.5	11007.2	10047.4	10769.5	12091.4	10970.9	11527.3	10505.9	10716	11353
8	145.11	C7H15NO2	52.8	68.1	95.82	N-Methylisoleucine	116455	117177	112248	61193.8	59382.5	52855.2	73639.5	72014.9	72547.6	58991.9	59481.7	56223.6	23836.6	25009.7	24387	21182.7	18364.8	19689.9
9	197.105	C10H15NO3	49.3	53.9	92.81	Metanephrine	1094.58	1868.99	2211.58	773.45	1120.73	1099.75	6691.41	7355.13	7584.07	19592.2	18271	19449.8	18909.4	17280.1	18380.9	10330.4	10404.7	11574.7
10	246.1	C13H14N2O3	58.6	96.8	96.45	N-Acetyltryptophan	422661	419493	414313	761653	769699	740642	457643	495490	500167	219495	229078	228073	285078	272767	254254	278018	285823	286133
11	151.049	C5H5N5O	48.3	47.6	93.88	Guanine	778809	729375	780466	509753	507030	496528	41287.4	43535.6	44361.9	116159	123882	124179	109763	108955	112442	60059.6	60195	59871.5
12	152.033	C5H4N4O2	49	51.3	94.3	Oxypurinol	66981.2	68098.6	62966.7	74543.2	74908.3	77539.1	26811	27426.5	27825.4	58241	54616.2	52222.4	98199.1	95528.4	93739.9	133811	125987	133852
13	257.101	C10H15N3O5	57.2	92.2	94.19	5-Methylcytidine	46811.6	45360.4	47603.5	45593.2	57783.1	51196.5	20769.5	21127	25183.6	50924.1	47646.4	47711.3	49322.9	51880.2	50886.8	63678.4	61113.6	58336.2
14	310.116	C14H18N2O6	57.1	89.3	96.5	gamma-Glutamyltyrosine	716556	718740	760434	959574	973782	944608	474282	478088	496710	273705	254588	262590	517932	529922	518087	557545	556789	561638
15	137.084	C8H11NO	45.3	31.6	96.25	Tyramine	40573.3	42184.9	42518.2	81416.1	80943.5	79884.3	61435	68111.4	70177.2	26297	27431.7	27917.7	30858.8	33862.3	30848.9	31366.8	31897.4	33266.4
16	262.045	C6H15O9P	40.8	12.2	92.16	Sorbitol-6-phosphate	36041.4	37718.4	35520.4	27025.5	22184.1	25322.3	31325.2	38478.8	41265.1	57352.1	73716.8	73063.5	82418.8	73525.8	71940.6	53394	42455.3	41647.3
17	175.063	C10H9NO2	51.3	64.1	92.55	Indoleacetic acid	19008.3	19417.8	20196	20487.2	22570.8	21783.1	39185.8	41507.1	39277.7	11639.1	8782.37	8034.79	12884.8	14065.4	11649.5	12529.4	13261.2	13657.4
18	297.09	C11H15N5O3S	54.8	82.5	91.51	5'-methylthioadenosine	107733	116025	116191	102888	101839	102286	48047.8	47971.6	47356.7	73516.1	75296.8	76250.9	75800.7	75606.4	72243.2	73808.8	70835.1	70872.6
19	219.111	C9H17NO5	52.8	65.4	98.58	Pantothenic acid	1.1605e+06	1.21238e+06	1.1735e+06	1.06027e+06	1.06214e+06	1.03044e+06	1.19876e+06	1.23978e+06	1.36564e+06	740859	722296	723172	777981	785968	752025	681409	635002	647098
20	147.053	C5H9NO4	46.3	35.3	96.76	N-Acetylserine	91216	91800.4	93485.2	88234.7	78602.6	89537	68022.6	81938.4	65643.1	106209	104978	92233.7	160547	145033	122458	164544	158627	143197
21	204.09	C11H12N2O2	52.5	72.7	90.33	L-Tryptophan	2.85166e+06	2.57778e+06	2.79123e+06	3.34503e+06	2.90943e+06	3.0855e+06	4.03142e+06	4.02963e+06	4.37584e+06	1.51586e+06	1.41884e+06	1.26335e+06	2.04215e+06	1.95316e+06	1.82554e+06	2.11411e+06	2.05625e+06	2.0332e+06
22	239.102	C9H13N5O3	57.7	96.2	92.27	Dihydrobiopterin	81688.1	97037.3	98418.3	127845	131144	108490	87735	89841.9	72571.7	73721	74442	56682.7	66608.9	61987.7	61797.3	70446.6	66260.3	66740
23	117.058	C8H7N	42.6	17.6	98.28	Indole	211445	215626	226753	219845	213257	216492	268414	265322	264578	108682	108065	100758	153310	149161	153865	170582	174480	163307
24	145.053	C9H7NO	54.4	74.6	97.73	Indole-3-carboxaldehyde	606136	608479	640671	637072	620369	626521	762285	754001	760752	309562	313609	294654	452897	433820	430965	481340	488731	480168
25	217.131	C10H19NO4	58.3	93.2	98.5	Propionylcarnitine	2.1069e+06	2.17469e+06	2.20399e+06	4.34895e+06	4.14295e+06	4.26707e+06	2.28159e+06	2.31132e+06	2.47488e+06	784704	800150	788193	2.71831e+06	2.63076e+06	2.54685e+06	1.73478e+06	1.73144e+06	1.66017e+06
26	202.12	C10H18O4	41.9	18.1	91.53	3-tert-Butyladipic acid	34887.5	33983.9	35974.6	40740.4	37636.8	37308.5	33480	36484.6	35933.2	17150.7	17992.5	16514.4	28641.2	25134.1	26173.6	28642.6	28265.1	28227.5
27	259.178	C13H25NO4	57.7	91.7	97.02	L-Hexanoylcarnitine	786619	752724	757224	1.16023e+06	1.06114e+06	1.0417e+06	3.06146e+06	3.03658e+06	3.06437e+06	483862	454782	474524	646493	601376	591195	585877	591664	552024
28	187.063	C11H9NO2	54.5	73.7	98.82	Indoleacrylic acid	4.9184e+07	4.88541e+07	4.9941e+07	5.00045e+07	4.8185e+07	4.92813e+07	5.94495e+07	5.80536e+07	5.98245e+07	2.51636e+07	2.4965e+07	2.40236e+07	3.52396e+07	3.4089e+07	3.46359e+07	3.92186e+07	3.88698e+07	3.78007e+07
29	164.047	C9H8O3	48.6	51.5	91.7	P-Coumaric acid	1.55639e+07	1.58351e+07	1.59122e+07	2.08187e+07	2.20721e+07	2.02391e+07	1.53927e+07	1.55075e+07	1.57318e+07	1.06916e+07	1.01291e+07	1.00268e+07	1.23658e+07	1.22981e+07	1.1738e+07	1.30187e+07	1.3186e+07	1.29919e+07
30	122.037	C7H6O2	54.5	75.7	98.43	4-Hydroxybenzaldehyde	576381	598034	583096	770128	818099	750755	575126	591046	612242	398362	371510	371315	458513	466755	442742	487674	490049	489564
31	173.105	C8H15NO3	51.5	61	96.61	N-Acetylleucine	170042	162649	166594	233974	213630	207967	200909	206840	218347	84365.8	78711.6	74182.1	154372	138852	141839	153901	152230	154847
32	125.059	C5H7N3O	42.6	19.3	94.76	5-Methylcytosine	11083.5	8455.48	9979.15	10857.1	13135.5	12102.8	5696.47	5745.92	6667.21	11413.5	10985.8	10704.1	11245.7	11817.6	11560.1	13890	13934	13642.8
33	523.364	C26H54NO7P	59	97	98.96	LysoPC(18:0/0:0)	1.40393e+08	1.31517e+08	1.30619e+08	8.81072e+07	9.46999e+07	8.79101e+07	1.1609e+08	1.13156e+08	1.01763e+08	1.79672e+08	1.69432e+08	1.64973e+08	1.6334e+08	1.60406e+08	1.50967e+08	1.67901e+08	1.59705e+08	1.50104e+08
34	165.079	C9H11NO2	52.8	65.3	99.11	L-Phenylalanine	2.79852e+07	2.76385e+07	2.82583e+07	3.52111e+07	3.6857e+07	3.51123e+07	2.81373e+07	2.76692e+07	2.69333e+07	1.86217e+07	1.80387e+07	1.78839e+07	2.30646e+07	2.33122e+07	2.33738e+07	2.41545e+07	2.45833e+07	2.48587e+07
35	191.058	C10H9NO3	50.1	55.9	95.24	5-Hydroxyindoleacetic acid	73706.2	68983.6	74288.7	205276	200133	197128	130815	130942	135278	45946.3	56337.9	47413.7	113015	106805	104113	68060.3	68686.3	66728.5
36	193.074	C10H11NO3	46	33.9	96	Phenylacetylglycine	125748	128741	129021	69128.6	66381	63630.6	78194.3	85855.8	83652	116683	110635	104115	200030	186049	181230	105721	109346	102166
37	148.052	C9H8O2	51.5	60.9	97.49	Trans-Cinnamic acid	412194	401292	414299	511464	543194	508762	402476	412779	406269	275862	263519	268263	331665	340321	341206	354021	370270	380153
38	145.11	C7H15NO2	47	37.5	97.76	N-Methylleucine	244823	248703	246288	286978	292106	281846	30682.8	30408	32328.1	402782	416333	424544	128393	130399	129508	207543	199424	200352
39	182.079	C6H14O6	39.1	1.92	94.53	Sorbitol	51726.4	54420.9	56910.6	64374.8	76687.9	82417.3	115149	121376	149431	205890	180547	157308	166041	111774	93027.7	132018	127800	118505
40	120.058	C8H8O	52.8	73	92.66	Phenylacetaldehyde	56813	57838.9	60896.4	70104.2	75759.9	69339.4	57940.2	58170.4	59057.7	45195.6	49335	47182.3	48001.5	52814.2	50496.3	53014.5	52597	50335.8
41	117.079	C5H11NO2	51	57.7	98.32	Betaine	261994	257335	314506	464162	673294	882219	769121	845028	1.00819e+06	551711	322568	301775	340137	274284	286063	303379	326873	283713
42	244.07	C9H12N2O6	54.7	79.4	93.91	Uridine	278372	282406	278154	399615	328952	347448	150872	131729	120371	253475	241199	239875	317788	333624	309565	323625	320441	287047
43	131.095	C6H13NO2	51.7	65.5	93.57	Leucine	2.52372e+07	2.58361e+07	2.53658e+07	2.61941e+07	2.59052e+07	2.50685e+07	2.58657e+07	2.56096e+07	2.51812e+07	1.72366e+07	1.71205e+07	1.65122e+07	2.17987e+07	2.20416e+07	2.17416e+07	2.32702e+07	2.30242e+07	2.30652e+07
44	119.058	C4H9NO3	44.3	30.2	95.05	Homoserine	32877.5	34715.2	32614.2	38227.6	33107.7	30645.8	26576.9	28188.4	28510.2	36726.5	36245.2	34684	46663.3	48346.9	44876.2	40069.6	40948.8	37814.8
45	246.122	C10H18N2O5	50.5	55.9	97.2	gamma-Glutamylvaline	834742	834878	854640	888054	858548	845522	428285	407420	426560	378008	403427	390118	712637	727216	719618	721838	736930	715815
46	175.096	C6H13N3O3	58.2	96.5	96.27	Citrulline	764331	827278	782165	1.06084e+06	1.02306e+06	1.11076e+06	950800	1.12068e+06	1.28336e+06	960913	1.06314e+06	906151	861422	721234	592871	618993	602444	553237
47	137.048	C7H7NO2	47.5	39.8	98	4-Aminobenzoic acid	283981	306045	294689	306639	235109	240042	371415	461838	560206	202334	211021	194764	327172	320551	283491	214991	220908	241723
48	146.058	C6H10O4	43.5	22.9	94.86	Adipic acid	89552.5	88484.7	86114.5	22707.9	23901.5	22212.6	16848.8	17231.1	17138.6	35658.6	33887.7	31615.3	24353.1	27649.2	28550.7	22086.5	25250.6	26012.6
49	159.126	C8H17NO2	52.8	66.6	97.72	DL-alpha-Aminocaprylic acid	100374	100711	97129.4	114029	112669	102055	51549.9	55749.2	53597.1	105952	109146	101617	103348	99765.1	96277.8	87706.6	87548.5	88457.6
50	252.111	C12H16N2O4	44.1	25.5	95.55	Alanyltyrosine	62960.6	63923.4	61904.8	37241.2	37366.4	35067.8	4503.14	4812.26	5304.18	21369.5	20785.9	19877.2	20286.4	18396.7	21354.4	11822.4	13306.5	13789.5
51	183.053	C8H9NO4	42.5	19.3	93.41	4-Pyridoxic acid	52699.1	55111.6	48842.6	28247.2	27142.4	28882.1	4038.76	6052.19	5241.05	13032.3	21672.8	17648.3	17098.1	13870.9	13820	18023.4	14118.2	16923.2
52	260.137	C11H20N2O5	56.5	85.4	97.09	gamma-Glutamylleucine	412799	398373	390978	340923	303056	296508	207376	191867	211851	254336	238883	233609	438370	463686	442876	393171	386077	369339
53	132.09	C5H12N2O2	48.8	51.6	94.21	Ornithine	39299.5	40788.4	36567.6	47269.8	47682	45701.5	39395.4	41901.7	43392.6	31448	30186.1	34097.5	40554	37248.7	36370.8	43742.8	36160.9	37747.8
54	281.112	C11H15N5O4	49.8	53.6	95.42	6-Methyladenosine	127410	123089	122318	143959	150911	141908	72816.3	74055.4	77216.1	124503	118092	112742	140727	136903	132813	133847	130424	128479
55	495.332	C24H50NO7P	58.7	96	98.03	PC(16:0/0:0)	2.96025e+08	2.84144e+08	2.67981e+08	2.26009e+08	2.41998e+08	2.28281e+08	2.59459e+08	2.45773e+08	2.24105e+08	3.05832e+08	2.808e+08	2.67386e+08	3.19741e+08	3.30469e+08	3.13206e+08	3.40354e+08	3.07964e+08	2.97162e+08
56	104.047	C4H8O3	42.4	22.4	95.41	3-Hydroxybutyric acid	109644	110184	116252	124035	119105	128632	112995	112641	107117	82789.2	87819.5	84297.5	117812	118929	115580	104642	107218	108402
57	129.043	C5H7NO3	56.5	88	95.34	5-Oxoproline	648573	713233	653236	1.16021e+06	1.00515e+06	992474	618554	704414	674569	873147	1.02728e+06	1.10338e+06	1.01147e+06	1.00327e+06	890426	964011	890557	819135
58	126.043	C5H6N2O2	53	69.9	96.19	Thymine	112294	119761	119296	137620	163995	148801	162391	168039	181815	83595.9	80199.2	75647.6	155723	153044	153808	141219	138546	144462
59	161.105	C7H15NO3	54.6	82	91.76	L-Carnitine	2.63272e+06	2.8752e+06	2.83715e+06	2.92737e+06	3.06137e+06	2.86353e+06	2.49373e+06	2.43822e+06	2.62486e+06	4.0256e+06	3.8911e+06	3.49618e+06	3.27379e+06	3.04867e+06	2.78165e+06	2.81889e+06	2.85751e+06	2.93772e+06
60	112.027	C4H4N2O2	54.3	80.3	94.42	Uracil	154159	163169	164251	229079	199267	214915	97526.3	98421.3	84875.1	122165	122793	125196	157479	153089	145170	157589	162582	157875
61	161.069	C6H11NO4	54	74.9	95.58	2-Aminoadipic acid	163456	163536	155507	106228	94136.7	100334	250993	290018	288848	138392	136559	144319	259257	262000	230395	239766	211591	212727
62	297.107	C11H15N5O5	57.6	95.5	92.98	2-Methylguanosine	67456.9	65812.1	65032.5	106074	101328	101255	51158.2	46823.6	54173	75753.8	78226	73270.4	82374.6	74120.4	72951.2	81089.4	82108.1	81970
63	135.054	C5H5N5	49.6	55.4	93	Adenine	37610	36573.7	33736.3	12800.9	12380.1	11461.3	15295.6	15109	16077.3	24593.4	24327.2	21577.7	16642.4	16463.7	15056.6	25784.4	24736.9	25145.7
64	281.272	C18H35NO	48.9	49	95.6	Oleamide	186049	185288	296638	56100.8	62367.6	69597.2	203899	282231	385902	30357.6	98377.5	202739	567055	575009	592941	33176.6	32328.4	106144
65	155.07	C6H9N3O2	52.1	67.7	93.93	L-Histidine	76557.8	80620.8	80020.5	132519	123800	111286	89834.1	89874	101845	80309.4	97830	102151	119227	111413	92024.5	98289.6	80914	71879.9
66	146.069	C5H10N2O3	43.8	22.2	97.59	L-Glutamine	446674	506452	507105	903767	786451	769022	520531	636972	622031	774106	919728	907728	765882	650161	557453	591058	589806	505439
67	267.097	C10H13N5O4	57.2	98.6	87.29	Adenosine	1.68632e+06	1.63874e+06	1.47267e+06	542272	536949	530181	617858	576262	659512	1.00467e+06	1.00329e+06	936890	706946	669669	645013	1.05391e+06	1.02602e+06	1.02363e+06
68	115.063	C5H9NO2	56.5	91.4	94.13	L-Proline	969967	954164	922778	1.40464e+06	1.30656e+06	1.33815e+06	932164	1.05846e+06	1.08293e+06	824204	827521	900057	1.40201e+06	1.28519e+06	1.12858e+06	1.31123e+06	1.17422e+06	1.11293e+06
69	121.053	C7H7NO	42.8	22.5	92.87	Benzamide	17003.1	16504.2	18504.6	16100.4	16430.3	15755.1	18777.7	19964	17494.4	14424.3	15570.6	17466.8	17654.6	17010.9	16840.7	20243.1	18515.8	21230.3
70	278.094	C10H18N2O5S	57.2	92.1	93.97	gamma-Glutamylmethionine	13823.2	13481.4	12641.9	138487	122393	122897	396333	365935	373583	17573.7	16542.3	16798.1	223598	223565	216215	267952	268511	280085
71	202.132	C9H18N2O3	48.5	50	92.92	Ala-Ile	20698.2	19064.3	19928.2	20014.5	18548.7	18596	18414	18774	17331.3	17821.9	17587.1	16253.1	21020.2	22401.3	19424.6	20318.7	19634.4	20830.3
72	132.042	C5H8O4	43.6	22.9	97.39	Glutaric acid	45510	50136.5	45930.5	40647.3	60373.7	47793.7	50571.2	53461	68141.9	42358.2	46351.7	43738.6	47678.7	47430.7	48365.5	61976.2	66961.3	70458.3
73	165.065	C6H7N5O	39.5	6.46	91.78	1-Methylguanine	6208.1	5667.6	6135.4	8622.15	7086.11	7622.69	4955.17	4584.75	5939.94	6072.3	6063.88	5753.73	7286.61	6252.96	6818.51	7036.98	6756	5982.34
74	304.24	C20H32O2	46.3	40	91.57	Arachidonic acid	114603	132801	117406	83468.4	63491.8	77623.8	56536.3	44624.3	45929.3	134843	158769	144940	71482	44636.4	29068.5	94376.6	73070.9	61671
75	129.079	C6H11NO2	48.4	46.5	97.52	Pipecolinic acid	576263	568570	573736	483455	498629	506130	456516	479291	480105	458692	469976	487003	607259	571416	553897	572226	538688	556006
76	304.091	C11H16N2O8	47.9	47.4	92.31	N-Acetylaspartylglutamic acid	460294	433176	430468	303666	308216	284918	155471	156965	152998	128911	127239	123884	103317	90034	92800.4	80727.2	73257.6	71845.3
77	166.063	C9H10O3	53.6	78.6	97.52	Phenyllactic acid	165327	157675	154848	77715.1	77241.5	81062.1	156376	152184	154676	25158.6	24306.3	24074.4	51678.5	51003.7	49156.1	29137.2	26284.4	26336.3
78	318.219	C20H30O3	43.8	25.3	94.52	5-HEPE	4035.78	3735.36	3936.55	2851.74	3330.12	2986.94	338.592	272.592	382.253	47582.7	43342.2	42775.8	27320.6	23813.3	22164.1	28976	24535.7	25637.7
79	174.089	C8H14O4	45.9	39.4	97.53	Suberic acid	87644.8	83474.3	83271.2	102066	100659	102758	83447.9	83014.8	84837.8	69017.3	70731.9	68711.4	67511	63620.1	65217.2	74290.2	69308.4	73386
80	289.127	C11H19N3O6	53.6	78.9	89.81	Ophthalmic acid	62747.4	66326.7	66834.7	77684.6	75952.3	71961.4	28503.1	27371.4	28591.7	13849.6	14958.3	13115.9	27653.3	26072.3	26942.7	21622.7	23459.5	18048.8
81	148.037	C5H8O5	54.9	88.9	95.66	2-Hydroxyglutarate	101599	97673.6	94732.8	119555	113537	117407	86720.6	87731	84096	61701.2	59480.1	55098.4	82075.5	77837.8	73116	82144	75063.6	73954.6
82	188.105	C9H16O4	56.3	88.4	98.99	Azelaic acid	142504	121483	124317	193239	195118	200275	109845	91235.9	116152	94263.5	118110	87908.5	82623	76012.6	79746.3	97217.9	74024.1	96308.4
83	223.084	C11H13NO4	48.3	48.6	95.63	N-Acetyl-L-tyrosine	40997.7	40328.1	35593	175066	174735	180256	109791	106682	106345	21480.4	21814.9	20881.7	23123.3	21136	20523.3	29304.9	27596.7	28076.4
84	205.074	C11H11NO3	55.2	82.5	97.88	Indolelactic acid	367583	357830	346529	417439	404763	404792	338353	317391	335211	205566	209996	206276	355427	345862	341636	246974	207828	229214
85	230.152	C12H22O4	48.2	47	96.15	Dodecanedioic acid	12060.8	11198.1	10787.5	21641.1	20268	20202	17610.7	17375.7	16049.4	9399.1	8254.04	8294.54	10757	10323.9	9759.32	9662.26	10752.7	9565.65
86	244.204	C14H28O3	42.3	20.9	91.78	beta-Hydroxymyristic acid	4768.48	3656.38	4844.17	12699.8	12474.3	11471.3	4956.17	4687.62	4576.6	31045.5	27104.7	26583.7	12451.2	10706.6	11129.8	26701.3	17863.3	20740.1
87	189.064	C7H11NO5	56.2	92.3	93.57	N-Acetylglutamic acid	123926	122737	116989	58402	57989.3	53562.1	94792.6	97338.3	94191.3	30525.1	30210	31825.2	59876	58156.3	56258.9	58702.3	55603.2	56651
88	392.293	C24H40O4	47.4	44.4	94.75	Deoxycholic Acid	21663.1	16917.1	19212	847324	793821	778302	644491	628590	644659	46061.5	46990.7	43626.3	7022.7	5654.99	4915.98	4687.18	5127.82	3507.44
89	310.214	C18H30O4	42.2	20.9	91.17	13-HpOTrE(r)	6371.74	6122.75	6141.02	20920.5	19132.5	17275.9	25543.2	23791.2	21859.1	7239.65	5467.64	5297.25	5994.23	5109.53	4903.58	6982.82	4482.44	6202.77
90	312.23	C18H32O4	47.1	41.4	95.31	13-HPODE / 15,16-DiHODE	91335.8	83252.1	80006.9	336138	320037	313161	125704	121201	119936	68474.8	62594.7	61296.4	62846	54809.2	52163.7	95761.9	92581.9	84786.7
91	207.089	C11H13NO3	55.2	82.2	97.64	N-Acetyl-L-phenylalanine	266591	256099	246454	525630	514625	510908	258756	249787	252344	132647	132393	127182	323327	308426	304863	178185	153832	161769
92	191.062	C7H13NO3S	49.6	59.6	93.48	N-Acetyl-L-methionine	71952.9	67610.1	64631.8	101795	96246.7	105194	102096	101498	103978	48489.1	48743	48455.7	80122.1	74375.9	73482.2	66969.4	63926.5	64648.1
93	408.288	C24H40O5	52.4	67.8	95.37	Cholic acid	84539.8	78596	72085	2.25835e+07	2.04822e+07	1.98411e+07	3.13682e+06	3.02172e+06	2.97288e+06	76748.6	64404.3	60677.3	119678	109471	104513	116114	101785	92760.8
94	160.074	C7H12O4	49.8	61.3	96.37	Pimelic acid	27256.5	25747.4	24848.2	41516	39847.8	42200.2	62697.4	64086.3	62363.3	21338.4	21511.1	21562.5	23464.4	23163.3	22436.1	28736.1	28740.7	27859.7
95	268.081	C10H12N4O5	54.2	72.9	98.6	Inosine	1.93278e+07	1.87328e+07	1.86816e+07	6.40179e+06	6.69086e+06	6.10308e+06	685869	648409	704890	1.95696e+06	1.96084e+06	1.85487e+06	965539	894659	868453	598187	576349	550942
96	284.076	C10H12N4O6	56.2	85.5	96.4	Xanthosine	170697	168222	163012	184733	180963	182571	63900.1	57398.4	59793.1	168818	165326	163934	303708	270071	275003	366029	359794	342194
97	164.047	C9H8O3	54.5	86.6	94.25	Phenylpyruvic acid	17193.7	17592.9	17294.4	20100.8	19376.3	19551.6	30272.1	30953	31351.7	8672.32	9034.19	8382.28	18337.5	17642.1	16729.7	18974.9	16206	17188
98	272.235	C16H32O3	47.9	46.4	93.62	16-Hydroxyhexadecanoic acid	74908.2	78339.2	76717.3	95826	92384.4	88872	89018.3	88609.8	89622.6	88763.9	82411.4	81210.1	68206.5	64795.4	62266.9	81113.3	78839.6	79437.2
99	286.214	C16H30O4	50.7	61.3	93.27	Hexadecanedioic acid	18042.5	15944.5	16803.5	57272.4	53629	50566	29738.7	28745.1	26802.3	22576.2	19640	19969.1	18233.8	16678	15743.4	22880.8	20140.9	21317.8
100	406.272	C24H38O5	44.7	28.7	95.81	7-Ketodeoxycholic acid / 3-Dehydrocholic acid	23021.6	20208.9	19667.9	7.49421e+06	7.03378e+06	6.89235e+06	513720	491939	463651	30999.1	26655.2	26598.4	68714.1	62169.9	58109.8	61772.1	63506.5	56721.5
101	300.266	C18H36O3	56.5	88.6	94.5	2-Hydroxystearic acid	70584	63062.6	65925.5	70861.5	62315.5	56057.9	90381.4	82735.4	103458	89587.3	79438.1	83392.8	45096.2	40939	43071.6	57981.2	42864.7	51486
102	612.152	C20H32N6O12S2	57.1	93	94.37	Oxidized Glutathione	1.53763e+07	1.4339e+07	1.37808e+07	9.0554e+06	8.77776e+06	8.78292e+06	4.26878e+06	4.07451e+06	4.00564e+06	7.60439e+06	7.69826e+06	7.51876e+06	7.2555e+06	7.1614e+06	6.82215e+06	5.02878e+06	4.8681e+06	4.75912e+06
103	314.246	C18H34O4	47.8	45.1	95.44	9,10-DiHOME	39080	34427.9	34381.6	96428	93701.3	94160.1	32835.7	32524.2	29772.5	37549.8	35729.8	33592	39644.2	38208.3	34586.3	40199.4	39417.6	37616.2
104	283.092	C10H13N5O5	56.4	87.1	95.34	Guanosine	1.04626e+06	1.04708e+06	1.03712e+06	621747	654703	612960	54272.1	50970.9	60037.7	239105	233140	219992	201473	188234	186817	91674.4	82608.9	85340.2
105	145.074	C6H11NO3	41.1	17.6	98.08	4-Acetaidobutanoate	216593	205556	194171	142750	133093	140098	447838	418749	423714	72624.3	69341.3	69095.6	327997	292396	308999	159139	157035	143600
106	162.053	C6H10O5	53.1	80.4	93.7	3-Hydroxymethylglutarate	109567	114913	116746	129729	132047	117067	160947	173300	178621	103078	120594	123871	133965	128413	129895	124939	126515	125271
107	248.101	C9H16N2O6	53.6	79.7	89.01	Glu-Thr	37500.3	41202.3	33128	27555.7	25120.5	27684.7	25390.1	24144	22448.6	17160.6	17190.8	16863.4	34726.6	32496.5	30229.9	31248.3	30492.3	32679.4
108	188.141	C10H20O3	52.6	71.4	97.26	10-Hydroxydecanoic acid / 3-Hydroxycapric acid	16437.5	14936.1	14486	44224.1	41781.4	41664.6	20956.1	19986.1	18980.8	34971.6	30015.9	30866.3	41881.9	39397.1	37005.7	34855.8	38866.9	33661.2
109	161.048	C9H7NO2	41.1	24.2	89.98	Indole-3-carboxylic acid	4981.64	3908.67	3419.77	5777.28	6658.21	7863.39	4186.91	3966.11	3913.68	5524.48	4199.55	4762.25	13283.2	12847.7	12114.8	6337.32	6151.12	5976.52
110	192.027	C6H8O7	57.6	93.8	99.37	Citrate	1.47578e+07	1.50989e+07	1.54292e+07	2.12611e+07	2.15448e+07	2.00545e+07	1.04056e+07	1.04833e+07	1.05185e+07	1.12837e+07	1.1372e+07	1.22085e+07	1.54825e+07	1.47647e+07	1.45011e+07	1.74721e+07	1.77518e+07	1.65909e+07
111	296.235	C18H32O3	52.4	67.8	94.44	9-hydroxy-10,12-octadecadienoic acid	30075.9	28549.4	28449.5	45380.5	44376.9	42812.6	20383.8	18711.9	20199.8	43595	37234.9	36958.5	46157.9	41055.8	38378.9	38380.3	29655	32085.2
112	218.115	C10H18O5	45.5	34.2	96.17	3-Hydroxysebacic acid	25193	24880.6	25029.7	83788.7	83829.5	78890.3	39085.8	35945.8	36723.8	20968.8	20415.4	20344.3	38513.1	37193.2	35698.7	59315.7	50003.3	54676.1
113	174.112	C6H14N4O2	56	92.5	94.89	Arginine	92431.4	87797.6	88257	49088.2	54403.7	52391.8	49065.3	44820.5	46853.4	58228.8	55213.2	56868	63431.2	65046.6	60864.1	62707.1	68026	63222.1
114	200.977	C3H7NO5S2	38.3	10.8	86.39	S-Sulfocysteine	96607.5	104583	97017	396300	384933	308595	60197.2	64953.6	63263.3	133494	94358.2	100891	142746	133670	125223	100149	109131	95496.5
115	157.074	C7H11NO3	49.7	63.9	93.24	3-Methylcrotonylglycine	16111.3	15448	13424.1	29129.9	27301.1	28449.6	22903.9	22074.8	22394.3	11683	12266.6	10794.8	37893.7	34436.1	34758	19712.5	19114.1	17585.4
116	519.332	C26H50NO7P	57.1	88.8	98.13	LysoPC(18:2/0:0)	7.07917e+07	6.54531e+07	6.38485e+07	5.84415e+07	5.7388e+07	5.74536e+07	5.95542e+07	5.88916e+07	5.41637e+07	6.0353e+07	5.98268e+07	5.69329e+07	6.65981e+07	6.54798e+07	6.53709e+07	6.99466e+07	7.53365e+07	6.79036e+07
117	152.033	C5H4N4O2	54.5	88.2	94.14	Xanthine	1.03207e+06	994847	962177	736019	696966	709560	255325	264017	263847	886834	874471	851310	532298	510041	521250	446619	432661	423779
118	376.138	C17H20N4O6	57.3	96.5	91.18	Riboflavin	80665.6	73890.8	72260.9	69127.1	69674.8	76226.8	25035.1	24826.7	25808	68625.8	67460.4	63724	68402.5	63114.6	63043.9	55241.5	55922.1	57332.4
119	179.058	C9H9NO3	52.9	81.4	89.76	Hippuric acid	766568	751121	742790	672558	669183	659345	109466	109669	108701	311765	311225	309052	765887	741676	733215	447543	448005	437706
120	370.236	C20H34O6	43.3	23	94.68	Throboxane B2	65372	61374.3	58607.6	60128.3	55757.9	53536.6	11996.6	11356.1	10664.8	35070.3	31964.1	31578.9	72761.4	69368.6	66000.7	31241.1	32583.7	28828
121	584.264	C33H36N4O6	43.6	29	90.75	Bilirubin	208.709	340.835	97.294	5197.74	4949.3	4762.23	11578.3	10618	10985.9	531.908	707.287	530.894	2725.2	2421.96	2350.03	5397.77	5495.2	6090.34
122	202.12	C10H18O4	51.8	66	97.46	Sebacic acid	13115.9	12044.6	12095.3	28562.3	27851	28177.4	14484.8	13199.5	13646.2	11855.7	10805.6	10761.5	21631.6	20369.2	20445.2	30671.2	26491.9	27768.7
123	582.248	C33H34N4O6	51.6	70.8	89.27	Biliverdin	39442	43257.8	40659	50368.5	52987.6	49730.5	16590.7	18252.4	20699.6	27286.6	26556.9	28423.4	37990.9	37962.6	38348.8	50255.4	54331.5	52265.9

## Sheet: Liver_Final
S.No	Neutral monoisotopic mass	Molecular formula	Score	Fragmentation score	Isotope similarity	Tentatively annotated metabolites	Abundances [KO1_1]	Abundances [KO1_2]	Abundances [KO1_3]	Abundances [KO2_1]	Abundances [KO2_2]	Abundances [KO2_3]	Abundances [KO3_1]	Abundances [KO3_2]	Abundances [KO3_3]	Abundances [WT1_1]	Abundances [WT1_2]	Abundances [WT1_3]	Abundances [WT2_1]	Abundances [WT2_2]	Abundances [WT2_3]	Abundances [WT3_1]	Abundances [WT3_2]	Abundances [WT3_3]
1	221.09	C8H15NO6	39.5	0	95.25	N-Acetylmannosamine	249779	263813	245803	303832	306968	334839	211824	223091	216259	622222	552761	564233	541843	509418	545101	481353	495068	503672
2	125.059	C5H7N3O	39.3	3.14	93.44	5-Methylcytosine	10124.9	8591.39	10008.9	6260.42	9038.11	8688.81	10393.5	8486.84	7793.86	24864.2	29595.1	25068.8	16453	18593.4	18087.8	17253.4	18188.7	19925.9
3	284.076	C10H12N4O6	46.3	35.3	96.8	Xanthosine	782615	754286	787102	970297	881570	969279	753095	789511	742940	2.25359e+06	2.00118e+06	2.16144e+06	1.43794e+06	1.30284e+06	1.34693e+06	1.44651e+06	1.32104e+06	1.34471e+06
4	187.063	C11H9NO2	54.2	73.1	98.8	Indoleacrylic acid	3.76488e+06	3.81714e+06	3.84494e+06	4.66286e+06	4.76691e+06	4.70432e+06	5.26559e+06	5.44099e+06	5.30796e+06	7.05736e+06	6.92072e+06	6.62591e+06	7.15222e+06	6.9413e+06	6.7308e+06	6.43029e+06	6.70364e+06	6.57606e+06
5	117.058	C8H7N	40.8	8.92	96.78	Indole	59042.5	61765	61340.2	73595.3	75763.3	74481.5	78732.9	81378.6	81309.4	108826	106551	102136	109406	102295	103822	97457.5	99695.7	96403.8
6	281.112	C11H15N5O4	55.4	86	91.56	1-Methyladenosine	21773.2	20019.5	21326.2	14170.8	11919.8	15638.7	20604.3	20422.8	21746	78036.6	74103.2	83441.5	39662.3	38771.4	40468.8	38639.9	36436.4	42135.3
7	376.138	C17H20N4O6	57	91	94.16	Riboflavin	170883	177517	179487	263341	298422	285434	229283	237987	241519	308618	336663	308481	367446	378054	370665	389132	398771	412981
8	145.085	C5H11N3O2	52.6	70.1	93.5	4-Guanidinobutanoate	354588	419274	336461	539093	821740	543573	645564	568371	623381	229517	291454	223706	304771	434053	302753	232900	348549	361306
9	159.126	C8H17NO2	49.5	53.3	94.98	DL-alpha-Aminocaprylic acid	10368.3	10389.7	10991.5	10969.5	10829.8	12278.1	7617.19	7586.89	7783.85	14057.2	14885.8	15835.4	14517.6	14688.4	14873.4	15806.6	14446.2	15430
10	828.275	C30H52O26	51.9	68.4	92.11	Maltopentaose	1.68834e+06	1.77246e+06	1.57728e+06	1.49666e+06	1.62238e+06	1.41144e+06	1.56951e+06	1.72769e+06	1.61221e+06	2.00126e+06	2.25573e+06	2.16425e+06	2.06058e+06	2.01754e+06	1.83269e+06	2.65312e+06	2.45755e+06	2.586e+06
11	347.063	C10H14N5O7P	49.6	54.6	93.54	Adenosine monophosphate	1.05211e+06	1.0465e+06	1.075e+06	590947	598499	683163	641728	683245	673293	2.93498e+06	2.84001e+06	2.73079e+06	1.6102e+06	1.65081e+06	1.65268e+06	1.31593e+06	1.2913e+06	1.26456e+06
12	465.309	C26H43NO6	56	85.3	95.12	Glycocholate	61343.9	59106.6	59704.5	1.16763e+06	1.22205e+06	1.34409e+06	81234.8	71485.9	80766.1	4865.02	3679.08	4976.3	2927.59	4598.82	3970.25	47935.2	46832.7	42092.5
13	372.251	C20H36O6	41.9	22.7	86.74	Thromoboxane B1	10309.4	10958.6	11428.2	31915.1	19564.6	10795.4	9035.8	10297.8	8942.2	28600.3	31593	31348.4	19466.5	21272.1	23045.8	26553.2	34387.5	34135.4
14	151.049	C5H5N5O	42.6	18.2	95.56	Guanine	355562	373195	352248	360959	349971	366626	394508	407557	391560	372338	316563	342809	343839	324455	326170	351557	345577	342236
15	219.111	C9H17NO5	53.2	67.5	98.67	Pantothenic acid	1.2402e+06	1.1355e+06	1.28179e+06	1.35088e+06	1.26742e+06	1.31338e+06	961100	1.00584e+06	917898	3.13471e+06	3.15754e+06	3.26338e+06	2.34008e+06	2.30947e+06	2.45866e+06	1.4728e+06	1.49066e+06	1.42989e+06
16	137.048	C7H7NO2	41.3	16.5	91.92	Anthranilic acid	6846.15	6118.41	5319.46	5519.61	5347.32	4987.85	3399.56	2832.89	3729.99	11634	10762.4	11032.4	12088.2	10405.3	11426	6734.36	5948.56	6843.78
17	165.079	C9H11NO2	38.9	2.16	92.67	L-Phenylalanine	15961.6	14268.5	15170.9	16367.3	16388.1	14739.4	17148.8	17677.9	16051.1	29281.1	26052.5	25553.9	24740.7	21347	21881	19559.9	18615.5	18380.3
18	117.079	C5H11NO2	49.8	52.4	97.09	Betaine	2.655e+06	2.85953e+06	2.70043e+06	1.88179e+06	1.76049e+06	1.768e+06	2.23284e+06	2.41137e+06	2.28443e+06	984623	807374	901920	2.17844e+06	1.98029e+06	2.23821e+06	836099	784657	799327
19	164.047	C9H8O3	44	29	91.73	2-Hydroxycinnamic acid	2.88501e+06	3.42476e+06	3.04035e+06	4.96461e+06	5.97716e+06	5.0045e+06	5.32527e+06	4.68334e+06	5.34322e+06	6.05949e+06	6.99085e+06	5.90431e+06	5.82037e+06	6.86069e+06	6.08114e+06	5.96417e+06	7.18535e+06	7.20093e+06
20	145.11	C7H15NO2	45	27.7	97.42	Deoxycarnitine	419419	464673	402782	234100	254526	238736	439418	396520	428531	127582	136758	120813	189740	194304	188824	313636	318764	317298
21	181.074	C9H11NO3	52.2	67.2	94.6	L-Tyrosine	17085.6	21572.1	15135.6	36513.8	58031.8	41631	45363.2	27702.9	46667.2	49786.8	65477.6	51424.6	52012.7	69468.4	52968.9	59862.5	79445.2	77320.8
22	112.027	C4H4N2O2	41.8	15.1	96.61	Uracil	154701	170546	167766	86525.9	94337.4	98760	114295	117679	118886	249824	267753	276448	214836	232717	225370	152901	162850	167271
23	180.063	C6H12O6	42.6	14.3	98.93	Glucose	1.60959e+07	1.79583e+07	1.57409e+07	2.40641e+07	2.84623e+07	2.47179e+07	2.25462e+07	2.07866e+07	2.27281e+07	2.91769e+07	3.40021e+07	3.04989e+07	2.95885e+07	3.3897e+07	3.09114e+07	2.30073e+07	2.76233e+07	2.77803e+07
24	161.069	C6H11NO4	54.6	77.3	95.86	N-methyl-L-glutamic Acid	63742.7	79819.6	63987.4	249662	293435	259778	739263	751794	732047	25092.4	32322.8	29302.7	93373.5	96004	86924.9	99877.2	107814	116969
25	297.107	C11H15N5O5	50.1	62.5	88.59	2-Methylguanosine	38812.1	37389.6	39264	37693	39767.4	40305.2	34775.4	39143.9	35854.1	69113	72249.8	73025.3	53232.6	56424.1	55846.9	44934.9	44387.7	36692.7
26	149.051	C5H11NO2S	38.3	2.88	89.68	Methionine	15720.3	18261.8	17926.4	13410.7	6912.17	8799.52	11302.1	14441.3	13234.1	24276.4	23861.1	26883.2	16956.4	19054.2	17284.8	19964.8	22432.8	19226
27	160.1	C10H12N2	41.3	10.3	96.47	Tryptamine	1511.17	1696.83	1626.12	60345	60051.1	64295.7	2108.11	2310.93	2330.9	68037	69507	67946.8	15103.1	15549.8	13580.7	108035	115874	109730
28	146.069	C5H10N2O3	57.8	93.6	95.6	L-Glutamine	93547.3	90968.7	83949.9	224805	232047	218856	106186	112521	107889	157952	169635	123719	275501	277993	253577	276651	286479	283871
29	155.07	C6H9N3O2	50.1	57.2	93.47	L-Histidine	68363.4	74504.3	72145.4	139815	135661	148178	99827	102610	108405	165360	156928	155960	115980	117009	116363	150194	147388	150162
30	111.043	C4H5N3O	41.9	17.5	94.83	Cytosine	19021.8	20614.5	19914	11211.8	15984	11427.8	12562.7	12124.1	11959	18025.3	20108.5	18883.3	17670.5	19738.5	16929.4	27974.3	30105.5	35170.3
31	161.069	C6H11NO4	51.9	71.4	88.59	Aminoadipic acid	65203.8	67336	63757.5	147191	173357	146435	260724	261321	265750	68899.3	73663.9	73800.1	99731.6	112758	100722	85357.4	94119.1	99750.5
32	136.038	C5H4N4O	47.4	39.7	99.56	Hypoxanthine	1.04476e+06	1.08815e+06	1.09222e+06	800594	846013	791765	1.24446e+06	1.24808e+06	1.2855e+06	1.78057e+06	1.79152e+06	1.65618e+06	1.26399e+06	1.32874e+06	1.25282e+06	1.19339e+06	1.30872e+06	1.2794e+06
33	167.058	C8H9NO3	56.9	92	92.63	Pyridoxal	43014.9	42074.1	45126.8	33386.7	38019.5	38554.6	69355.3	68115.1	67584.7	38680	42713.4	45894.4	38398.7	42146.4	37882.2	36822.9	38981.7	36462.1
34	132.054	C4H8N2O3	46.4	37.2	94.66	Ureidopropionic acid	9499.97	9113.43	9727.25	29203.5	32396	33058.3	24742.8	27948.1	27291.2	4006.28	3388.72	4109.82	12113.1	12421.1	12028.9	22222.5	20224.9	21483.3
35	129.079	C6H11NO2	43.7	22.3	96.59	Pipecolic acid	76002.8	72833.5	78016.5	111726	99769.8	115368	95855.3	102039	96852.2	121834	116176	109151	176612	173964	179949	101465	111247	103962
36	276.096	C10H16N2O7	53.3	73.7	93.16	gamma-L-Glutamyl-L-glutamic acid	84184	87162.7	76389	96725.2	126082	96577.4	83958.3	82251.9	75408.3	122538	136876	120236	141657	138489	136702	90200	89647.1	99198.5
37	172.085	C7H12N2O3	39.9	9.37	91.32	Glycylproline	13846.9	14029.4	13172.6	35823.2	40236.4	36009.3	64196.8	58552.7	65361.5	18793.5	18924.7	18646.2	25010.5	24085.9	21903.6	16746.4	21384.5	24499
38	267.097	C10H13N5O4	42.8	16.5	97.38	Adenosine	3.44998e+06	3.33488e+06	3.20551e+06	3.42961e+06	3.75649e+06	3.679e+06	3.98969e+06	3.88759e+06	4.13494e+06	6.41637e+06	6.45823e+06	6.78111e+06	4.00267e+06	4.29293e+06	4.08149e+06	3.97779e+06	3.86845e+06	4.0586e+06
39	297.09	C11H15N5O3S	56.7	92.6	91.49	Thiomethyladenosine	113909	110678	118033	179485	184315	189279	219990	223931	216509	297146	293961	277779	157168	159160	148603	291898	305973	298817
40	336.23	C20H32O4	37.4	10.9	87.46	Leukotriene B4	116474	115869	111840	105443	127689	143153	223479	196481	192038	110727	122814	108988	143619	138451	141565	112465	111447	116792
41	189.064	C7H11NO5	56.1	84.7	96.07	N-Acetylglutamic acid	476602	541808	486474	1.29191e+06	1.45095e+06	1.29756e+06	1.12498e+06	1.00753e+06	1.11013e+06	355353	395474	355448	629243	686749	633029	953302	1.0858e+06	1.10273e+06
42	584.264	C33H36N4O6	46	51.3	79.79	Bilirubin	12320.8	11398.1	17523.5	17861.1	22629.7	26063.5	2505.15	0	1431.23	0	2098.24	0	0	0	2502.3	3810.92	2595.33	9517.18
43	147.053	C5H9NO4	54.6	78.5	95.26	L-Glutamic acid	132787	148696	131748	323971	368943	330518	247542	243818	241174	264319	300847	244321	400361	443373	379025	301397	298434	318175
44	161.105	C7H15NO3	41.9	14.5	95.19	L-Carnitine	43230	53162.7	57036.3	95024	63075.4	78280.5	31980.8	31146.2	33106.2	52453.7	24036.7	47535.9	61207.3	40132	59882.5	24058	15378	19370.5
45	191.058	C10H9NO3	43.8	23.5	96.16	5-Hydroxyindole-3-acetic acid	206145	228570	212571	798187	848232	866108	367855	339957	359599	567041	531322	523187	534219	541505	553036	750801	777023	876321
46	299.282	C18H37NO2	53.2	70.1	96.24	Sphingosine	262623	241701	243154	337892	354677	345182	325371	289642	283154	627533	619301	599837	250770	258285	253615	412329	406900	392230
47	165.065	C6H7N5O	41.3	16.4	90.16	7-Methylguanine	37851.7	42838.2	37442.8	112467	155984	118125	87467.2	81259.2	85864.3	44192.5	56981.3	55464.6	35939.7	45195	44148	74874.5	96323.4	102894
48	179.058	C9H9NO3	50.8	60.3	94.32	Hippuric acid	15162.6	16357.1	17168.2	25395.4	30463.3	31305.7	12622.9	13627.6	14416	9142.7	12086.9	12548.1	17980.7	20197.8	19824.4	15137.9	18647.9	19172.9
49	126.043	C5H6N2O2	40.5	7.68	95.33	Thymine	20454	18810.2	19506.2	13591.7	12778.3	13470.3	21258.7	22774.9	19844.7	9987.4	8817.82	9406.75	19564.7	17865.1	20783.3	19687.5	17161.2	17692.5
50	135.054	C5H5N5	53.2	67	99.35	Adenine	120724	125821	126174	139422	164826	174178	158497	172672	170215	163928	167991	181379	120957	127534	135391	139174	151543	156849
51	329.053	C10H12N5O6P	40.7	10.2	93.76	Cyclic AMP	339532	341554	371243	417121	402051	459528	243913	266865	247085	181920	189429	175320	383248	366896	394413	366613	375157	400121
52	459.187	C20H25N7O6	50.4	55.8	97.17	5-Methyltetrahydrofolic acid	370309	374048	409259	1.00143e+06	1.0637e+06	1.03304e+06	378940	426466	405546	654874	663938	689731	629219	680049	659676	705302	752427	752400
53	122.037	C7H6O2	43.3	26	93.79	4-Hydroxybenzaldehyde	2336.4	2554.73	2434.17	4411.61	4011.89	4534.55	140.321	211.24	263.804	1600.56	1835.06	1732.89	2876.25	3210.05	3096.35	2152.08	2248.46	2181.16
54	145.074	C6H11NO3	42.7	16.3	97.64	4-Acetamidobutanoate	79718.8	73350.1	80032.6	329030	331120	359900	139216	153489	148296	80374.9	84260.7	94711.4	125059	132139	134515	215247	213561	221694
55	129.043	C5H7NO3	39.3	4.21	97.8	Pyroglutamic Acid	106911	124613	111778	143730	182235	162313	189565	176715	192291	106574	201496	174832	168652	194044	153625	105237	127449	117271
56	188.116	C8H16N2O3	48.9	50.7	94.06	Glycyl-L-leucine	54048.4	50378	51501.6	48778.5	51342.3	51662.2	39222.3	39431.9	38053.2	41514.7	43209.5	43809.9	48165.3	50951.9	50839.8	51268.4	48179.4	49609.6
57	207.089	C11H13NO3	40.6	10.8	92.49	N-Acetyl-L-phenylalanine	22348.1	24822.8	24222.7	43114.1	41372.9	47191.8	334.214	188.738	190.545	5181.4	4082.99	5538.5	28488.4	29944.9	32503	23671.8	24985	24152.9
58	216.122	C8H16N4O3	53.2	77.1	89.66	N-a-Acetyl-L-arginine	3766.68	3700.51	3722.46	25775.7	37788.8	24345.5	0	1139.25	1274.86	4539.52	5754.14	3865.12	5546.4	8392.79	5528.08	6933.97	10859.2	11267.2
59	125.015	C2H7NO3S	40.9	12.9	93.1	Taurine	138328	120838	139784	264489	261705	247814	303724	334949	290922	180961	224097	230052	349299	356591	358396	247960	244460	243526
60	320.235	C20H32O3	47.6	44.5	93.63	16(R)-HETE	96174.8	90307.4	87845	100833	94308.4	95596	93007.9	86381.9	86969.4	251120	244274	244194	113903	114352	114905	58962.9	55227.3	52864.4
61	342.116	C12H22O11	52.3	62.3	99.29	D-(+)-Maltose	3.90169e+06	4.53614e+06	3.71941e+06	2.11234e+07	2.47017e+07	2.1157e+07	5.17931e+06	4.47756e+06	5.33579e+06	1.02571e+07	1.3181e+07	1.14584e+07	1.05375e+07	1.24136e+07	1.1012e+07	5.68091e+06	7.41431e+06	7.54953e+06
62	202.216	C10H26N4	55.7	89.8	88.86	Spermine	1.11404e+06	1.08258e+06	1.08815e+06	1.38562e+06	1.49725e+06	1.41864e+06	1.44699e+06	1.50665e+06	1.41295e+06	1.22481e+06	1.20576e+06	1.15847e+06	1.31026e+06	1.28471e+06	1.19589e+06	1.67414e+06	1.76612e+06	1.79079e+06
63	115.063	C5H9NO2	50.8	62	94.13	L-Proline	34901.8	38301.5	39461	49549.6	54021.2	58871.9	49521.8	54888.3	52780.1	37938	44556.7	46317.8	59259.1	67215.6	68728.3	48917.6	56628.5	54054.4
64	666.222	C24H42O21	45.4	37.5	90.68	Maltotetraose	502730	692192	517822	3.38432e+06	3.82533e+06	3.63809e+06	516644	488221	525788	287959	903535	823579	1.5443e+06	1.70653e+06	1.55001e+06	743723	1.00008e+06	1.02369e+06
65	504.169	C18H32O16	51.5	61.3	96.48	Maltotriose	693828	754387	655325	3.45055e+06	3.74153e+06	3.66302e+06	885498	836641	813874	1.01999e+06	1.54252e+06	1.44356e+06	1.95208e+06	2.12286e+06	2.01787e+06	1.13716e+06	1.39562e+06	1.48017e+06
66	194.08	C8H10N4O2	42.3	17.4	94.5	Caffeine	17850.9	21123.2	18924.3	1794.87	1894.46	2295.39	4769.92	3855.83	3918.1	6831.09	6638.41	5607.92	9801.54	9235.56	9484.9	5302.23	3661.85	5467.81
67	384.122	C14H20N6O5S	53.8	75.7	93.89	S-Adenosylhomocysteine	299595	8.26536e+06	232695	394963	1.06519e+07	307060	1.10072e+07	431927	1.17293e+07	381292	7.06906e+06	267483	232610	8.06902e+06	246299	257442	9.03819e+06	1.03412e+07
68	203.116	C9H17NO4	39.6	0	98.02	O-Acetylcarnitine	227034	255801	238631	2.70935e+06	3.25277e+06	2.79304e+06	1.11799e+06	1.02792e+06	1.02433e+06	170499	201441	174159	913994	1.06842e+06	907357	2.94561e+06	3.43583e+06	3.43415e+06
69	131.07	C4H9N3O2	57.3	92.1	95.05	Creatine	734030	807624	715290	825974	918998	826470	557769	527814	549319	661282	744937	648400	694629	687727	681845	920414	1.00716e+06	1.00319e+06
70	173.105	C8H15NO3	54.5	81.2	91.58	N-Acetylleucine	18427.8	17795	16151.4	35686.9	36904.3	36147.6	17522.5	18385.9	18917.2	17990.5	16300.9	16514.2	22872.8	20044.2	23232.5	39291.1	36472.1	40896.9
71	191.062	C7H13NO3S	54.7	84.3	93.64	N-Acetyl-L-methionine	213641	210213	215696	268396	270372	263485	234866	239127	247210	111376	112606	103675	175729	174686	173463	134938	139879	142825
72	202.12	C10H18O4	45.5	36.3	95.11	Sebacic acid	17034.3	15670	15926.4	20381	19189.5	19260.2	18613.6	19240.6	20970.2	12351.2	11335.9	11501.8	17214.3	17732.7	17741.3	12176.1	11190.5	11626.2
73	289.127	C11H19N3O6	57.8	94.8	95.94	Ophthalmic acid	937495	1.11751e+06	1.14312e+06	1.20842e+06	1.14564e+06	1.1678e+06	656851	779664	797875	128495	116134	135612	450618	465953	425050	463190	557902	569712
74	205.074	C11H11NO3	49.5	53.5	97.72	Indolelactic acid	14424.8	13895.9	14063.3	31321	29455.3	29887.9	19732.3	18712	19166.5	12037.5	12679.5	12506.5	15628.5	15704.6	15883.4	13460.7	13996.7	13153.2
75	204.09	C11H12N2O2	54.9	79.1	98.72	D-Tryptophan	97388.7	89191.3	92788	107849	102446	98603.9	118709	123504	117964	153833	146791	150751	170089	169300	154719	138272	133413	132230
76	244.07	C9H12N2O6	58.3	95	97.46	Uridine	7.95566e+06	9.8798e+06	1.02858e+07	1.14856e+07	1.00654e+07	1.0372e+07	1.00959e+07	1.24506e+07	1.26334e+07	1.5191e+07	1.26624e+07	1.53475e+07	1.76483e+07	1.76964e+07	1.5756e+07	1.33753e+07	1.60932e+07	1.7267e+07
77	258.183	C14H26O4	46.8	39.2	95.73	Tetradecanedioic acid	53329.4	54063.8	49108.5	83051.1	60672.6	52987.1	85850.6	89807.2	90090.2	53975.3	51904.2	50344.7	51780.8	52491	51269.8	60242.4	58981.3	59093.7
78	188.08	C7H12N2O4	46.8	45.7	93.44	N-Acetyl-L-glutamine	48741.1	42363.4	42377.3	103084	109594	107391	39203.7	36256.5	34999.2	104985	108210	104247	73077.7	71689.3	85549	187211	177387	161305
79	188.116	C8H16N2O3	40.6	15.9	92.2	N-alpha-Acetyl-L-lysine	12866.2	13449.3	14364.1	12425.4	11010.9	10936.2	9205.57	8926.24	9612.76	10203	9843.02	9635.67	11862.7	11440.7	11538.6	10975.3	11200.7	10671.4
80	309.106	C11H19NO9	39.5	6.69	92.57	N-Acetylneuraminate	15323.6	14752.4	14974.7	32049.3	33082.6	32259.6	1408.27	2280.49	1033.46	19960.8	18689.3	17400	67841.8	65648.8	66856.6	30314.8	27677	29182.9
81	242.09	C10H14N2O5	41.4	12.5	96.23	Thymidine	95708	101748	102627	64079.6	61952.9	59235.2	95830.9	101430	106720	33783.2	31625	30956.7	89197.6	90642.1	90086.9	77750.6	79217.8	79875.1
82	283.092	C10H13N5O5	57.2	93.1	93.4	Guanosine	566876	423145	423125	278416	377851	433086	540382	379029	331220	331729	487364	297308	314474	284142	450619	409706	378952	309903
83	286.214	C16H30O4	50.9	63.4	92.11	Hexadecanedioic acid	48423	40710.2	39313.5	73569.4	52120.1	52873.3	77432.9	72347.1	67013.3	39892.7	38596.7	34237.3	56713.6	57294.5	55143.2	60366.6	57808	55321.8
84	408.288	C24H40O5	47.2	41.8	97.04	Cholic acid	1.30988e+06	1.32733e+06	1.31649e+06	3.9749e+06	3.48102e+06	3.23368e+06	478205	536022	543693	548042	547261	517247	884794	849085	849548	1.20871e+06	1.19851e+06	1.20192e+06
85	228.147	C11H20N2O3	41.7	14.5	95.25	Leucylproline	21740.1	22624.6	22185.3	33401.7	33202.1	31697.1	35924.6	37131.6	37413.2	33161.7	31445.9	28248.7	33973.3	32831.2	32708.8	120656	116352	117443
86	272.235	C16H32O3	40.9	12.8	93.11	16-Hydroxyhexadecanoic acid	33518.2	26870.3	24434.5	22087.4	17839.2	16545.3	25300.7	18238.9	17380.4	41488.5	39829.5	35705.1	30151.7	28205.7	26879.4	32018.6	19779.2	18036.6
87	304.24	C20H32O2	55	82	94.57	Arachidonic acid	9696.02	6426.66	5145.61	33602.5	29971.1	29796.9	17613.6	9595.89	7336.52	83691	76558.2	70956.1	11639.2	10471.6	10961.7	20503.1	10394.6	9803.75
88	268.081	C10H12N4O5	53.9	73.5	97.17	Inosine	3.17949e+07	2.82951e+07	2.92798e+07	3.2074e+07	3.57861e+07	3.80378e+07	4.25508e+07	3.80852e+07	3.73762e+07	3.79931e+07	4.35595e+07	3.49801e+07	3.9735e+07	3.8372e+07	4.62686e+07	4.72709e+07	4.5626e+07	4.18004e+07
89	328.24	C22H32O2	54.7	80.4	94.7	Docosahexaenoic acid	17691.1	11866.8	8597.97	66730.4	59626.5	47155.3	33131.5	18620.9	17016.3	128131	125514	125190	17395.5	15290.6	14696.3	40730.3	21765.4	20948.8
90	201.137	C10H19NO3	43.3	24.2	96.41	Capryloylglycine	19830	20463.7	19654.2	76103.6	69521.7	66412.3	14127.7	14420.5	15287	25123.2	25398.5	23644.2	37920.2	37743.1	37498.8	53270.8	52755.1	50774.2
91	352.225	C20H32O5	49.7	61.7	88.64	Prostaglandin E2	100687	104570	103470	52700.4	33763.9	21583.9	88554.3	105359	105335	61392.5	60138.4	53852.3	72799.8	74491	71007.5	78498.4	70571.4	69044.7
92	356.256	C20H36O5	47.6	49.2	90.58	Prostaglandin F1alpha	22385.9	19262.9	19304.9	18217.8	12051.4	10287	26161.1	27527	28062.6	19637.7	18216.3	19299.8	22772	21600.9	22709.1	20013.4	19139.4	17883.8
93	441.14	C19H19N7O6	54.5	85.7	89	Folic acid	26264.9	26360.5	26736.7	22535.6	22301.7	21096.6	16263.1	15992.1	13920.6	38894.8	38421.4	35975.3	18478.2	21667.2	21332.3	18771.7	21755.5	20438.7
94	196.058	C6H12O7	44.1	29	96.05	Gluconic acid	298141	308265	317954	680165	662755	649150	329444	355562	362303	352635	350731	343955	827094	829947	753823	429682	422634	457156
95	188.105	C9H16O4	53.3	73.8	98.21	Azelaic acid	444198	445707	443060	408023	385255	386849	278083	281035	276345	462962	481403	462425	297392	289322	287102	475774	464021	471218
96	220.085	C11H12N2O3	40.2	3.79	99.18	5-Hydroxytryptophan	539277	538449	543351	556993	570293	550575	395260	406635	416989	622722	623368	557115	524265	524951	526904	551796	554182	577855
97	192.027	C6H8O7	47.5	49.3	93.34	Citrate	48313.6	43512.9	49950.4	70853.9	73685.5	64484.2	52454	57445	54297.5	56633.7	52401.7	54358	90863.8	85819.2	87876.3	54507.9	54420.9	55643.4
98	230.152	C12H22O4	48.5	48.4	95.31	Dodecanedioic acid	56630.2	56300.6	56202.5	48449.5	42344.4	38004.9	59256.4	64750.2	62737.6	61227.2	60193.3	58375.5	48394.9	47779.4	47722.1	71737.7	71074	70301.7

## Sheet: Heart_Final
S.No	Neutral monoisotopic mass	Molecular formula	Score	Fragmentation score	Isotope similarity	Tentatively annotated metabolites	Abundances [KO1_1]	Abundances [KO1_2]	Abundances [KO1_3]	Abundances [KO2_2]	Abundances [KO2_3]	Abundances [KO3_1]	Abundances [KO3_2]	Abundances [KO3_3]	Abundances [WT1_1]	Abundances [WT1_2]	Abundances [WT1_3]	Abundances [WT2_1]	Abundances [WT2_3]	Abundances [WT3_1]	Abundances [WT3_2]	Abundances [WT3_3]
1	122.037	C7H6O2	44.2	27	96.04	4-Hydroxybenzaldehyde	63481.4	65769.1	64502.3	94205.1	94169.4	59813.2	64495.1	64608.5	54065	52783.9	51368.3	51201.3	51415.5	56668.4	57560.4	55669.4
2	164.047	C9H8O3	38.3	0	91.74	Phenylpyruvate	1.05385e+06	1.06395e+06	1.04779e+06	1.88287e+06	1.90393e+06	1.11554e+06	1.14811e+06	1.14514e+06	732123	705694	711248	711997	725647	852777	892301	887864
3	117.079	C5H11NO2	50.1	54	97.77	Betaine	143738	136100	156673	203038	180198	196890	184622	185805	79580.2	97604.6	94785.9	117270	118016	70657.4	71161.1	73820
4	125.015	C2H7NO3S	41	13.9	91.94	Taurine	236880	247207	250602	267259	269716	249492	248095	247839	344208	420611	444703	416836	424213	388805	400710	398086
5	145.085	C5H11N3O2	48.2	48.4	93.18	4-Guanidinobutanoate	12169.8	14726.3	13492.2	11384.9	10973.8	12100.3	11827.4	12524.4	1094.62	2587.19	1390.09	4040.31	4720.82	1828.44	1832.63	1988.65
6	137.084	C8H11NO	49.9	59.6	91.14	Tyramine	944023	938466	949070	1.73049e+06	1.75218e+06	964012	977630	1.00365e+06	736643	723543	692133	691389	718787	850333	855141	847175
7	117.058	C8H7N	40.9	9.49	96.71	Indole	24809.9	26368.8	26771.5	41169.9	41530	31979.1	34142.4	35467	17555.9	19348.6	17334.2	21886.6	21909.8	25402.9	24831.7	26552.1
8	122.048	C6H6N2O	44.8	31.4	93.69	Nicotinamide	4.64639e+06	5.06279e+06	5.08142e+06	6.40369e+06	6.46422e+06	4.52584e+06	4.69696e+06	4.72743e+06	4.46294e+06	4.63652e+06	4.82658e+06	4.40489e+06	4.57898e+06	4.63826e+06	4.91183e+06	5.02623e+06
9	187.063	C11H9NO2	54.2	72.9	98.76	Indoleacrylic acid	1.2763e+06	1.32306e+06	1.36511e+06	2.22044e+06	2.15402e+06	1.70667e+06	1.69858e+06	1.74348e+06	883375	980651	853097	1.13441e+06	1.1439e+06	1.36391e+06	1.27785e+06	1.36998e+06
10	268.081	C10H12N4O5	46.8	35.4	98.78	Inosine	1.28526e+07	1.26842e+07	1.28865e+07	2.04971e+07	2.1352e+07	1.30792e+07	1.32041e+07	1.38015e+07	1.86664e+07	1.94197e+07	1.94631e+07	2.13493e+07	2.14869e+07	2.22049e+07	2.16261e+07	2.18796e+07
11	111.043	C4H5N3O	41.9	17.7	94.57	Cytosine	22595.8	27568	26220.3	26969.4	32333.9	22836.8	18306.4	21690.9	19405.9	23573.8	20981.3	16630.7	20451.7	20763	21317.1	23899.2
12	202.216	C10H26N4	55.7	90.5	88.7	Spermine	950240	1.0136e+06	1.02834e+06	893100	939192	1.78771e+06	1.72381e+06	1.71402e+06	495331	537120	504824	801011	751417	725346	755358	691242
13	161.105	C7H15NO3	53.8	78.4	91.84	L-Carnitine	8.12303e+06	8.09787e+06	8.29492e+06	9.02321e+06	9.24658e+06	8.42401e+06	8.32928e+06	8.48477e+06	4.61988e+06	4.75119e+06	5.0892e+06	5.71387e+06	5.85278e+06	6.72005e+06	7.16505e+06	7.12549e+06
14	125.095	C6H11N3	52.6	70.2	93.22	3-Methylhistamine	22053.1	26671	26097.3	21734.4	22090.8	21271.2	19953	20131	7890.32	5159.26	8275.59	10492	8776.46	8391.3	8859.08	13318.9
15	117.079	C5H11NO2	53.3	70.4	97.39	L-Valine	238810	242972	242789	295217	295113	294289	287350	288549	186006	159377	169623	263078	265052	201485	217343	210424
16	174.112	C6H14N4O2	58.3	95.8	96.09	L-Arginine	173977	149174	194770	259881	249276	137319	149928	141650	160151	146651	139766	128591	143997	154648	169326	166423
17	214.132	C10H18N2O3	39.5	1.73	96.28	Desthiobiotin	270633	271886	275994	292359	296271	221048	225108	222369	251201	249188	243523	222117	235029	213770	223982	223106
18	145.158	C7H19N3	43.6	27.1	92.22	Spermidine	855898	862084	889580	652619	660360	963477	936648	937764	402865	403656	389421	716960	688837	626909	624071	577281
19	181.074	C9H11NO3	47.4	40.2	97.65	L-threo-3-Phenylserine	15579.2	15865.9	15453.4	25206.1	25900.4	13914.9	14382.6	13489	16238.7	15705.8	13788.4	13835.8	12311.2	12498.9	12019.2	11100.2
20	104.047	C4H8O3	42.3	20.1	95.03	3-Hydroxybutyric acid	706.516	745.362	1021.52	1878.49	1899.58	699.835	703.674	691.403	2222.52	2208.03	2277.06	1398.24	1664.9	1217.5	2080.66	1405.65
21	297.09	C11H15N5O3S	55.8	85.9	93.18	5'-Methylthioadenosine	166908	180803	181552	84829.6	89244.9	77316.4	83380.4	79442.1	17667.9	21652.1	19292.6	77289.5	83838.8	56313.2	58022.2	58634.3
22	281.112	C11H15N5O4	57.1	93.7	92.14	1-Methyladenosine	15495.7	15440.9	16668	17534.7	19203.4	12280.2	11284	12251.1	15073.5	13445.1	16149.4	11832.2	12192.5	12928.8	12893.4	15380.8
23	183.066	C5H14NO4P	45	32.5	93.4	Phosphocholine	27501.9	30754	28820.1	30865.8	41612.9	32256.1	32145.4	36984.2	25195.4	20094.4	21588.4	27846.4	28829.3	29093	34109.3	39495.8
24	136.038	C5H4N4O	39.9	6.91	94.46	Hypoxanthine	1.1095e+07	1.13043e+07	1.14737e+07	1.76939e+07	1.79268e+07	1.29522e+07	1.31459e+07	1.35542e+07	1.5804e+07	1.60212e+07	1.61397e+07	1.71636e+07	1.78226e+07	1.81776e+07	1.82296e+07	1.82047e+07
25	342.116	C12H22O11	48	49.2	91.34	D-Maltose	327893	361856	321020	93330	85405.9	513230	548746	514524	204746	181744	194093	99172.8	97554.3	62633.8	63250.3	68752.3
26	384.122	C14H20N6O5S	53	73.8	91.61	S-Adenosylhomocysteine	666050	680744	689550	731811	794765	535630	393747	470388	311673	316322	388090	354806	368026	475128	472066	495398
27	453.286	C21H44NO7P	41.2	9.85	96.79	LysoPE(0:0/16:0)	1.11272e+06	1.06276e+06	1.08567e+06	1.7303e+06	1.73294e+06	787305	796829	803638	1.59814e+06	1.51858e+06	1.47558e+06	1.55077e+06	1.49344e+06	1.52654e+06	1.45658e+06	1.42192e+06
28	126.043	C5H6N2O2	46.7	39	95.15	Thymine	18660.7	17539.1	18180.5	27672.2	28424.7	21419.3	21743	21948.2	13470	13424.7	12742.7	21673.1	22745.5	21479.1	20386.7	21951.5
29	297.107	C11H15N5O5	41.8	18.9	90.63	2-Methylguanosine	7823.91	9043.74	9695.89	16540.3	15945.2	15515.4	15315.2	14183.6	9404.46	9136.94	9299.07	12092.6	12445.5	9935.15	9408.61	9536.8
30	203.116	C9H17NO4	39.2	0	95.89	O-Acetylcarnitine	75799.2	59345.3	61555.1	72948.5	67763.2	53227.3	58656	50785.9	82898	79028	71274	87284.8	96886.2	75816.8	74846.8	70288.2
31	159.126	C8H17NO2	45.2	35.2	91.25	DL-alpha-Aminocaprylic acid	6.31352e+06	6.66706e+06	6.55737e+06	4.72842e+06	4.74907e+06	3.59073e+06	3.49943e+06	3.48023e+06	4.23142e+06	4.48327e+06	4.44647e+06	3.5593e+06	3.59046e+06	3.65861e+06	3.89861e+06	3.79659e+06
32	146.058	C6H10O4	47.4	41.2	96.22	Adipic acid	3578.46	7642.25	4904.76	22227.7	22108.7	16467.4	3348.51	15984.6	28460.6	24938.4	25604.8	17917.3	17340.7	19201	17565.7	19421.9
33	267.097	C10H13N5O4	40.9	8.08	96.58	Adenosine	58944.7	61861.7	60530.3	49098.2	49322.6	49689.4	51073.1	49712.8	39074.6	42378	43922	48725	44899.8	47360.9	43679.8	46259.4
34	243.085	C9H13N3O5	38.5	1.85	91.18	Cytidine	70903.8	86600.2	80376.9	101713	105846	61594.6	55113.1	62418.9	46308.7	68191.1	62809.5	53441.4	59680.9	66346	69480.2	75314.9
35	175.096	C6H13N3O3	52.1	68.6	92.79	Citrulline	63905.1	71143.3	73495.2	157122	171872	64288.2	70843	68289.8	77177.4	54976.7	83582	68691.9	76407.9	82416.7	86462.5	91316.5
36	194.08	C8H10N4O2	40.9	13.2	91.75	Caffeine	1320.83	1283.58	629.291	1002.52	853.254	2473.45	1675.48	1362.74	1688.86	1969.5	1767.04	5563.52	5819.23	1688.47	1526.12	1385.86
37	129.079	C6H11NO2	40	6	94.42	L-Pipecolic acid	27768.2	27572.7	26849.3	44736.6	41672.5	23626.3	21374.2	22166.7	40388	41647.4	39905.6	36419.3	35011.9	38896.5	38413.8	36244.7
38	149.051	C5H11NO2S	37.8	10.56	89.12	Methionine	7945.62	8085.24	9370.96	13893.2	14751.5	8459.56	10282.7	9605.14	3680.44	4184.88	4940.81	6528.33	6145.71	7467.24	7819.59	8221.05
39	167.058	C8H9NO3	37.1	31.4	54.85	Pyridoxal	15015.1	13894	15389.2	20364.5	19870.7	14536.3	17522.2	17290.6	22405.7	18896.3	22176.9	19447.3	20441.5	18429.5	16840.5	19554.4
40	376.138	C17H20N4O6	57.3	93.4	93.26	Riboflavin	28763.9	30090.2	28818.9	41897.8	41233.1	20509.3	21877.2	20549.5	39675.2	41891.5	41857.3	37536.3	45012.5	26909.3	28781	29057.1
41	168.028	C5H4N4O3	45.5	35.2	93.5	Uric acid	5428.93	5176.57	5374.71	21085.7	20075.1	8715.1	8314.73	10296.7	4280.86	4739.73	5246.21	19508.6	21124	4477.75	3960.75	4017.25
42	131.07	C4H9N3O2	57.9	91.2	98.54	Creatine	1.6562e+07	1.68944e+07	1.6813e+07	2.05333e+07	2.06762e+07	1.72744e+07	1.68147e+07	1.66972e+07	2.90042e+07	2.46717e+07	2.60682e+07	2.38027e+07	2.4172e+07	2.14414e+07	2.15782e+07	2.08413e+07
43	329.053	C10H12N5O6P	41.6	11.2	97.15	Cyclic AMP	414203	447079	426337	323833	337866	455251	470409	449131	376508	364533	392444	337299	362505	284131	284957	290666
44	307.084	C10H17N3O6S	51.7	74.4	84.73	Glutathione	32315.1	32316	36518.1	35760.5	34258.9	23068.4	23392.5	24035.9	22651.7	25023.2	25159.7	31883.7	45344.5	34837.2	30646.7	27490.1
45	138.043	C6H6N2O2	40.2	9.24	92.58	Urocanic acid	4401.76	4957.95	4909.84	3470.63	3320.05	12252	11054.4	10733	4123.94	3478.53	3992.28	9009.01	8839.13	3509.41	4495.84	3622.18
46	219.111	C9H17NO5	53.5	68.9	98.82	Pantothenic acid	1.95882e+06	1.90238e+06	2.00159e+06	1.74021e+06	1.79725e+06	2.33421e+06	2.65601e+06	2.64126e+06	1.96586e+06	2.14696e+06	1.80645e+06	1.78908e+06	1.94364e+06	1.95598e+06	1.7614e+06	1.76424e+06
47	131.095	C6H13NO2	51	62	93.38	Leucine	1.14511e+06	1.14881e+06	1.16819e+06	1.81474e+06	1.92937e+06	1.08866e+06	1.07399e+06	1.08948e+06	1.19143e+06	1.20606e+06	1.25937e+06	1.12524e+06	1.08487e+06	1.41593e+06	1.39294e+06	1.47906e+06
48	115.063	C5H9NO2	50.7	59.2	96.56	L-Proline	71835.5	78460.8	76194.7	109659	113984	87843.3	84563.4	84808.9	119542	93276	95296.9	85226.3	86250.9	100451	104286	97644.4
49	165.046	C5H11NO3S	52.5	68.2	94.97	L-Methionine sulfoxide	48410	50964.3	51551	54628	52295	54757.9	54227	51526	73425.5	50933.1	55639	72261.1	63735.6	52116.7	48952.4	53898.6
50	135.054	C5H5N5	51.8	63.7	95.61	Adenine	105360	113468	113835	180040	185330	105715	105747	109502	98736.4	121949	119792	132961	140819	144185	147643	162496
51	146.069	C5H10N2O3	57.7	92.6	96.69	L-Glutamine	159006	171184	163345	378373	387972	188588	192083	196876	255140	208687	223347	226216	238087	253331	280903	267279
52	173.105	C8H15NO3	40	5.84	94.5	N-Acetylleucine	10305.8	12489.3	12663.6	13138.7	12633	9370.37	8660.04	8543.69	12097.8	12981.5	12739.4	12832.8	13511	11333.1	10999.8	10325.2
53	145.11	C7H15NO2	39.7	4.35	94.6	Deoxycarnitine	25676.9	23052.3	26719.3	22857	23158.7	6173.93	5993.93	6645.45	37469.6	38304.9	29697	10202.8	11702	16849.6	13025.9	13821.5
54	147.053	C5H9NO4	53.2	70.2	96.82	L-Glutamic acid	361334	387814	375165	536279	576936	492058	479311	496443	561986	480079	510227	536322	568725	559025	604383	599574
55	112.027	C4H4N2O2	45.5	32.9	96.94	Uracil	120384	128840	126220	205048	202549	91734.1	93367.1	98273.5	154989	154423	160524	124197	126463	135295	137140	137517
56	188.116	C8H16N2O3	48	46.2	94.63	Glycyl-L-leucine	11519.2	10838.7	8359.18	12684.5	19208.1	9553.09	10295.9	5397.35	11221.5	12198.3	11545.4	9953.7	9511.16	11131.5	10106.8	9967
57	151.049	C5H5N5O	41.3	12.1	95.2	Guanine	109525	106030	114865	198382	194897	122869	126646	132047	129533	134351	133557	148675	157280	143702	154341	151452
58	307.084	C10H17N3O6S	53.3	73.1	93.65	L-Glutathione	11249.3	14448	11399.5	308043	303657	194421	197591	191775	804180	789912	815688	421.55	607.039	376781	362890	379720
59	283.092	C10H13N5O5	55.9	84	95.72	Guanosine	569523	573371	588182	1.02842e+06	1.05232e+06	653882	689317	720964	689051	719618	715412	830825	839346	792153	802572	800180
60	191.062	C7H13NO3S	50.6	61.9	95.07	N-Acetyl-L-methionine	20896.3	20907.8	21061.4	26006.6	25833.2	15341	15058.2	14821.7	5708.41	5680.59	5363.83	6914.56	6603.44	8014.66	7936.9	7479.37
61	182.079	C6H14O6	42.3	21.8	95.2	Mannitol	10533	8798.64	8879.74	15414.8	12700.3	10014.9	9471.8	10051.3	21539.4	25726.3	22927	19892.4	23954.6	27801.9	23235.2	20279.1
62	192.027	C6H8O7	46.7	43.3	94.81	Citrate	62114.6	65566.1	54803.6	73596.8	76165.7	78847	75470.9	74182	153498	164568	159795	131084	124513	109016	107177	107849
63	230.152	C12H22O4	48.5	48.6	94.78	Dodecanedioic acid	29920.6	29562.6	29159.4	29878.3	29966.6	24087.6	24033.1	21893.6	19636	21676.2	20520.9	22869.1	21860.9	22984	23107.5	22760.6
64	188.141	C10H20O3	42.9	21.4	98.03	10-Hydroxydecanoate	79936.1	79667.4	79590.4	140937	142251	53020.9	52787.3	53075.8	264402	264005	260130	294598	287687	186093	179397	178400
65	183.053	C8H9NO4	54.6	84.5	93.71	4-Pyridoxate	10132.5	10565.4	10501.7	6556.07	6876.07	5774.09	6123.63	6021.74	3589.7	3514.02	3702.21	2992.41	3071.92	4979.44	4894.91	4689.09
66	228.147	C11H20N2O3	39.9	10.2	90.52	Leucylproline	3788.61	3317.44	3220.48	10267.7	9655.15	2291.01	2567.73	2379.81	13028.2	13483.8	13682.4	9702.96	10644	9907.7	9301.84	9164.9
67	204.09	C11H12N2O2	56.9	89.6	97.87	D-Tryptophan	68890.6	66743.8	68923.9	123389	119517	107662	104137	107506	46914	43889.2	43949.7	57217.7	60268.9	71551.2	68517	66026.2
68	347.063	C10H14N5O7P	57.4	91.4	96.97	Adenosine monophosphate	2.7095e+07	2.69885e+07	2.73594e+07	2.79055e+07	2.7618e+07	2.03188e+07	2.03075e+07	2.01406e+07	2.44518e+07	2.39361e+07	2.36263e+07	2.08098e+07	2.08894e+07	2.28163e+07	2.32482e+07	2.2801e+07
69	177.046	C6H11NO3S	55.4	88	94.64	N-Formyl-L-methionine	10385.3	10470.8	10303	14437.1	15895.4	8687.29	8493.98	8959.92	7039.68	6990.29	5980.15	8464.23	7923.47	9217.26	9220.74	9705.34
70	205.074	C11H11NO3	48.5	52.4	93.8	Indolelactic acid	19385.6	18746.9	18103.5	19766.4	19459.8	23101.4	22492.8	23103.1	7791.44	7535.13	7738.28	22616.7	22267	7691.89	7817.16	7560.78
71	363.058	C10H14N5O8P	39.9	11.4	90.34	Guanosine monophosphate	296271	279298	276213	303469	287351	297728	267811	287695	396519	374986	354793	312588	291624	298310	291468	303434
72	242.09	C10H14N2O5	49.1	47.3	98.64	Thymidine	158683	155510	160128	263113	262538	200467	200079	197177	90470	94168.5	95451.8	183923	181819	177987	173683	181257
73	202.12	C10H18O4	52.5	71.1	94.86	3-tert-Butyladipic acid	32395.8	34150.4	34014.1	33496.9	34573.1	28306.3	29351.3	28307.7	24395.7	23958.6	24487.8	29057.6	28462	33324.9	33072.8	32624.8
74	284.076	C10H12N4O6	51.5	64.3	95.13	Xanthosine	53007.9	54990.6	53822.7	61091.3	64833.4	28213	27993.7	27879.9	22318.1	22492	23647.6	39050.8	39832.2	46128.6	46056.2	44629.5
75	188.105	C9H16O4	53.6	75.2	97.61	Azelaic acid	217688	216513	215915	154632	158770	137206	135101	132553	121743	120668	119730	144486	142690	170857	171218	169424
76	356.256	C20H36O5	38.9	8.38	88.26	Prostaglandin F1alpha	59596.5	60192.1	56953.7	18207.7	18219.4	28917.7	27851.8	28488.5	20062.8	23243.3	21758.9	26757	28008.4	29017.1	31128.7	28351.3
77	180.063	C6H12O6	54.2	79.9	96.8	Glucose	121795	89244.7	105656	80253.2	73682.8	91588	78841.5	112345	131321	153959	140343	64149.4	67954.4	52117.3	49066.9	47581.7
78	244.07	C9H12N2O6	56.6	86.3	96.81	Uridine	989954	1.00538e+06	995653	1.64516e+06	1.66607e+06	709246	719904	710823	1.42984e+06	1.41106e+06	1.41378e+06	999271	1.00295e+06	1.10102e+06	1.11272e+06	1.098e+06
79	258.183	C14H26O4	42.2	21.2	91.33	Tetradecanedioic acid	15490.6	16009.5	14216.4	21347.7	20780.9	24127.8	16955.5	18374.9	17359.6	17032.5	16723.1	21315.6	20822.3	22123.5	22227.4	22531.9
80	427.029	C10H15N5O10P2	56.7	98	88.11	Adenosine diphosphate	225259	452712	492811	460909	529103	354470	382912	419490	97713.6	190479	418533	687404	448669	401543	413644	503743

## Sheet: Serum_Quan
S.No	Tentatively annotated metabolites	Fold change	Fold change (log2)	Adjusted p-value	Adjusted p-value (-log10)
1	5-HEPE	0.077367	-3.6921	2.7976e-05	4.5532
2	Metanephrine	0.22685	-2.1402	0.00020504	3.6882
3	16(R)-HETE	0.33356	-1.584	0.0014304	2.8446
4	beta-Hydroxymyristic acid	0.3695	-1.4364	0.0011642	2.934
5	Kynurenine	0.4398	-1.1851	0.0022897	2.6402
6	Betaine	2.0036	1.0026	0.039158	1.4072
7	L-Tryptophan	2.0039	1.0028	3.584e-05	4.4456
8	Tyramine	2.2395	1.1632	7.9174e-05	4.1014
9	N-Acetyltryptophan	2.2889	1.1946	2.7976e-05	4.5532
10	N-Methylisoleucine	2.4553	1.2959	0.00047607	3.3223
11	Indoleacetic acid	2.4928	1.3178	0.00010457	3.9806
12	13-HPODE / 15,16-DiHODE	2.7102	1.4384	0.0046414	2.3333
13	N-Acetylcytidine	2.8123	1.4917	6.0543e-06	5.2179
14	Ophthalmic acid	2.8849	1.5285	7.8731e-05	4.1039
15	N-Acetylaspartylglutamic acid	3.0915	1.6283	3.4441e-05	4.4629
16	S-Adenosylhomocysteine	3.1142	1.6388	0.00067661	3.1697
17	13-HpOTrE(r)	3.1189	1.641	0.0025287	2.5971
18	L-HexanoylCarnitine	3.2644	1.7068	0.0021294	2.6717
19	Phenyllactic acid	4.0878	2.0313	5.4919e-06	5.2603
20	N-Acetyl-L-tyrosine	4.9487	2.307	0.00015617	3.8064
21	Inosine	7.4653	2.9002	0.017485	1.7573
22	Hypoxanthine	8.3385	3.0598	0.0031496	2.5017
23	Deoxycholic Acid	27.788	4.7964	0.002151	2.6673
24	7-Ketodeoxycholic acid / 3-Dehydrocholic acid	55.643	5.7981	0.039158	1.4072
25	Cholic acid	94.183	6.5574	0.0065054	2.1867

## Sheet: Liver_Quan
S.No	Tentatively annotated metabolites	Fold change	Fold change (log2)	Adjusted p-value	Adjusted p-value (-log10)
1	Tryptamine	0.33963	-1.558	0.023536	1.6283
2	1-Methyladenosine	0.4531	-1.1421	0.0034691	2.4598
3	Ureidopropionic acid	2.088	1.0621	0.021146	1.6748
4	N-Acetyl-L-methionine	2.0963	1.0679	1.5176e-06	5.8189
5	Glycylproline	2.1072	1.0753	0.017184	1.7649
6	Aminoadipic acid	2.1194	1.0836	0.0080385	2.0948
7	4-Guanidinobutanoate	2.136	1.0949	1.5176e-06	5.8189
8	Deoxycarnitine	2.2155	1.1476	0.0066009	2.1804
9	Betaine	2.3035	1.2038	0.0034691	2.4598
10	Ophthalmic acid	3.3839	1.7587	0.00064555	3.1901
11	N-methyl-L-glutamic Acid	5.5192	2.4645	0.0052749	2.2778
12	Glycocholate	26.213	4.7122	0.00077612	3.1101

## Sheet: Heart_Quan
S.No	Tentatively annotated metabolites	Fold change	Fold change (log2)	Adjusted p-value	Adjusted p-value (-log10)
1	10-Hydroxydecanoate	0.36679	-1.447	1.8127e-05	4.7417
2	Leucylproline	0.42374	-1.2388	0.00045198	3.3449
3	Mannitol	0.49096	-1.0263	2.1055e-07	6.6766
4	Betaine	2.0571	1.0406	2.6954e-05	4.5694
5	Spermine	2.1042	1.0733	0.002034	2.6917
6	4-Pyridoxate	2.1533	1.1065	0.00020198	3.6947
7	5'-Methylthioadenosine	2.5995	1.3782	0.0048019	2.3186
8	3-Methylhistamine	2.7255	1.4465	2.7005e-06	5.5685
9	N-Acetyl-L-methionine	3.1465	1.6538	2.6418e-08	7.5781
10	D-Maltose	3.2182	1.6862	0.0205	1.6882
11	4-Guanidinobutanoate	5.485	2.4555	2.7005e-06	5.5685
