# Supplementary material for: Sequential lipidomic, metabolomic, and proteomic analyses of serum, liver, and heart tissue specimens from peroxisomal biogenesis factor 11α knockout mice
Source: Anal Bioanal Chem. 2022 Jan 27;414(6):2235–50. doi: 10.1007/s00216-021-03860-0 (PMC8821073; doi:10.1007/s00216-021-03860-0)
Supplement: Supplementary file 5 — Supplementary file5 (XLSX 400 kb) [file 216_2021_3860_MOESM5_ESM.xlsx]

## Sheet: Information
Electronic Supplementary Material_5; Dataset S3
Sequential lipidomic, metabolomic and proteomic analyses of serum, liver and heart tissue specimens from peroxisomal biogenesis factor 11α knockout mice
Vannuruswamy Garikapati1,2, Claudia Colasante2, Eveline Baumgart-Vogt2*, Bernhard Spengler1*
1Institute of Inorganic and Analytical Chemistry, Justus Liebig University Giessen, 35392 Giessen, Germany
2Institute for Anatomy and Cell Biology II, Division of Medical Cell Biology, Justus Liebig University Giessen, 35392 Giessen, Germany

## Sheet: Protein_ID
Liver proteome
S.No	Number of proteins	Abbreviation	Description
1	1064	Liver_Total	Total number of identified proteins in liver tissue homogenates without any filters
2	839	Liver_Master	Total number of identified proteins in liver tissue homogenates with master protein group
3	746	Liver_Master_FDR	Total number of identified proteins in liver tissue homogenates with master protein group and 1% false discovery rate (1% FDR)
4	627	Liver_Master_FDR_2 peptides	Total number of identified proteins in liver tissue homogenates with master protein group, 1% false discovery rate (1% FDR) and minimum 2 peptides
5	626	Liver_Final	Total number of identified/quantified proteins in liver tissue homogenates with master protein group, 1% false discovery rate (1% FDR), minimum 2 peptides and no contaminants
6	54	Liver_Quan	Number of differentially abunadant proteins (abudance ratio threshold ± 2, significant p-value ≤ 0.05) between Pex11α KO and WT control mouse liver tissue homogenates
Heart proteome
S.No	Number of proteins	Abbreviation	Description
1	738	Heart_Total	Total number of identified proteins in heart tissue homogenates without any filters
2	532	Heart_Master	Total number of identified proteins in heart tissue homogenates with master protein group
3	458	Heart_Master_FDR	Total number of identified proteins in heart tissue homogenates with master protein group and 1% false discovery rate (1% FDR)
4	399	Heart_Master_FDR_2 peptides	Total number of identified proteins in heart tissue homogenates with master protein group, 1% false discovery rate (1% FDR) and minimum 2 peptides
5	399	Heart_Final	Total number of identified/quantified proteins in heart tissue homogenates with master protein group, 1% false discovery rate (1% FDR), minimum 2 peptides and no contaminants
6	29	Heart_Quan	Number of differentially abunadant proteins (abudance ratio threshold ± 2, significant p-value ≤ 0.05) between Pex11α KO and WT control mouse heart tissue homogenates

## Sheet: Liver_Final
S.No	Protein FDR confidence	Master	Accession	Description	Exp. q-value	Contaminant	Sum PEP score	Coverage [%]	# Peptides	# PSMs	# Unique peptides	# Protein groups	# AAs	MW [kDa]	calc. pI	Score Sequest HT	# Razor peptides	Abundances [F1: KO]	Abundances [F2: KO]	Abundances [F3: KO]	Abundances [F4: KO]	Abundances [F5: KO]	Abundances [F6: KO]	Abundances [F7: KO]	Abundances [F8: KO]	Abundances [F9: KO]	Abundances [F10: WT]	Abundances [F11: WT]	Abundances [F12: WT]	Abundances [F13: WT]	Abundances [F14: WT]	Abundances [F15: WT]	Abundances [F16: WT]	Abundances [F17: WT]	Abundances [F18: WT]	Modifications
1	High	Master Protein	O35490	Betaine--homocysteine S-methyltransferase 1 OS=Mus musculus OX=10090 GN=Bhmt PE=1 SV=1	0	FALSE	1308.15	91	68	15601	68	1	407	45	7.9	42725.5	0	8.82792e+08	8.74005e+08	8.60966e+08	1.84973e+09	1.81934e+09	1.81353e+09	1.11356e+09	1.09392e+09	1.09594e+09	2.42308e+09	2.38861e+09	2.35526e+09	1.86262e+09	1.9099e+09	1.8752e+09	1.74797e+09	1.68824e+09	1.77728e+09
2	High	Master Protein	P07724	Serum albumin OS=Mus musculus OX=10090 GN=Alb PE=1 SV=3	0	FALSE	1119.27	87	81	9280	81	1	608	68.6	6.07	22108	0	4.11563e+08	4.13335e+08	4.2309e+08	4.11307e+08	4.17285e+08	4.20035e+08	4.85697e+08	4.86906e+08	4.88441e+08	2.82473e+08	2.80457e+08	2.87766e+08	2.80902e+08	2.84995e+08	2.87792e+08	3.27714e+08	3.30557e+08	3.29571e+08
3	High	Master Protein	Q8C196	Carbamoyl-phosphate synthase [ammonia], mitochondrial OS=Mus musculus OX=10090 GN=Cps1 PE=1 SV=2	0	FALSE	962.497	75	94	3090	94	1	1500	164.5	6.92	6497.62	0	3.44882e+07	3.58145e+07	3.7381e+07	3.02098e+07	2.94484e+07	2.9722e+07	1.75041e+08	1.77422e+08	1.73081e+08	4.4792e+07	4.2668e+07	4.28309e+07	3.72016e+07	3.7142e+07	3.80388e+07	1.00189e+08	1.01161e+08	9.94322e+07
4	High	Master Protein	P24270	Catalase OS=Mus musculus OX=10090 GN=Cat PE=1 SV=4	0	FALSE	720.112	83	60	4551	60	1	527	59.8	7.88	9557.82	0	1.2922e+08	1.28597e+08	1.28996e+08	8.72194e+07	9.1601e+07	8.9219e+07	8.0547e+07	7.99909e+07	8.14754e+07	1.02048e+08	1.04605e+08	1.08673e+08	7.69139e+07	7.76875e+07	7.81142e+07	8.56347e+07	8.25634e+07	8.71566e+07
5	High	Master Protein	Q63836	Selenium-binding protein 2 OS=Mus musculus OX=10090 GN=Selenbp2 PE=1 SV=2	0	FALSE	670.651	84	43	3749	8	1	472	52.6	6.18	10680.3	0	7.55312e+06	7.28148e+06	7.62995e+06	5.02147e+06	5.04705e+06	4.54902e+06	2.79983e+06	2.76456e+06	2.23249e+06	1.14837e+07	1.26017e+07	1.29247e+07	2.26808e+07	2.24204e+07	2.24642e+07	2.16157e+07	2.20724e+07	2.14619e+07
6	High	Master Protein	P17563	Methanethiol oxidase OS=Mus musculus OX=10090 GN=Selenbp1 PE=1 SV=2	0	FALSE	647.137	84	43	3837	8	1	472	52.5	6.29	10815	35	7.62122e+07	7.7167e+07	7.68207e+07	8.7293e+07	8.99724e+07	8.71944e+07	8.61012e+07	8.74589e+07	8.60386e+07	8.36676e+07	7.31404e+07	6.88212e+07	2.01604e+08	2.03179e+08	2.00266e+08	1.34689e+08	1.33002e+08	1.3368e+08
7	High	Master Protein	Q9QXD6	Fructose-1,6-bisphosphatase 1 OS=Mus musculus OX=10090 GN=Fbp1 PE=1 SV=3	0	FALSE	515.929	70	34	4565	34	1	338	36.9	6.57	11991	0	1.31347e+08	1.30806e+08	1.31475e+08	2.80947e+08	2.84108e+08	2.86082e+08	1.96198e+08	1.93902e+08	1.90498e+08	4.56466e+07	4.63316e+07	4.6997e+07	1.87575e+08	1.87603e+08	1.89204e+08	8.25817e+07	8.69357e+07	8.23534e+07
8	High	Master Protein	P08228	Superoxide dismutase [Cu-Zn] OS=Mus musculus OX=10090 GN=Sod1 PE=1 SV=2	0	FALSE	504.437	91	21	2960	21	1	154	15.9	6.51	7823.96	0	4.4546e+07	4.44127e+07	4.28589e+07	1.89961e+08	1.94799e+08	1.95951e+08	1.6311e+08	1.59501e+08	1.66929e+08	5.43207e+07	5.42558e+07	5.67016e+07	1.96971e+08	1.9316e+08	1.92576e+08	1.00739e+08	9.832e+07	1.00848e+08
9	High	Master Protein	G3X982	Aldehyde oxidase 3 OS=Mus musculus OX=10090 GN=Aox3 PE=1 SV=1	0	FALSE	474.083	55	53	1951	53	1	1335	146.8	6.46	2642.47	0	1.90852e+07	1.86245e+07	1.90219e+07	3.22987e+07	3.22852e+07	3.22438e+07	1.15744e+07	1.13632e+07	1.04746e+07	1.96694e+07	2.00785e+07	1.91713e+07	3.97617e+07	4.02519e+07	4.01155e+07	1.99623e+07	1.99792e+07	1.96635e+07
10	High	Master Protein	P02088	Hemoglobin subunit beta-1 OS=Mus musculus OX=10090 GN=Hbb-b1 PE=1 SV=2	0	FALSE	441.982	94	22	3191	14	1	147	15.8	7.65	8586.06	8	5.21365e+08	5.27341e+08	5.29002e+08	2.39773e+08	2.39345e+08	2.42838e+08	5.27143e+08	5.53607e+08	5.29915e+08	4.03359e+08	4.0082e+08	4.18905e+08	1.25521e+08	1.24622e+08	1.2725e+08	3.59474e+08	3.68083e+08	3.61211e+08
11	High	Master Protein	P63038	60 kDa heat shock protein, mitochondrial OS=Mus musculus OX=10090 GN=Hspd1 PE=1 SV=1	0	FALSE	441.548	86	48	2036	48	1	573	60.9	6.18	3743.49	0	4.77691e+07	4.95605e+07	4.89551e+07	2.16371e+07	2.15586e+07	2.13125e+07	3.6741e+07	3.71822e+07	3.75482e+07	2.16931e+07	2.14586e+07	2.17289e+07	1.3223e+07	1.29298e+07	1.32253e+07	3.28357e+07	3.32571e+07	3.32157e+07
12	High	Master Protein	P20029	Endoplasmic reticulum chaperone BiP OS=Mus musculus OX=10090 GN=Hspa5 PE=1 SV=3	0	FALSE	389.018	59	41	1170	39	1	655	72.4	5.16	2509.39	2	2.70678e+07	2.74981e+07	2.70249e+07	1.75196e+07	1.80176e+07	1.81578e+07	1.60094e+07	1.65557e+07	1.71092e+07	1.79768e+07	1.69881e+07	1.79947e+07	2.9072e+07	2.89481e+07	2.88586e+07	3.72522e+07	3.58485e+07	3.5926e+07
13	High	Master Protein	P12710	Fatty acid-binding protein, liver OS=Mus musculus OX=10090 GN=Fabp1 PE=1 SV=2	0	FALSE	388.825	96	26	3162	26	1	127	14.2	8.56	7311.71	0	9.85438e+07	1.02454e+08	1.00082e+08	2.18544e+08	2.18212e+08	2.18379e+08	1.72842e+08	1.73464e+08	1.76057e+08	1.00179e+08	1.02433e+08	1.02232e+08	2.88889e+08	2.92119e+08	2.90568e+08	1.70263e+08	1.70436e+08	1.73811e+08	Acetyl [N-Term]
14	High	Master Protein	Q64442	Sorbitol dehydrogenase OS=Mus musculus OX=10090 GN=Sord PE=1 SV=3	0	FALSE	370.372	76	32	1748	32	1	357	38.2	7.02	3499.83	0	2.67748e+07	2.74102e+07	2.63674e+07	4.38691e+07	4.47954e+07	4.48219e+07	4.93401e+07	4.79027e+07	4.7445e+07	1.60388e+07	2.155e+07	1.58963e+07	3.83225e+07	3.85786e+07	3.89393e+07	2.7242e+07	2.68052e+07	2.66268e+07
15	High	Master Protein	P01942	Hemoglobin subunit alpha OS=Mus musculus OX=10090 GN=Hba PE=1 SV=2	0	FALSE	363.416	70	13	2375	13	1	142	15.1	8.22	7243.71	0	7.006e+08	6.9149e+08	6.91812e+08	2.28601e+08	2.22573e+08	2.32081e+08	3.63987e+08	3.60172e+08	3.70466e+08	6.76325e+08	6.70222e+08	6.74451e+08	2.41589e+08	2.79898e+08	2.5108e+08	4.15937e+08	4.73086e+08	4.75788e+08
16	High	Master Protein	P25688	Uricase OS=Mus musculus OX=10090 GN=Uox PE=1 SV=2	0	FALSE	362.153	75	31	1658	31	1	303	35	8.35	4061.77	0	7.16002e+07	7.16784e+07	7.2242e+07	4.57839e+07	4.59288e+07	4.60492e+07	2.29111e+07	2.42357e+07	2.55443e+07	3.97086e+07	3.81728e+07	4.27507e+07	1.07089e+08	1.07072e+08	1.07257e+08	2.65436e+07	2.82596e+07	2.66541e+07
17	High	Master Protein	P17182	Alpha-enolase OS=Mus musculus OX=10090 GN=Eno1 PE=1 SV=3	0	FALSE	357.774	83	33	1148	33	1	434	47.1	6.8	1892.01	0	2.04981e+07	2.05883e+07	2.0652e+07	3.21609e+07	3.28063e+07	3.41115e+07	2.87631e+07	2.8167e+07	2.93629e+07	1.30966e+07	1.19727e+07	1.09887e+07	1.44518e+07	1.42469e+07	1.43971e+07	1.75635e+07	1.71244e+07	1.76288e+07
18	High	Master Protein	P16015	Carbonic anhydrase 3 OS=Mus musculus OX=10090 GN=Ca3 PE=1 SV=3	0	FALSE	350.601	83	27	2293	27	1	260	29.3	7.37	4439.46	0	5.69511e+07	5.7088e+07	5.61625e+07	6.19786e+07	6.21069e+07	6.19507e+07	6.97117e+07	6.69673e+07	6.44814e+07	7.03693e+07	6.83976e+07	6.90964e+07	4.68266e+07	4.70812e+07	5.32117e+07	8.87866e+07	8.55329e+07	6.71035e+07
19	High	Master Protein	P38647	Stress-70 protein, mitochondrial OS=Mus musculus OX=10090 GN=Hspa9 PE=1 SV=3	0	FALSE	332.922	56	36	805	36	1	679	73.4	6.07	1509.35	0	3.20663e+07	3.14376e+07	3.20372e+07	1.78316e+07	1.67037e+07	1.75326e+07	2.17796e+07	2.32604e+07	2.27727e+07	1.48328e+07	1.4691e+07	1.49276e+07	9.97263e+06	1.02061e+07	1.05471e+07	1.78341e+07	1.85618e+07	1.83114e+07
20	High	Master Protein	Q8R0Y6	Cytosolic 10-formyltetrahydrofolate dehydrogenase OS=Mus musculus OX=10090 GN=Aldh1l1 PE=1 SV=1	0	FALSE	310.686	59	37	571	37	1	902	98.6	5.91	904.69	0	7.53059e+06	8.55082e+06	8.02508e+06	6.48208e+06	7.39918e+06	7.04251e+06	2.80488e+07	2.80766e+07	2.75809e+07	6.00003e+06	6.15732e+06	6.21424e+06	4.49801e+06	4.69776e+06	4.60511e+06	1.23991e+07	1.23691e+07	1.22172e+07
21	High	Master Protein	Q00623	Apolipoprotein A-I OS=Mus musculus OX=10090 GN=Apoa1 PE=1 SV=2	0	FALSE	310.241	83	36	1760	36	1	264	30.6	5.73	3057.77	0	6.85928e+07	7.08182e+07	7.13001e+07	4.35707e+07	4.23353e+07	4.28678e+07	4.27333e+07	4.44102e+07	4.18674e+07	3.40384e+07	3.60033e+07	3.66126e+07	3.64235e+07	3.73553e+07	3.70587e+07	5.09475e+07	5.19993e+07	5.04397e+07
22	High	Master Protein	P09103	Protein disulfide-isomerase OS=Mus musculus OX=10090 GN=P4hb PE=1 SV=2	0	FALSE	305.211	68	34	1384	34	1	509	57	4.88	2167.18	0	1.79711e+07	1.63158e+07	1.75759e+07	1.90415e+07	2.00285e+07	1.98188e+07	3.05881e+07	3.16484e+07	3.15829e+07	1.87662e+07	1.8347e+07	1.93824e+07	2.28208e+07	2.3725e+07	2.38404e+07	3.47216e+07	3.44285e+07	3.47294e+07
23	High	Master Protein	P02089	Hemoglobin subunit beta-2 OS=Mus musculus OX=10090 GN=Hbb-b2 PE=1 SV=2	0	FALSE	297.285	94	20	1813	12	1	147	15.9	8.05	5214.24	0	5.74857e+07	5.82392e+07	5.96023e+07	3.05395e+07	3.09837e+07	3.06023e+07	4.47978e+07	4.51333e+07	4.45227e+07	957178	931494	614940	445657	468595	442602	2.02724e+06	2.01681e+06	1.89696e+06
24	High	Master Protein	P21107	Tropomyosin alpha-3 chain OS=Mus musculus OX=10090 GN=Tpm3 PE=1 SV=3	0	FALSE	297.131	55	29	1468	13	1	285	33	4.72	3426.37	16	4.44489e+07	4.35111e+07	4.24171e+07	4.308e+07	4.35871e+07	4.3686e+07	3.12849e+07	3.09911e+07	3.13502e+07	4.60086e+07	3.6605e+07	4.02973e+07	6.26612e+07	6.2919e+07	6.23305e+07	3.58226e+07	3.64961e+07	3.64498e+07
25	High	Master Protein	Q61176	Arginase-1 OS=Mus musculus OX=10090 GN=Arg1 PE=1 SV=1	0	FALSE	291.549	81	25	824	25	1	323	34.8	7.01	1831.61	0	2.56072e+07	2.65015e+07	2.57097e+07	1.03799e+07	9.79575e+06	1.02714e+07	3.03832e+07	3.09886e+07	3.03172e+07	1.44374e+07	1.48528e+07	1.56415e+07	1.32787e+07	1.29128e+07	1.28268e+07	2.01229e+07	1.95994e+07	1.93675e+07
26	High	Master Protein	P30115	Glutathione S-transferase A3 OS=Mus musculus OX=10090 GN=Gsta3 PE=1 SV=2	0	FALSE	288.783	72	34	1703	28	1	221	25.3	8.73	3056.78	6	1.17872e+08	1.2268e+08	1.22689e+08	3.97881e+07	3.39193e+07	3.80929e+07	7.63568e+07	7.26272e+07	7.35027e+07	6.58048e+07	7.51642e+07	7.46437e+07	3.02196e+07	2.54184e+07	2.95143e+07	5.84857e+07	5.63462e+07	5.86817e+07
27	High	Master Protein	O08709	Peroxiredoxin-6 OS=Mus musculus OX=10090 GN=Prdx6 PE=1 SV=3	0	FALSE	287.565	80	28	1288	28	1	224	24.9	6.01	2958.55	0	3.00971e+07	3.04639e+07	3.0814e+07	3.79933e+07	3.87463e+07	3.76474e+07	4.93081e+07	5.19859e+07	4.99362e+07	1.62491e+07	1.68816e+07	1.73842e+07	3.0667e+07	3.15806e+07	3.11733e+07	3.996e+07	4.01959e+07	3.90783e+07
28	High	Master Protein	Q9CPY7	Cytosol aminopeptidase OS=Mus musculus OX=10090 GN=Lap3 PE=1 SV=3	0	FALSE	287.029	78	29	840	29	1	519	56.1	7.72	1339.47	0	7.53743e+06	7.25349e+06	7.57552e+06	1.35029e+07	1.37465e+07	1.34976e+07	7.73035e+06	7.81674e+06	7.5325e+06	1.12402e+07	1.21907e+07	1.2283e+07	2.50412e+07	2.48226e+07	2.46348e+07	1.0331e+07	1.0367e+07	1.05109e+07
29	High	Master Protein	P47962	60S ribosomal protein L5 OS=Mus musculus OX=10090 GN=Rpl5 PE=1 SV=3	0	FALSE	277.356	72	30	1610	30	1	297	34.4	9.77	3006.92	0	3.97006e+07	3.94788e+07	3.89106e+07	2.51385e+07	2.61402e+07	2.56242e+07	3.00773e+07	3.06636e+07	3.13212e+07	4.50491e+07	4.43715e+07	4.65538e+07	4.70907e+07	5.103e+07	4.92604e+07	3.48092e+07	3.3225e+07	3.5889e+07
30	High	Master Protein	Q91Y97	Fructose-bisphosphate aldolase B OS=Mus musculus OX=10090 GN=Aldob PE=1 SV=3	0	FALSE	276.852	75	28	1229	28	1	364	39.5	8.27	2886.32	0	4.22688e+07	4.15443e+07	4.10762e+07	1.33602e+07	1.11573e+07	1.27593e+07	3.81316e+07	3.86437e+07	3.84698e+07	1.23436e+07	1.2483e+07	1.31671e+07	9.17943e+06	9.27555e+06	8.69799e+06	2.73165e+07	2.67669e+07	2.73548e+07
31	High	Master Protein	P11352	Glutathione peroxidase 1 OS=Mus musculus OX=10090 GN=Gpx1 PE=1 SV=2	0	FALSE	276.45	86	23	2554	23	1	201	22.3	7.21	6389.47	0	9.54626e+07	9.81175e+07	9.54781e+07	1.97201e+08	1.96778e+08	1.9527e+08	1.62015e+08	1.62842e+08	1.63387e+08	1.56457e+08	1.48686e+08	1.51988e+08	2.28461e+08	2.35108e+08	2.54903e+08	2.06941e+08	2.05897e+08	1.93811e+08
32	High	Master Protein	Q8BWT1	3-ketoacyl-CoA thiolase, mitochondrial OS=Mus musculus OX=10090 GN=Acaa2 PE=1 SV=3	0	FALSE	276.376	65	26	710	26	1	397	41.8	8.09	1211.52	0	1.95809e+07	1.9434e+07	2.00976e+07	8.05803e+06	8.03142e+06	7.61824e+06	2.04225e+07	2.04303e+07	1.99959e+07	6.37789e+06	7.64912e+06	7.07523e+06	6.10171e+06	6.11647e+06	6.45664e+06	1.24723e+07	1.22962e+07	1.26034e+07
33	High	Master Protein	P16460	Argininosuccinate synthase OS=Mus musculus OX=10090 GN=Ass1 PE=1 SV=1	0	FALSE	272.383	77	30	775	30	1	412	46.6	8.22	1443.71	0	1.18194e+07	1.25014e+07	1.26927e+07	8.05914e+06	9.47655e+06	8.76283e+06	3.65952e+07	3.70463e+07	3.76033e+07	8.02835e+06	7.08587e+06	7.50122e+06	5.83252e+06	5.77421e+06	6.00231e+06	1.4313e+07	1.4516e+07	1.47722e+07
34	High	Master Protein	Q9DCW4	Electron transfer flavoprotein subunit beta OS=Mus musculus OX=10090 GN=Etfb PE=1 SV=3	0	FALSE	256.684	83	25	752	25	1	255	27.6	8.1	1944.11	0	4.3859e+07	4.34571e+07	4.37831e+07	1.28308e+07	1.14938e+07	1.16178e+07	2.63022e+07	2.7797e+07	2.58493e+07	2.48387e+07	2.39765e+07	2.44232e+07	1.02602e+07	9.92713e+06	1.24594e+07	3.02563e+07	2.79309e+07	2.84621e+07
35	High	Master Protein	Q9CPU0	Lactoylglutathione lyase OS=Mus musculus OX=10090 GN=Glo1 PE=1 SV=3	0	FALSE	253.067	82	25	2371	25	1	184	20.8	5.47	4871.62	0	5.73471e+07	5.47446e+07	5.66404e+07	1.07835e+08	1.06702e+08	1.04259e+08	6.66154e+07	6.44141e+07	6.23219e+07	7.1004e+07	6.94992e+07	6.86411e+07	1.24353e+08	1.25616e+08	1.26458e+08	8.56212e+07	8.66436e+07	8.25152e+07
36	High	Master Protein	P16858	Glyceraldehyde-3-phosphate dehydrogenase OS=Mus musculus OX=10090 GN=Gapdh PE=1 SV=2	0	FALSE	251.985	77	23	1427	23	1	333	35.8	8.25	3148.21	0	2.50555e+07	2.43753e+07	2.37028e+07	2.94963e+07	2.97505e+07	2.97342e+07	2.68896e+07	2.65985e+07	2.54442e+07	1.52826e+07	1.24459e+07	1.45629e+07	1.96177e+07	1.92983e+07	2.01806e+07	1.96035e+07	1.9628e+07	1.97941e+07
37	High	Master Protein	Q64433	10 kDa heat shock protein, mitochondrial OS=Mus musculus OX=10090 GN=Hspe1 PE=1 SV=2	0	FALSE	250.384	93	24	1577	24	1	102	11	8.35	4066.31	0	9.40326e+07	9.11198e+07	9.19753e+07	8.19738e+07	7.93042e+07	8.22e+07	9.1977e+07	9.35753e+07	9.0915e+07	9.26922e+07	9.39218e+07	9.16062e+07	1.21014e+08	1.17453e+08	1.21012e+08	1.15122e+08	1.04334e+08	1.1208e+08
38	High	Master Protein	Q61937	Nucleophosmin OS=Mus musculus OX=10090 GN=Npm1 PE=1 SV=1	0	FALSE	248.029	65	17	1388	17	1	292	32.5	4.77	2563.69	0	1.79426e+07	1.79429e+07	1.75416e+07	1.33864e+07	1.41043e+07	1.32263e+07	1.65631e+07	1.74566e+07	1.63974e+07	2.81799e+07	2.58148e+07	2.82847e+07	1.96015e+07	2.10403e+07	2.04152e+07	1.49161e+07	1.63082e+07	1.53837e+07	Acetyl [N-Term]
39	High	Master Protein	P32020	Non-specific lipid-transfer protein OS=Mus musculus OX=10090 GN=Scp2 PE=1 SV=3	0	FALSE	246.778	35	30	1584	30	1	547	59.1	7.44	3349.27	0	8.43813e+07	8.58876e+07	8.68825e+07	6.25244e+07	6.11812e+07	6.4523e+07	6.31976e+07	6.08292e+07	6.42194e+07	2.37205e+07	2.24232e+07	2.23884e+07	6.70182e+07	6.77561e+07	6.6095e+07	8.60615e+07	8.38038e+07	8.43449e+07
40	High	Master Protein	P14211	Calreticulin OS=Mus musculus OX=10090 GN=Calr PE=1 SV=1	0	FALSE	245.223	70	28	1190	28	1	416	48	4.49	1448.06	0	2.04905e+07	1.85452e+07	1.89636e+07	1.38991e+07	1.42203e+07	1.37681e+07	1.94923e+07	2.13423e+07	1.93938e+07	1.64188e+07	1.539e+07	1.43588e+07	2.24068e+07	2.24424e+07	2.20414e+07	2.29187e+07	2.23467e+07	2.30848e+07
41	High	Master Protein	Q91XF0	Pyridoxine-5'-phosphate oxidase OS=Mus musculus OX=10090 GN=Pnpo PE=1 SV=1	0	FALSE	243.027	60	23	1266	23	1	261	30.1	8.22	2224.02	0	2.27661e+07	2.11656e+07	2.09164e+07	2.36726e+07	2.36398e+07	2.26434e+07	1.81739e+07	1.75705e+07	1.75766e+07	3.78684e+07	3.72328e+07	3.77972e+07	3.1187e+07	3.14482e+07	3.03287e+07	2.2896e+07	2.17698e+07	2.26325e+07
42	High	Master Protein	Q91X83	S-adenosylmethionine synthase isoform type-1 OS=Mus musculus OX=10090 GN=Mat1a PE=1 SV=1	0	FALSE	239.103	69	22	958	18	1	396	43.5	5.82	1883	4	2.55492e+07	2.57211e+07	2.5581e+07	1.78663e+07	1.86187e+07	1.92448e+07	3.58735e+07	3.40552e+07	3.65228e+07	2.04128e+07	2.04174e+07	2.10161e+07	1.96766e+07	2.26885e+07	2.3492e+07	1.70659e+07	1.72158e+07	1.80868e+07	Acetyl [N-Term]
43	High	Master Protein	P63017	Heat shock cognate 71 kDa protein OS=Mus musculus OX=10090 GN=Hspa8 PE=1 SV=1	0	FALSE	238.764	44	28	511	26	1	646	70.8	5.52	1032.96	0	1.14897e+07	1.15359e+07	1.17133e+07	8.50669e+06	8.99955e+06	8.58862e+06	1.43481e+07	1.48859e+07	1.44613e+07	6.76152e+06	6.46845e+06	7.3801e+06	7.58824e+06	7.32471e+06	7.60672e+06	1.11958e+07	1.12213e+07	1.11347e+07
44	High	Master Protein	P58771	Tropomyosin alpha-1 chain OS=Mus musculus OX=10090 GN=Tpm1 PE=1 SV=1	0	FALSE	235.456	51	23	1047	7	1	284	32.7	4.74	2415.14	1	5.05746e+06	5.10551e+06	4.62576e+06	4.97054e+06	5.41712e+06	5.15526e+06	3.0896e+06	3.00884e+06	2.99435e+06	4.83593e+06	4.4286e+06	5.22744e+06	6.55249e+06	6.45232e+06	6.16647e+06	3.46299e+06	3.39362e+06	3.46948e+06
45	High	Master Protein	P05201	Aspartate aminotransferase, cytoplasmic OS=Mus musculus OX=10090 GN=Got1 PE=1 SV=3	0	FALSE	232.564	69	29	778	29	1	413	46.2	7.14	1509.51	0	1.47052e+07	1.52622e+07	1.48009e+07	1.70236e+07	1.64273e+07	1.5758e+07	3.20619e+07	3.22924e+07	3.2398e+07	9.72412e+06	1.027e+07	9.74955e+06	1.94002e+07	1.88762e+07	1.89768e+07	1.0038e+07	9.62996e+06	9.94645e+06
46	High	Master Protein	P17742	Peptidyl-prolyl cis-trans isomerase A OS=Mus musculus OX=10090 GN=Ppia PE=1 SV=2	0	FALSE	232.452	88	19	1611	19	1	164	18	7.9	3846.1	0	1.34496e+08	1.34834e+08	1.36199e+08	6.58032e+07	7.13936e+07	6.84388e+07	4.90714e+07	4.98184e+07	4.95128e+07	1.07449e+08	1.03774e+08	1.05844e+08	7.82397e+07	7.6597e+07	7.76644e+07	7.64825e+07	8.43668e+07	8.03285e+07	Acetyl [N-Term]
47	High	Master Protein	P43274	Histone H1.4 OS=Mus musculus OX=10090 GN=Hist1h1e PE=1 SV=2	0	FALSE	222.716	55	27	1016	7	1	219	22	11.11	2017.29	20	4.40963e+07	4.62469e+07	4.74885e+07	1.09865e+07	1.07116e+07	1.14408e+07	2.30386e+07	2.53682e+07	2.178e+07	4.96524e+07	5.1544e+07	5.38464e+07	2.12133e+07	2.06736e+07	2.06358e+07	2.63006e+07	2.60279e+07	2.58386e+07
48	High	Master Protein	Q9QXF8	Glycine N-methyltransferase OS=Mus musculus OX=10090 GN=Gnmt PE=1 SV=3	0	FALSE	221.595	59	18	912	18	1	293	32.7	7.44	2142.61	0	3.46507e+07	3.46704e+07	3.45097e+07	2.46467e+07	2.42805e+07	2.14956e+07	4.41821e+07	4.47537e+07	4.30829e+07	4.8967e+06	4.59285e+06	5.8967e+06	8.32045e+06	8.27249e+06	8.32917e+06	2.26392e+07	2.27752e+07	2.25273e+07
49	High	Master Protein	P99027	60S acidic ribosomal protein P2 OS=Mus musculus OX=10090 GN=Rplp2 PE=1 SV=3	0	FALSE	220.804	85	13	875	13	1	115	11.6	4.54	2422.15	0	1.16639e+07	1.24756e+07	1.27964e+07	2.62928e+07	2.64449e+07	2.70554e+07	3.36211e+07	3.35095e+07	3.18688e+07	1.15937e+07	1.16471e+07	1.33214e+07	4.81408e+07	4.7478e+07	4.806e+07	3.10461e+07	3.15282e+07	2.97873e+07
50	High	Master Protein	Q99PL5	Ribosome-binding protein 1 OS=Mus musculus OX=10090 GN=Rrbp1 PE=1 SV=2	0	FALSE	218.701	42	37	709	37	1	1605	172.8	9.33	690.4	0	9.94067e+06	1.01732e+07	1.03553e+07	7.79445e+06	7.76511e+06	7.9867e+06	7.22872e+06	6.77145e+06	7.30175e+06	8.61723e+06	9.01912e+06	8.26338e+06	1.07014e+07	1.03801e+07	9.97636e+06	1.04551e+07	1.06597e+07	1.06267e+07
51	High	Master Protein	O08749	Dihydrolipoyl dehydrogenase, mitochondrial OS=Mus musculus OX=10090 GN=Dld PE=1 SV=2	0	FALSE	214.188	49	24	683	24	1	509	54.2	7.9	1016.7	0	4.53237e+06	4.89384e+06	4.56413e+06	6.98536e+06	6.69633e+06	6.81932e+06	8.40403e+06	8.73025e+06	8.36514e+06	1.48609e+07	1.51378e+07	1.47745e+07	8.80471e+06	8.12035e+06	9.99424e+06	1.13698e+07	1.10514e+07	1.17304e+07
52	High	Master Protein	P11588	Major urinary protein 1 OS=Mus musculus OX=10090 GN=Mup1 PE=1 SV=1	0	FALSE	213.259	78	17	1212	1	1	180	20.6	5.1	2879.88	1	422811	428393	371100	8.05972e+06	8.30496e+06	7.59528e+06	736272	908633	771702	310286	345341	429712	1.70627e+07	1.69389e+07	1.77235e+07	1.70247e+07	1.75712e+07	1.75332e+07
53	High	Master Protein	P35700	Peroxiredoxin-1 OS=Mus musculus OX=10090 GN=Prdx1 PE=1 SV=1	0	FALSE	212.609	64	22	1067	20	1	199	22.2	8.12	2222.12	2	4.81695e+07	4.783e+07	4.90232e+07	1.78082e+07	1.81003e+07	1.82349e+07	3.42505e+07	3.41878e+07	3.39638e+07	2.2821e+07	2.2109e+07	2.23968e+07	1.74491e+07	1.72012e+07	1.70619e+07	3.08882e+07	3.06032e+07	3.05045e+07
54	High	Master Protein	P29391	Ferritin light chain 1 OS=Mus musculus OX=10090 GN=Ftl1 PE=1 SV=2	0	FALSE	211.746	70	18	1282	18	1	183	20.8	6	3074.68	0	4.80935e+07	4.72614e+07	4.80962e+07	1.80204e+07	1.8045e+07	1.80765e+07	5.36468e+07	5.41031e+07	5.33948e+07	3.45376e+07	3.35524e+07	3.38494e+07	5.15249e+07	4.98026e+07	5.34315e+07	3.43542e+07	3.19368e+07	3.25458e+07
55	High	Master Protein	Q64374	Regucalcin OS=Mus musculus OX=10090 GN=Rgn PE=1 SV=1	0	FALSE	210.605	72	21	870	21	1	299	33.4	5.34	1894.26	0	2.00602e+07	2.03659e+07	1.96e+07	1.99758e+07	2.0874e+07	2.04022e+07	4.07284e+07	4.06283e+07	4.13133e+07	1.20535e+07	1.27038e+07	1.28974e+07	1.31355e+07	1.27073e+07	1.43767e+07	1.78584e+07	1.85533e+07	1.90425e+07
56	High	Master Protein	P00329	Alcohol dehydrogenase 1 OS=Mus musculus OX=10090 GN=Adh1 PE=1 SV=2	0	FALSE	206.611	57	18	688	18	1	375	39.7	8.1	1265.86	0	5.47187e+06	6.07505e+06	6.30672e+06	5.94832e+06	7.21285e+06	6.12358e+06	3.23272e+07	3.28602e+07	3.22246e+07	9.17459e+06	7.77e+06	9.4205e+06	6.9597e+06	6.90639e+06	7.01775e+06	1.42073e+07	1.43778e+07	1.45102e+07
57	High	Master Protein	B5X0G2	Major urinary protein 17 OS=Mus musculus OX=10090 GN=Mup17 PE=2 SV=2	0	FALSE	205.664	77	15	1124	3	1	180	20.6	5.02	2795.55	0	1.85181e+06	1.46308e+06	1.14944e+06	2.05954e+06	2.025e+06	2.13647e+06	1.81316e+06	1.50598e+06	1.29647e+06	3.76134e+06	4.67354e+06	3.53817e+06	4.02764e+06	4.27938e+06	4.16496e+06	3.6396e+06	3.52646e+06	3.60323e+06
58	High	Master Protein	P07309	Transthyretin OS=Mus musculus OX=10090 GN=Ttr PE=1 SV=1	0	FALSE	204.507	73	13	1010	13	1	147	15.8	6.16	2245.63	0	1.82474e+07	1.85873e+07	1.79471e+07	2.21149e+07	2.31146e+07	2.337e+07	1.80964e+07	1.70641e+07	1.63023e+07	1.55681e+07	1.41671e+07	1.46243e+07	2.23118e+07	2.42966e+07	2.32325e+07	2.13439e+07	2.14736e+07	2.13175e+07
59	High	Master Protein	Q9D819	Inorganic pyrophosphatase OS=Mus musculus OX=10090 GN=Ppa1 PE=1 SV=1	0	FALSE	204.147	87	21	881	21	1	289	32.6	5.6	1852.34	0	1.75614e+07	1.75679e+07	1.80755e+07	1.76967e+07	1.70016e+07	1.74282e+07	2.34598e+07	2.31207e+07	2.25537e+07	1.18586e+07	8.22277e+06	9.34089e+06	1.96948e+07	1.94655e+07	1.97114e+07	2.12945e+07	2.1221e+07	2.07035e+07
60	High	Master Protein	O35459	Delta(3,5)-Delta(2,4)-dienoyl-CoA isomerase, mitochondrial OS=Mus musculus OX=10090 GN=Ech1 PE=1 SV=1	0	FALSE	198.926	62	20	971	20	1	327	36.1	7.71	1492.79	0	1.09964e+07	1.15018e+07	1.10003e+07	1.11326e+07	1.04896e+07	1.05595e+07	9.74889e+06	1.00862e+07	1.04534e+07	9.83081e+06	1.04816e+07	1.02375e+07	1.31542e+07	1.33045e+07	1.19495e+07	8.72944e+06	8.82188e+06	9.53598e+06
61	High	Master Protein	P12970	60S ribosomal protein L7a OS=Mus musculus OX=10090 GN=Rpl7a PE=1 SV=2	0	FALSE	196.345	63	30	799	30	1	266	30	10.56	1256.75	0	1.7333e+07	1.68033e+07	1.72649e+07	8.89519e+06	7.78316e+06	8.34211e+06	1.46159e+07	1.49256e+07	1.40259e+07	2.21824e+07	2.31638e+07	2.32322e+07	2.10732e+07	2.08962e+07	2.07582e+07	2.51517e+07	2.54313e+07	2.14466e+07
62	High	Master Protein	P08226	Apolipoprotein E OS=Mus musculus OX=10090 GN=Apoe PE=1 SV=2	0	FALSE	194.821	70	25	585	25	1	311	35.8	5.68	876.07	0	2.09155e+07	2.0736e+07	2.0618e+07	9.96383e+06	1.13625e+07	1.16343e+07	1.04894e+07	1.23824e+07	1.16419e+07	1.58654e+07	1.60723e+07	1.59769e+07	6.9833e+06	6.90494e+06	8.02551e+06	9.89381e+06	1.14709e+07	1.01798e+07
63	High	Master Protein	P56395	Cytochrome b5 OS=Mus musculus OX=10090 GN=Cyb5a PE=1 SV=2	0	FALSE	194.178	60	13	729	13	1	134	15.2	5.07	1600.75	0	3.23183e+07	3.23792e+07	3.21297e+07	1.65324e+07	1.83558e+07	1.6494e+07	3.28888e+07	3.31341e+07	3.41174e+07	3.32974e+07	3.36359e+07	3.36001e+07	1.68538e+07	1.6268e+07	1.42723e+07	2.47222e+07	2.2414e+07	2.36759e+07
64	High	Master Protein	P27773	Protein disulfide-isomerase A3 OS=Mus musculus OX=10090 GN=Pdia3 PE=1 SV=2	0	FALSE	191.906	53	22	467	22	1	505	56.6	6.21	735.81	0	1.65552e+07	1.68746e+07	1.69444e+07	3.33697e+06	2.84266e+06	3.52087e+06	7.5128e+06	7.8476e+06	7.38799e+06	7.33219e+06	7.48369e+06	7.97838e+06	3.09816e+06	3.46578e+06	3.83541e+06	1.29902e+07	1.2713e+07	1.28379e+07
65	High	Master Protein	Q5FW60	Major urinary protein 20 OS=Mus musculus OX=10090 GN=Mup20 PE=1 SV=1	0	FALSE	191.718	67	15	606	10	1	181	20.9	4.89	1318.56	4	1.08801e+07	1.02647e+07	1.04361e+07	1.03149e+07	1.0528e+07	1.07274e+07	9.5391e+06	8.33133e+06	8.79451e+06	1.33618e+07	1.41317e+07	1.85506e+07	3.19537e+07	3.17399e+07	3.14492e+07	1.41141e+07	1.45221e+07	1.43068e+07
66	High	Master Protein	P11589	Major urinary protein 2 OS=Mus musculus OX=10090 GN=Mup2 PE=1 SV=1	0	FALSE	190.762	78	17	1034	1	1	180	20.7	5.11	2334.78	16	6.76178e+06	6.28073e+06	6.65741e+06	4.76954e+07	4.81215e+07	4.8776e+07	9.86011e+06	1.00429e+07	1.02433e+07	2.56829e+07	2.71916e+07	5.06588e+07	1.02551e+08	9.85679e+07	1.00196e+08	7.66847e+07	7.516e+07	7.46386e+07
67	High	Master Protein	Q9DCM0	Persulfide dioxygenase ETHE1, mitochondrial OS=Mus musculus OX=10090 GN=Ethe1 PE=1 SV=2	0	FALSE	189.183	84	16	597	16	1	254	27.7	7.23	1067.61	0	5.6499e+06	6.36202e+06	6.10463e+06	9.98859e+06	1.01633e+07	1.01017e+07	8.67773e+06	8.29799e+06	8.64816e+06	9.40701e+06	1.07654e+07	9.49115e+06	1.40483e+07	1.37721e+07	1.44209e+07	9.59573e+06	9.51181e+06	1.00192e+07
68	High	Master Protein	Q99KB8	Hydroxyacylglutathione hydrolase, mitochondrial OS=Mus musculus OX=10090 GN=Hagh PE=1 SV=2	0	FALSE	188.771	60	16	1402	16	1	309	34.1	7.75	2058.93	0	1.29181e+07	1.34139e+07	1.29681e+07	2.0366e+07	2.08281e+07	2.06754e+07	1.5006e+07	1.5254e+07	1.49285e+07	2.02661e+07	2.03483e+07	2.08012e+07	2.87726e+07	2.80475e+07	2.70027e+07	1.72288e+07	1.80614e+07	1.71304e+07
69	High	Master Protein	P50247	Adenosylhomocysteinase OS=Mus musculus OX=10090 GN=Ahcy PE=1 SV=3	0	FALSE	188.418	53	22	534	22	1	432	47.7	6.54	1045.69	0	5.30758e+06	4.92015e+06	5.1105e+06	6.41468e+06	6.83698e+06	6.66165e+06	2.18769e+07	2.2411e+07	2.24128e+07	7.90804e+06	7.61075e+06	7.61303e+06	5.47861e+06	5.50475e+06	5.36591e+06	1.35559e+07	1.32094e+07	1.35185e+07
70	High	Master Protein	Q9ET01	Glycogen phosphorylase, liver form OS=Mus musculus OX=10090 GN=Pygl PE=1 SV=4	0	FALSE	187.557	46	27	370	27	1	850	97.4	7.09	418.25	0	5.72179e+06	6.02949e+06	5.56098e+06	6.7685e+06	7.15098e+06	6.81861e+06	1.25582e+07	1.25213e+07	1.26689e+07	5.09811e+06	5.04869e+06	5.362e+06	3.63757e+06	3.80953e+06	3.73844e+06	7.7093e+06	7.88375e+06	7.44186e+06
71	High	Master Protein	P15864	Histone H1.2 OS=Mus musculus OX=10090 GN=Hist1h1c PE=1 SV=2	0	FALSE	186.498	49	22	776	7	1	212	21.3	11	1568.51	0	6.54842e+06	7.04437e+06	7.09474e+06	964514	1.18016e+06	952840	3.42123e+06	3.32025e+06	3.38615e+06	7.6353e+06	9.4942e+06	9.90688e+06	2.25816e+06	2.26434e+06	2.29334e+06	3.30512e+06	3.24552e+06	3.31612e+06
72	High	Master Protein	P60710	Actin, cytoplasmic 1 OS=Mus musculus OX=10090 GN=Actb PE=1 SV=1	0	FALSE	185.67	58	19	743	6	1	375	41.7	5.48	1503.69	12	2.54219e+07	2.53966e+07	2.52449e+07	9.81458e+06	8.80326e+06	8.66933e+06	1.59567e+07	1.66415e+07	1.59971e+07	1.34481e+07	1.31598e+07	1.46591e+07	1.00475e+07	1.13693e+07	1.09094e+07	1.48574e+07	1.48684e+07	1.39431e+07
73	High	Master Protein	P24549	Retinal dehydrogenase 1 OS=Mus musculus OX=10090 GN=Aldh1a1 PE=1 SV=5	0	FALSE	182.593	52	19	359	18	1	501	54.4	7.8	709.79	0	6.11326e+06	4.99855e+06	5.6336e+06	6.69582e+06	6.67859e+06	6.67403e+06	1.27445e+07	1.30228e+07	1.22989e+07	5.29939e+06	4.8675e+06	5.61878e+06	3.43766e+06	3.21989e+06	3.48417e+06	1.10166e+07	1.12473e+07	1.12129e+07
74	High	Master Protein	P27659	60S ribosomal protein L3 OS=Mus musculus OX=10090 GN=Rpl3 PE=1 SV=3	0	FALSE	175.562	52	29	726	29	1	403	46.1	10.21	956.87	0	1.55535e+07	1.5255e+07	1.58539e+07	5.7089e+06	5.95901e+06	6.0086e+06	1.41382e+07	1.39139e+07	1.42728e+07	1.64767e+07	1.71507e+07	1.74458e+07	7.7614e+06	8.20505e+06	7.87288e+06	1.43612e+07	1.44901e+07	1.46212e+07
75	High	Master Protein	P12787	Cytochrome c oxidase subunit 5A, mitochondrial OS=Mus musculus OX=10090 GN=Cox5a PE=1 SV=2	0	FALSE	172.898	63	11	2068	11	1	146	16.1	6.54	4045.83	0	7.19203e+07	6.96611e+07	6.78487e+07	4.98483e+07	4.62216e+07	4.48221e+07	3.83662e+07	3.73796e+07	3.8344e+07	1.13383e+08	1.11315e+08	1.11565e+08	6.26511e+07	6.23117e+07	6.37212e+07	4.88859e+07	4.98967e+07	5.03665e+07
76	High	Master Protein	P19157	Glutathione S-transferase P 1 OS=Mus musculus OX=10090 GN=Gstp1 PE=1 SV=2	0	FALSE	172.862	69	13	1289	13	1	210	23.6	7.87	3185.75	0	1.60067e+08	1.60247e+08	1.6091e+08	7.08199e+07	6.97591e+07	7.08521e+07	1.33814e+07	1.25217e+07	1.24816e+07	1.62312e+07	1.67366e+07	1.72414e+07	7.81091e+07	7.66164e+07	7.66509e+07	1.28163e+08	1.31018e+08	1.28328e+08
77	High	Master Protein	P52760	2-iminobutanoate/2-iminopropanoate deaminase OS=Mus musculus OX=10090 GN=Rida PE=1 SV=3	0	FALSE	169.663	96	15	960	15	1	135	14.2	8.68	2178.47	0	3.43756e+07	3.48405e+07	3.38859e+07	1.94772e+07	1.93927e+07	1.94158e+07	3.36088e+07	3.39199e+07	3.33262e+07	2.12451e+07	2.27563e+07	2.28385e+07	2.13483e+07	2.13229e+07	2.26178e+07	1.75725e+07	1.83002e+07	1.87523e+07
78	High	Master Protein	P17751	Triosephosphate isomerase OS=Mus musculus OX=10090 GN=Tpi1 PE=1 SV=4	0	FALSE	167.992	54	18	753	18	1	299	32.2	5.74	1170.5	0	3.21142e+07	3.29109e+07	3.27391e+07	9.91902e+06	9.46331e+06	1.00736e+07	1.66743e+07	1.7411e+07	1.72454e+07	1.29958e+07	1.23652e+07	1.1931e+07	4.83693e+06	6.04061e+06	5.67573e+06	1.5092e+07	1.53518e+07	1.58971e+07
79	High	Master Protein	P70441	Na(+)/H(+) exchange regulatory cofactor NHE-RF1 OS=Mus musculus OX=10090 GN=Slc9a3r1 PE=1 SV=3	0	FALSE	166.504	60	22	608	22	1	355	38.6	5.9	1091.68	0	1.06015e+07	1.09543e+07	1.09134e+07	1.07588e+07	1.08503e+07	1.12701e+07	1.00785e+07	1.05482e+07	1.06748e+07	1.01398e+07	1.055e+07	1.09266e+07	1.46304e+07	1.47634e+07	1.47081e+07	1.26247e+07	1.22904e+07	1.30224e+07
80	High	Master Protein	P31786	Acyl-CoA-binding protein OS=Mus musculus OX=10090 GN=Dbi PE=1 SV=2	0	FALSE	164.233	78	14	2149	14	1	87	10	8.82	5500.74	0	1.02786e+08	1.05809e+08	1.03472e+08	2.30873e+08	2.31799e+08	2.32337e+08	1.48515e+08	1.4803e+08	1.49594e+08	2.51955e+07	2.51847e+07	2.61684e+07	2.52908e+08	2.4872e+08	2.47164e+08	1.58289e+08	1.63184e+08	1.62407e+08
81	High	Master Protein	P62918	60S ribosomal protein L8 OS=Mus musculus OX=10090 GN=Rpl8 PE=1 SV=2	0	FALSE	162.76	63	21	648	21	1	257	28	11.03	996.32	0	9.66791e+06	9.31214e+06	9.2862e+06	4.03726e+06	4.68668e+06	4.19489e+06	1.0245e+07	1.12691e+07	1.08974e+07	2.36929e+07	2.44403e+07	2.41361e+07	9.06725e+06	9.08972e+06	9.0201e+06	1.36948e+07	1.32065e+07	1.31359e+07
82	High	Master Protein	P58774	Tropomyosin beta chain OS=Mus musculus OX=10090 GN=Tpm2 PE=1 SV=1	0	FALSE	161.401	36	16	745	2	1	284	32.8	4.7	1794.41	0	306658	294634	293751	490970	532963	478567	195938	131921	127875	202261	241445	240462	287003	149109	246083	183346	188244	202501
83	High	Master Protein	P15105	Glutamine synthetase OS=Mus musculus OX=10090 GN=Glul PE=1 SV=6	0	FALSE	161.347	75	22	581	22	1	373	42.1	7.08	1043.37	0	4.90963e+06	6.31473e+06	5.82929e+06	1.60605e+07	1.68566e+07	1.66473e+07	1.10869e+07	1.14338e+07	1.0988e+07	6.58356e+06	7.26392e+06	8.68152e+06	1.03021e+07	1.04948e+07	1.04227e+07	8.11588e+06	7.78306e+06	7.81567e+06
84	High	Master Protein	O88844	Isocitrate dehydrogenase [NADP] cytoplasmic OS=Mus musculus OX=10090 GN=Idh1 PE=1 SV=2	0	FALSE	160.828	56	21	300	20	1	414	46.6	7.17	433.72	1	9.69054e+06	9.83704e+06	9.76896e+06	3.99043e+06	3.7577e+06	3.65406e+06	8.49789e+06	8.43996e+06	8.29489e+06	2.82767e+06	3.12896e+06	2.75647e+06	1.84363e+06	1.94689e+06	1.74806e+06	4.40476e+06	4.51738e+06	4.5299e+06
85	High	Master Protein	P00688	Pancreatic alpha-amylase OS=Mus musculus OX=10090 GN=Amy2 PE=1 SV=2	0	FALSE	160.408	38	14	140	14	1	508	57.3	7.28	391.45	0	1.10181e+07	1.17478e+07	1.14288e+07	1.16826e+07	1.08813e+07	1.1348e+07	1.07076e+07	1.11142e+07	1.127e+07	121113	100833	103048	81662	102450	84503.9	95744	98040.1	61778.9
86	High	Master Protein	P09528	Ferritin heavy chain OS=Mus musculus OX=10090 GN=Fth1 PE=1 SV=2	0	FALSE	160.241	65	12	639	12	1	182	21.1	5.88	1345.92	0	1.1894e+07	1.19289e+07	1.24959e+07	5.01682e+06	5.54936e+06	5.2527e+06	1.2804e+07	1.28504e+07	1.26189e+07	1.39787e+07	1.35764e+07	1.35968e+07	1.34256e+07	1.34921e+07	1.34786e+07	7.58293e+06	7.81741e+06	8.26962e+06
87	High	Master Protein	P10126	Elongation factor 1-alpha 1 OS=Mus musculus OX=10090 GN=Eef1a1 PE=1 SV=3	0	FALSE	156.247	53	21	621	21	1	462	50.1	9.01	1136.69	0	9.87157e+06	9.80642e+06	9.86572e+06	5.85212e+06	5.89432e+06	5.83084e+06	1.86975e+07	1.86633e+07	1.79765e+07	8.18579e+06	6.38392e+06	5.6277e+06	7.47685e+06	7.57843e+06	7.61107e+06	1.67846e+07	1.74309e+07	1.71765e+07
88	High	Master Protein	O88569	Heterogeneous nuclear ribonucleoproteins A2/B1 OS=Mus musculus OX=10090 GN=Hnrnpa2b1 PE=1 SV=2	0	FALSE	155.711	60	20	509	18	1	353	37.4	8.95	598.27	2	9.70253e+06	9.88546e+06	9.76079e+06	5.73689e+06	5.83081e+06	5.92328e+06	8.08694e+06	7.42908e+06	6.72138e+06	9.17388e+06	9.72141e+06	9.35064e+06	9.76962e+06	9.3701e+06	9.8303e+06	8.52411e+06	8.13989e+06	8.28224e+06
89	High	Master Protein	P26443	Glutamate dehydrogenase 1, mitochondrial OS=Mus musculus OX=10090 GN=Glud1 PE=1 SV=1	0	FALSE	153.941	43	20	215	20	1	558	61.3	8	498	0	3.40679e+06	4.06115e+06	3.62118e+06	2.81054e+06	2.99407e+06	3.06227e+06	9.52039e+06	1.01151e+07	9.81305e+06	3.39946e+06	3.83773e+06	3.97375e+06	2.51136e+06	2.62805e+06	2.50517e+06	6.63703e+06	6.5964e+06	6.65835e+06
90	High	Master Protein	P70349	Histidine triad nucleotide-binding protein 1 OS=Mus musculus OX=10090 GN=Hint1 PE=1 SV=3	0	FALSE	153.622	60	7	793	7	1	126	13.8	6.87	2269.42	0	1.94145e+07	2.02736e+07	2.04283e+07	1.34912e+07	1.38686e+07	1.39539e+07	1.04142e+07	1.04222e+07	1.07047e+07	2.83236e+07	2.72696e+07	2.69062e+07	1.55795e+07	1.60005e+07	1.52972e+07	1.45782e+07	1.48574e+07	1.47273e+07
91	High	Master Protein	P47738	Aldehyde dehydrogenase, mitochondrial OS=Mus musculus OX=10090 GN=Aldh2 PE=1 SV=1	0	FALSE	153.116	59	24	410	23	1	519	56.5	7.62	649.52	1	6.34625e+06	6.55273e+06	6.36174e+06	5.48738e+06	5.80514e+06	5.00309e+06	1.53741e+07	1.55544e+07	1.5643e+07	4.29734e+06	3.51506e+06	3.9672e+06	3.5413e+06	3.72327e+06	3.49272e+06	8.39382e+06	8.31819e+06	8.21784e+06
92	High	Master Protein	Q9CQ62	2,4-dienoyl-CoA reductase, mitochondrial OS=Mus musculus OX=10090 GN=Decr1 PE=1 SV=1	0	FALSE	151.586	56	15	458	15	1	335	36.2	8.95	895.86	0	6.31575e+06	7.06399e+06	7.13929e+06	1.25063e+07	1.26538e+07	1.22544e+07	6.22103e+06	5.81793e+06	6.27144e+06	5.4707e+06	4.77981e+06	5.21581e+06	1.37203e+07	1.39546e+07	1.44149e+07	7.24954e+06	6.86243e+06	6.62661e+06
93	High	Master Protein	Q60864	Stress-induced-phosphoprotein 1 OS=Mus musculus OX=10090 GN=Stip1 PE=1 SV=1	0	FALSE	150.683	45	23	319	23	1	543	62.5	6.8	368.38	0	5.27558e+06	5.55891e+06	5.31701e+06	5.4058e+06	5.69777e+06	5.79806e+06	7.69545e+06	7.90376e+06	7.50528e+06	6.64812e+06	6.93691e+06	6.91292e+06	7.37807e+06	7.42742e+06	7.49697e+06	6.5843e+06	6.95209e+06	7.06528e+06	Acetyl [N-Term]
94	High	Master Protein	P61979	Heterogeneous nuclear ribonucleoprotein K OS=Mus musculus OX=10090 GN=Hnrnpk PE=1 SV=1	0	FALSE	147.661	37	19	412	19	1	463	50.9	5.54	578.47	0	8.30842e+06	7.92051e+06	7.0665e+06	6.11893e+06	6.00161e+06	6.45022e+06	8.40885e+06	8.93177e+06	8.21711e+06	6.50581e+06	6.3414e+06	6.57175e+06	1.04086e+07	1.10121e+07	1.09251e+07	7.95746e+06	8.04583e+06	7.66026e+06
95	High	Master Protein	P11499	Heat shock protein HSP 90-beta OS=Mus musculus OX=10090 GN=Hsp90ab1 PE=1 SV=3	0	FALSE	147.123	36	21	285	15	1	724	83.2	5.03	613.5	6	4.94671e+06	5.09147e+06	5.30218e+06	4.0004e+06	3.55622e+06	3.75991e+06	7.80108e+06	7.81701e+06	7.55223e+06	8.26359e+06	8.33245e+06	8.55064e+06	6.2735e+06	6.03241e+06	6.74843e+06	6.63749e+06	6.47915e+06	6.83166e+06
96	High	Master Protein	P47791	Glutathione reductase, mitochondrial OS=Mus musculus OX=10090 GN=Gsr PE=1 SV=3	0	FALSE	144.276	54	18	255	18	1	500	53.6	7.99	444.22	0	3.33442e+06	3.55453e+06	3.16236e+06	5.22695e+06	5.54715e+06	5.39785e+06	3.75678e+06	3.8952e+06	3.77696e+06	5.07442e+06	6.05108e+06	6.27085e+06	1.19786e+07	1.2432e+07	1.1951e+07	3.58107e+06	3.00722e+06	3.40723e+06
97	High	Master Protein	Q9DCX2	ATP synthase subunit d, mitochondrial OS=Mus musculus OX=10090 GN=Atp5pd PE=1 SV=3	0	FALSE	142.415	86	14	603	14	1	161	18.7	5.69	547.97	0	1.38508e+07	1.46475e+07	1.38854e+07	4.73936e+06	3.57676e+06	3.69025e+06	8.1678e+06	8.33453e+06	7.72487e+06	2.52695e+07	2.49397e+07	2.58351e+07	1.29876e+07	8.96515e+06	6.78159e+06	1.09869e+07	1.13929e+07	1.11058e+07
98	High	Master Protein	P54869	Hydroxymethylglutaryl-CoA synthase, mitochondrial OS=Mus musculus OX=10090 GN=Hmgcs2 PE=1 SV=2	0	FALSE	140.978	46	19	252	19	1	508	56.8	8.41	349.1	0	5.96076e+06	6.17763e+06	5.97718e+06	2.22817e+06	2.50623e+06	3.39661e+06	1.23035e+07	1.24413e+07	1.23571e+07	3.98617e+06	4.04084e+06	4.02629e+06	3.36578e+06	2.64941e+06	3.03184e+06	7.54163e+06	7.47865e+06	7.19126e+06
99	High	Master Protein	Q99LC5	Electron transfer flavoprotein subunit alpha, mitochondrial OS=Mus musculus OX=10090 GN=Etfa PE=1 SV=2	0	FALSE	139.284	59	15	465	15	1	333	35	8.38	620.29	0	9.52263e+06	1.09833e+07	9.95965e+06	3.70049e+06	3.63996e+06	3.67412e+06	1.10627e+07	1.10835e+07	1.0563e+07	2.72284e+06	2.60374e+06	2.60146e+06	1.24326e+06	1.26692e+06	1.21703e+06	6.38823e+06	6.33836e+06	6.40611e+06
100	High	Master Protein	P70296	Phosphatidylethanolamine-binding protein 1 OS=Mus musculus OX=10090 GN=Pebp1 PE=1 SV=3	0	FALSE	138.947	75	16	878	16	1	187	20.8	5.4	1409.79	0	1.22239e+07	1.26489e+07	1.06264e+07	1.86608e+07	1.88355e+07	1.88647e+07	2.1229e+07	2.14398e+07	2.10569e+07	1.30382e+07	1.11536e+07	1.18281e+07	2.03037e+07	2.10224e+07	2.15629e+07	1.77685e+07	1.79674e+07	1.68354e+07
101	High	Master Protein	P50431	Serine hydroxymethyltransferase, cytosolic OS=Mus musculus OX=10090 GN=Shmt1 PE=1 SV=3	0	FALSE	138.88	53	19	259	19	1	478	52.6	6.95	345.8	0	7.32374e+06	6.85213e+06	6.56618e+06	8.63201e+06	8.53435e+06	8.67552e+06	8.25572e+06	8.10477e+06	8.32567e+06	4.73051e+06	4.74538e+06	4.04655e+06	5.13776e+06	4.87622e+06	5.03133e+06	4.14738e+06	4.52307e+06	3.9986e+06
102	High	Master Protein	P97371	Proteasome activator complex subunit 1 OS=Mus musculus OX=10090 GN=Psme1 PE=1 SV=2	0	FALSE	136.181	75	17	518	16	1	249	28.7	5.97	753.28	1	3.65825e+06	3.79385e+06	3.70852e+06	7.10278e+06	7.33059e+06	7.20974e+06	1.09125e+07	1.11335e+07	1.09603e+07	6.44153e+06	6.94753e+06	6.25129e+06	9.37948e+06	9.44701e+06	9.33586e+06	7.93897e+06	8.15078e+06	8.072e+06
103	High	Master Protein	Q91YI0	Argininosuccinate lyase OS=Mus musculus OX=10090 GN=Asl PE=1 SV=1	0	FALSE	135.266	42	18	177	18	1	464	51.7	6.96	259.64	0	5.85843e+06	6.40471e+06	4.96119e+06	4.25182e+06	3.77277e+06	4.2493e+06	8.92379e+06	8.98951e+06	8.85801e+06	2.42773e+06	3.21746e+06	2.56051e+06	1.31683e+06	1.56743e+06	1.67998e+06	3.99202e+06	3.88706e+06	3.88795e+06
104	High	Master Protein	Q91VM9	Inorganic pyrophosphatase 2, mitochondrial OS=Mus musculus OX=10090 GN=Ppa2 PE=1 SV=1	0	FALSE	132.33	62	18	393	18	1	330	38.1	6.98	361.88	0	5.69796e+06	5.9117e+06	5.51497e+06	5.61804e+06	5.60532e+06	5.71263e+06	6.13422e+06	6.20581e+06	6.22318e+06	6.57267e+06	7.10182e+06	5.95057e+06	7.50991e+06	7.59381e+06	7.80176e+06	6.42748e+06	6.63521e+06	6.5622e+06
105	High	Master Protein	P62897	Cytochrome c, somatic OS=Mus musculus OX=10090 GN=Cycs PE=1 SV=2	0	FALSE	131.592	70	13	571	13	1	105	11.6	9.58	1115.96	0	5.07853e+06	5.48502e+06	5.30935e+06	7.79067e+06	7.2103e+06	7.63476e+06	1.25213e+07	1.26323e+07	1.26304e+07	1.00991e+07	1.04131e+07	1.08557e+07	2.36524e+07	2.41238e+07	2.41593e+07	1.56454e+07	1.58702e+07	1.63186e+07
106	High	Master Protein	P10649	Glutathione S-transferase Mu 1 OS=Mus musculus OX=10090 GN=Gstm1 PE=1 SV=2	0	FALSE	130.807	75	19	384	19	1	218	26	7.94	504.09	0	9.11698e+06	8.75203e+06	9.19408e+06	4.03877e+06	4.29767e+06	3.40765e+06	1.20881e+07	1.19356e+07	1.1522e+07	3.18022e+06	2.69248e+06	3.99204e+06	3.12018e+06	3.28092e+06	3.31446e+06	6.37878e+06	6.23858e+06	6.28362e+06
107	High	Master Protein	Q8VBW8	Tetratricopeptide repeat protein 36 OS=Mus musculus OX=10090 GN=Ttc36 PE=1 SV=1	0	FALSE	130.585	57	14	546	14	1	186	20.1	5.29	1329.82	0	1.56564e+07	1.57129e+07	1.54626e+07	1.23273e+07	1.23232e+07	1.37032e+07	1.49301e+07	1.54118e+07	1.4834e+07	1.56553e+07	1.53866e+07	1.50265e+07	1.19877e+07	1.26963e+07	1.16795e+07	1.06088e+07	1.07134e+07	1.061e+07
108	High	Master Protein	P49429	4-hydroxyphenylpyruvate dioxygenase OS=Mus musculus OX=10090 GN=Hpd PE=1 SV=3	0	FALSE	130.131	51	18	198	18	1	393	45	7.06	378.49	0	1.02489e+07	1.15247e+07	1.0744e+07	6.31685e+06	6.46816e+06	5.98275e+06	1.78955e+07	1.79851e+07	1.79538e+07	6.62576e+06	6.92479e+06	5.50817e+06	4.37926e+06	4.51925e+06	4.55257e+06	9.29157e+06	8.79148e+06	8.74575e+06
109	High	Master Protein	P68372	Tubulin beta-4B chain OS=Mus musculus OX=10090 GN=Tubb4b PE=1 SV=1	0	FALSE	127.998	43	13	303	4	1	445	49.8	4.89	641.63	9	5.46315e+06	5.753e+06	5.35307e+06	4.63698e+06	4.35106e+06	4.45328e+06	5.46589e+06	5.56687e+06	5.05115e+06	1.46858e+07	1.48058e+07	1.46553e+07	1.17525e+07	1.17455e+07	1.0712e+07	9.37257e+06	8.68873e+06	8.98633e+06
110	High	Master Protein	Q9D2G2	Dihydrolipoyllysine-residue succinyltransferase component of 2-oxoglutarate dehydrogenase complex, mitochondrial OS=Mus musculus OX=10090 GN=Dlst PE=1 SV=1	0	FALSE	124.892	48	18	420	18	1	454	49	8.95	511.96	0	7.39461e+06	6.75194e+06	6.83762e+06	5.88276e+06	6.23168e+06	5.40605e+06	6.10631e+06	6.24292e+06	6.45077e+06	7.80938e+06	8.30264e+06	8.50378e+06	7.34376e+06	8.08389e+06	7.08765e+06	8.38658e+06	8.52388e+06	9.4056e+06
111	High	Master Protein	P97450	ATP synthase-coupling factor 6, mitochondrial OS=Mus musculus OX=10090 GN=Atp5pf PE=1 SV=1	0	FALSE	124.483	60	11	560	11	1	108	12.5	9.36	1243.74	0	9.99818e+06	9.26858e+06	9.76513e+06	2.03969e+07	2.07707e+07	1.99202e+07	1.59573e+07	1.45399e+07	1.61997e+07	1.19703e+07	1.29038e+07	1.25286e+07	2.93111e+07	2.93227e+07	2.96602e+07	2.00943e+07	2.05408e+07	2.26812e+07
112	High	Master Protein	Q9DBJ1	Phosphoglycerate mutase 1 OS=Mus musculus OX=10090 GN=Pgam1 PE=1 SV=3	0	FALSE	124.41	68	14	424	14	1	254	28.8	7.18	622.34	0	1.01946e+07	1.01704e+07	1.07722e+07	6.27065e+06	6.4929e+06	6.29314e+06	7.47481e+06	7.5417e+06	7.80914e+06	5.29038e+06	5.26418e+06	5.89082e+06	2.89654e+06	2.73559e+06	2.72017e+06	5.75242e+06	5.97656e+06	5.95923e+06
113	High	Master Protein	Q6IRU2	Tropomyosin alpha-4 chain OS=Mus musculus OX=10090 GN=Tpm4 PE=1 SV=3	0	FALSE	123.691	54	17	340	14	1	248	28.5	4.68	497.69	0	4.71904e+06	4.27523e+06	4.65454e+06	4.0888e+06	4.32479e+06	4.49919e+06	3.98819e+06	3.89086e+06	3.88066e+06	3.92959e+06	3.36706e+06	3.74046e+06	6.63824e+06	6.8579e+06	6.85571e+06	3.6894e+06	3.70503e+06	3.49495e+06
114	High	Master Protein	Q9CQE1	Protein NipSnap homolog 3B OS=Mus musculus OX=10090 GN=Nipsnap3b PE=1 SV=1	0	FALSE	121.117	60	14	557	14	1	247	28.3	9.48	612.62	0	6.02452e+06	5.32618e+06	5.70788e+06	8.05632e+06	8.17801e+06	8.16118e+06	8.0068e+06	7.75923e+06	7.69692e+06	6.43041e+06	6.67455e+06	7.03627e+06	1.21148e+07	1.22992e+07	1.25662e+07	7.10966e+06	7.23276e+06	7.17816e+06
115	High	Master Protein	Q8VC30	Triokinase/FMN cyclase OS=Mus musculus OX=10090 GN=Tkfc PE=1 SV=1	0	FALSE	120.875	42	15	182	15	1	578	59.7	6.92	178.22	0	1.85559e+06	1.78116e+06	1.98519e+06	1.43281e+06	1.47925e+06	1.40821e+06	3.6605e+06	3.77335e+06	3.60382e+06	2.9319e+06	2.35992e+06	2.90325e+06	1.63397e+06	1.69526e+06	1.59871e+06	4.37505e+06	4.36858e+06	4.13145e+06
116	High	Master Protein	O55022	Membrane-associated progesterone receptor component 1 OS=Mus musculus OX=10090 GN=Pgrmc1 PE=1 SV=4	0	FALSE	119.979	55	15	389	15	1	195	21.7	4.7	862.67	0	8.62084e+06	8.45851e+06	8.10595e+06	5.41556e+06	5.84454e+06	5.712e+06	4.55516e+06	4.96382e+06	5.01485e+06	1.58923e+07	1.68944e+07	1.6413e+07	9.07736e+06	8.33417e+06	8.87746e+06	9.34796e+06	8.54444e+06	1.04868e+07
117	High	Master Protein	P09405	Nucleolin OS=Mus musculus OX=10090 GN=Ncl PE=1 SV=2	0	FALSE	119.079	27	18	327	18	1	707	76.7	4.75	357.83	0	5.74866e+06	5.85557e+06	5.76123e+06	4.25063e+06	4.57347e+06	4.28679e+06	4.83153e+06	5.08516e+06	4.87738e+06	5.178e+06	6.85086e+06	7.26728e+06	8.19362e+06	8.31588e+06	7.85627e+06	6.03638e+06	5.89139e+06	6.06541e+06
118	High	Master Protein	P63242	Eukaryotic translation initiation factor 5A-1 OS=Mus musculus OX=10090 GN=Eif5a PE=1 SV=2	0	FALSE	119.056	55	11	582	11	1	154	16.8	5.24	1159.28	0	6.35649e+06	6.19532e+06	6.34405e+06	7.23723e+06	7.61341e+06	7.79723e+06	1.10723e+07	1.08784e+07	1.10354e+07	3.48352e+06	3.47499e+06	2.88647e+06	1.09411e+07	1.1336e+07	1.12013e+07	8.15611e+06	8.57315e+06	8.27886e+06
119	High	Master Protein	Q8R0F8	Acylpyruvase FAHD1, mitochondrial OS=Mus musculus OX=10090 GN=Fahd1 PE=1 SV=2	0	FALSE	118.05	73	15	589	15	1	227	25.2	7.69	809.67	0	7.21512e+06	7.10925e+06	7.23413e+06	1.00824e+07	1.02087e+07	9.85279e+06	7.61805e+06	7.54031e+06	8.03664e+06	6.58301e+06	6.73634e+06	6.82974e+06	1.19613e+07	1.21012e+07	1.26815e+07	7.16088e+06	7.27626e+06	7.645e+06
120	High	Master Protein	P09411	Phosphoglycerate kinase 1 OS=Mus musculus OX=10090 GN=Pgk1 PE=1 SV=4	0	FALSE	115.825	47	13	257	13	1	417	44.5	7.9	356.86	0	6.08944e+06	6.55543e+06	6.2753e+06	3.0399e+06	2.83197e+06	2.88115e+06	5.73775e+06	5.68205e+06	5.3208e+06	2.23652e+06	2.39725e+06	2.41364e+06	2.45851e+06	2.00742e+06	1.8925e+06	5.11591e+06	5.1143e+06	4.93115e+06
121	High	Master Protein	P04939	Major urinary protein 3 OS=Mus musculus OX=10090 GN=Mup3 PE=1 SV=1	0	FALSE	114.109	57	11	384	6	1	184	21.5	4.81	548.01	0	1.43827e+06	1.51309e+06	1.59009e+06	6.43915e+06	6.56933e+06	6.31679e+06	1.89041e+06	1.49719e+06	1.60417e+06	2.68326e+06	2.37476e+06	3.49806e+06	8.84552e+06	9.02417e+06	8.92671e+06	4.80636e+06	5.20223e+06	4.90096e+06
122	High	Master Protein	P99025	GTP cyclohydrolase 1 feedback regulatory protein OS=Mus musculus OX=10090 GN=Gchfr PE=1 SV=3	0	FALSE	113.273	83	5	577	5	1	84	9.6	6.27	1536.62	0	1.21861e+07	1.23891e+07	1.2533e+07	2.08966e+07	2.08183e+07	2.02874e+07	1.92314e+07	1.86568e+07	1.80635e+07	1.0986e+07	9.84119e+06	1.06388e+07	2.34777e+07	2.41942e+07	2.38714e+07	1.31713e+07	1.3658e+07	1.2827e+07
123	High	Master Protein	P62737	Actin, aortic smooth muscle OS=Mus musculus OX=10090 GN=Acta2 PE=1 SV=1	0	FALSE	112.066	30	14	449	1	1	377	42	5.39	875.87	0	80685.2	106563	130475	198430	194412	167063	1265766	1.29834e+06	1.32906e+06	393638	388748	172091	316071	320299	297631	387966	438011	399753
124	High	Master Protein	P35505	Fumarylacetoacetase OS=Mus musculus OX=10090 GN=Fah PE=1 SV=2	0	FALSE	111.919	48	12	598	12	1	419	46.1	7.18	602.6	0	4.12414e+06	4.33983e+06	3.96275e+06	6.75352e+06	6.74278e+06	6.63864e+06	1.18605e+07	1.19336e+07	1.17188e+07	2.62805e+06	3.18913e+06	3.61305e+06	5.85344e+06	5.80453e+06	5.90917e+06	7.57535e+06	7.693e+06	7.44546e+06
125	High	Master Protein	Q8BH95	Enoyl-CoA hydratase, mitochondrial OS=Mus musculus OX=10090 GN=Echs1 PE=1 SV=1	0	FALSE	109.35	50	13	298	13	1	290	31.5	8.48	686.36	0	5.57817e+06	5.55492e+06	5.4897e+06	5.80708e+06	5.75533e+06	5.55999e+06	7.75265e+06	8.13819e+06	7.90059e+06	4.90347e+06	4.90814e+06	5.87178e+06	4.37742e+06	4.39046e+06	4.31603e+06	5.69807e+06	5.53925e+06	5.54041e+06
126	High	Master Protein	Q7TMM9	Tubulin beta-2A chain OS=Mus musculus OX=10090 GN=Tubb2a PE=1 SV=1	0	FALSE	108.432	43	13	211	3	1	445	49.9	4.89	336.38	1	2.30757e+06	2.22157e+06	2.27861e+06	1.30379e+06	1.32155e+06	1.29639e+06	1.95378e+06	2.00266e+06	1.94881e+06	6.65386e+06	6.76232e+06	6.5918e+06	2.18755e+06	2.30535e+06	2.2558e+06	1.8003e+06	1.65939e+06	1.82828e+06
127	High	Master Protein	Q99LB7	Sarcosine dehydrogenase, mitochondrial OS=Mus musculus OX=10090 GN=Sardh PE=1 SV=1	0	FALSE	108.318	19	15	130	15	1	919	101.6	6.74	170.42	0	4.04746e+06	4.43066e+06	4.975e+06	1.30226e+06	2.3366e+06	2.48585e+06	6.92552e+06	6.97503e+06	6.92804e+06	1.86866e+06	1.64563e+06	1.76954e+06	878774	746198	771364	2.61641e+06	2.5962e+06	2.63703e+06
128	High	Master Protein	P26043	Radixin OS=Mus musculus OX=10090 GN=Rdx PE=1 SV=3	0	FALSE	107.394	33	20	338	17	1	583	68.5	6.2	337.11	3	3.89679e+06	3.93257e+06	3.95648e+06	4.46272e+06	4.63235e+06	4.49581e+06	5.29632e+06	4.69104e+06	4.90716e+06	3.36468e+06	3.09875e+06	3.53196e+06	4.04371e+06	4.35489e+06	4.33272e+06	4.1524e+06	4.04593e+06	4.00852e+06
129	High	Master Protein	P10922	Histone H1.0 OS=Mus musculus OX=10090 GN=H1f0 PE=2 SV=4	0	FALSE	106.367	48	15	194	15	1	194	20.8	10.9	359.96	0	7.06416e+06	6.98619e+06	7.32683e+06	5.9336e+06	5.47607e+06	5.76715e+06	9.35579e+06	8.98219e+06	8.74247e+06	9.57823e+06	1.07903e+07	9.65653e+06	9.26275e+06	9.56133e+06	8.7424e+06	9.13751e+06	9.15799e+06	1.02393e+07
130	High	Master Protein	Q8VCN5	Cystathionine gamma-lyase OS=Mus musculus OX=10090 GN=Cth PE=1 SV=1	0	FALSE	106.34	41	12	481	12	1	398	43.5	7.65	530.45	0	4.50617e+06	4.5547e+06	4.32987e+06	7.0703e+06	7.13029e+06	6.98961e+06	6.20234e+06	6.23081e+06	5.91719e+06	3.35055e+06	3.15327e+06	3.50641e+06	5.56094e+06	5.62862e+06	5.89571e+06	2.41142e+06	2.49323e+06	2.46866e+06
131	High	Master Protein	P35980	60S ribosomal protein L18 OS=Mus musculus OX=10090 GN=Rpl18 PE=1 SV=3	0	FALSE	105.569	47	13	477	13	1	188	21.6	11.78	1100.87	0	1.0374e+07	1.04534e+07	1.01977e+07	6.05794e+06	5.50737e+06	5.85098e+06	1.15617e+07	1.18634e+07	1.22445e+07	1.62289e+07	1.56738e+07	1.58029e+07	1.07542e+07	1.04867e+07	1.08345e+07	1.68627e+07	1.58062e+07	1.61272e+07
132	High	Master Protein	Q921I1	Serotransferrin OS=Mus musculus OX=10090 GN=Tf PE=1 SV=1	0	FALSE	104.072	28	16	177	16	1	697	76.7	7.18	235.01	0	4.87445e+06	5.31792e+06	5.58241e+06	2.48068e+06	2.80906e+06	2.29222e+06	5.77835e+06	5.82018e+06	5.99591e+06	2.78292e+06	2.53971e+06	2.39986e+06	1.28833e+06	1.6735e+06	1.8656e+06	3.98268e+06	3.88372e+06	3.80207e+06
133	High	Master Protein	P62960	Nuclease-sensitive element-binding protein 1 OS=Mus musculus OX=10090 GN=Ybx1 PE=1 SV=3	0	FALSE	103.651	52	12	378	12	1	322	35.7	9.88	444.87	0	4.55886e+06	4.42675e+06	4.57767e+06	5.23243e+06	5.26104e+06	5.3469e+06	4.96669e+06	5.08518e+06	5.01803e+06	4.79644e+06	4.60103e+06	5.01989e+06	7.47285e+06	7.46338e+06	7.73816e+06	4.80746e+06	4.5863e+06	4.44731e+06
134	High	Master Protein	Q8VC12	Urocanate hydratase OS=Mus musculus OX=10090 GN=Uroc1 PE=1 SV=2	0	FALSE	103.03	27	13	126	13	1	676	74.5	7.53	278.61	0	1.53751e+06	1.81023e+06	1.42074e+06	1.14112e+06	1.24882e+06	1.25687e+06	5.41056e+06	5.43653e+06	5.27634e+06	1.95913e+06	1.83346e+06	1.76871e+06	1.23734e+06	1.24228e+06	1.23786e+06	2.99359e+06	3.09803e+06	2.92476e+06
135	High	Master Protein	Q78JT3	3-hydroxyanthranilate 3,4-dioxygenase OS=Mus musculus OX=10090 GN=Haao PE=1 SV=1	0	FALSE	102.079	66	18	368	18	1	286	32.8	6.54	551.38	0	6.67833e+06	6.79959e+06	6.86691e+06	7.2964e+06	7.77231e+06	7.50644e+06	9.55032e+06	9.64037e+06	9.55023e+06	3.87074e+06	3.98331e+06	4.13733e+06	4.71674e+06	4.822e+06	5.02803e+06	7.53092e+06	7.602e+06	7.4943e+06
136	High	Master Protein	P99029	Peroxiredoxin-5, mitochondrial OS=Mus musculus OX=10090 GN=Prdx5 PE=1 SV=2	0	FALSE	101.984	58	13	363	13	1	210	21.9	8.85	682.11	0	1.10798e+07	1.07104e+07	1.06719e+07	6.46457e+06	6.56989e+06	6.08985e+06	7.95267e+06	7.98769e+06	7.43673e+06	5.27088e+06	4.35591e+06	4.86231e+06	5.80562e+06	5.89412e+06	5.97301e+06	1.05801e+07	1.0232e+07	1.02093e+07
137	High	Master Protein	P29699	Alpha-2-HS-glycoprotein OS=Mus musculus OX=10090 GN=Ahsg PE=1 SV=1	0	FALSE	101.396	42	12	482	12	1	345	37.3	6.51	836.59	0	9.73017e+06	9.19367e+06	9.87005e+06	6.28443e+06	6.45164e+06	6.19216e+06	8.26603e+06	7.83273e+06	8.28432e+06	5.03387e+06	5.71607e+06	6.03347e+06	7.01112e+06	6.64406e+06	6.91788e+06	7.3079e+06	7.08817e+06	7.30668e+06
138	High	Master Protein	P56480	ATP synthase subunit beta, mitochondrial OS=Mus musculus OX=10090 GN=Atp5f1b PE=1 SV=2	0	FALSE	100.701	43	14	263	14	1	529	56.3	5.34	450.13	0	5.58635e+06	5.4441e+06	5.39219e+06	2.44682e+06	2.37535e+06	2.61722e+06	4.60794e+06	4.65642e+06	4.50458e+06	4.48008e+06	4.78164e+06	4.59465e+06	1.91352e+06	2.26157e+06	1.79796e+06	5.06036e+06	4.94646e+06	5.24156e+06
139	High	Master Protein	Q9CZ42	ATP-dependent (S)-NAD(P)H-hydrate dehydratase OS=Mus musculus OX=10090 GN=Naxd PE=1 SV=1	0	FALSE	99.947	51	12	201	12	1	343	36.7	7.77	305.18	0	2.46692e+06	2.45069e+06	2.63801e+06	3.81175e+06	3.74082e+06	3.81686e+06	2.65941e+06	2.86414e+06	2.96514e+06	3.74451e+06	3.72487e+06	3.76417e+06	4.35249e+06	4.4787e+06	4.47204e+06	2.2042e+06	2.4034e+06	2.2637e+06
140	High	Master Protein	Q9D0J8	Parathymosin OS=Mus musculus OX=10090 GN=Ptms PE=1 SV=3	0	FALSE	99.341	82	9	473	9	1	101	11.4	4.22	1012.28	0	1.52241e+07	1.50832e+07	1.67481e+07	1.81876e+07	1.72483e+07	1.70254e+07	1.80015e+07	1.98141e+07	2.03736e+07	1.99097e+07	1.00075e+07	1.25568e+07	2.63836e+07	2.82824e+07	2.66088e+07	1.75826e+07	1.66808e+07	1.58617e+07
141	High	Master Protein	P61255	60S ribosomal protein L26 OS=Mus musculus OX=10090 GN=Rpl26 PE=1 SV=1	0	FALSE	98.838	48	16	359	16	1	145	17.2	10.55	597.96	0	9.887e+06	1.00236e+07	1.05438e+07	3.00633e+06	3.17954e+06	3.37947e+06	5.85764e+06	5.95613e+06	5.55344e+06	1.59621e+07	1.72494e+07	1.6159e+07	1.00075e+07	9.10276e+06	9.54378e+06	1.24477e+07	1.20827e+07	1.27033e+07
142	High	Master Protein	Q9CY58	Plasminogen activator inhibitor 1 RNA-binding protein OS=Mus musculus OX=10090 GN=Serbp1 PE=1 SV=2	0	FALSE	98.668	35	14	291	14	1	407	44.7	8.54	352.72	0	4.95546e+06	4.32413e+06	4.31598e+06	3.42096e+06	3.53598e+06	3.37513e+06	4.52234e+06	3.86849e+06	4.05968e+06	5.59154e+06	5.10747e+06	4.9427e+06	6.12124e+06	5.98484e+06	5.69534e+06	4.4909e+06	4.63582e+06	4.63686e+06
143	High	Master Protein	Q8VCH0	3-ketoacyl-CoA thiolase B, peroxisomal OS=Mus musculus OX=10090 GN=Acaa1b PE=1 SV=1	0	FALSE	97.176	41	11	236	3	1	424	44	8.51	185.99	8	8.09489e+06	7.7666e+06	7.86705e+06	2.1999e+06	2.39611e+06	2.4929e+06	3.02291e+06	2.88431e+06	2.89191e+06	4.28619e+06	4.26851e+06	4.0241e+06	1.33889e+06	1.15745e+06	1.36565e+06	2.90872e+06	3.09814e+06	2.96464e+06
144	High	Master Protein	O35215	D-dopachrome decarboxylase OS=Mus musculus OX=10090 GN=Ddt PE=1 SV=3	0	FALSE	95.475	75	8	418	8	1	118	13.1	6.54	1034.59	0	8.78756e+06	7.32906e+06	8.91664e+06	9.19054e+06	9.3063e+06	9.01084e+06	1.31532e+07	1.40271e+07	1.28195e+07	3.883e+06	4.51586e+06	3.67723e+06	1.18505e+07	1.15302e+07	1.1629e+07	1.12848e+07	1.10791e+07	1.12861e+07
145	High	Master Protein	P46656	Adrenodoxin, mitochondrial OS=Mus musculus OX=10090 GN=Fdx1 PE=1 SV=1	0	FALSE	94.946	41	12	637	12	1	188	20.1	5.62	939.15	0	1.38303e+07	1.374e+07	1.39696e+07	9.77826e+06	9.81089e+06	1.01423e+07	9.65675e+06	9.75991e+06	1.07605e+07	1.99475e+07	1.66223e+07	1.65666e+07	1.41721e+07	1.38383e+07	1.39876e+07	1.33855e+07	1.278e+07	1.35943e+07
146	High	Master Protein	P0DP27	Calmodulin-2 OS=Mus musculus OX=10090 GN=Calm2 PE=1 SV=1	0	FALSE	94.694	77	8	666	5	1	149	16.8	4.22	1015.21	3	3.61463e+06	3.4475e+06	2.86859e+06	9.03058e+06	8.63906e+06	8.40338e+06	1.7081e+07	1.69064e+07	1.67695e+07	6.96077e+06	6.88316e+06	6.05608e+06	1.34515e+07	1.21631e+07	1.28171e+07	6.29959e+06	6.10112e+06	6.26451e+06
147	High	Master Protein	P19096	Fatty acid synthase OS=Mus musculus OX=10090 GN=Fasn PE=1 SV=2	0	FALSE	94.645	12	18	131	18	1	2504	272.3	6.58	61.4	0	2.29287e+06	2.45738e+06	2.49376e+06	1.50399e+06	1.87854e+06	1.71176e+06	3.60488e+06	3.56104e+06	3.36571e+06	1.22548e+06	1.18263e+06	1.26496e+06	902723	1.07831e+06	884568	1.51713e+06	1.58355e+06	1.55221e+06
148	High	Master Protein	P47963	60S ribosomal protein L13 OS=Mus musculus OX=10090 GN=Rpl13 PE=1 SV=3	0	FALSE	94.624	55	14	221	14	1	211	24.3	11.55	351.25	0	4.45146e+06	4.54152e+06	4.53492e+06	2.36461e+06	2.2736e+06	2.36627e+06	6.61452e+06	6.69531e+06	6.19212e+06	7.57776e+06	7.90731e+06	8.45111e+06	4.57247e+06	4.50496e+06	4.5431e+06	6.62586e+06	7.02585e+06	6.79883e+06
149	High	Master Protein	P11725	Ornithine carbamoyltransferase, mitochondrial OS=Mus musculus OX=10090 GN=Otc PE=1 SV=1	0	FALSE	93.775	49	14	141	14	1	354	39.7	8.73	270.67	0	4.28875e+06	4.05037e+06	3.63815e+06	3.31053e+06	3.762e+06	3.79072e+06	7.24904e+06	7.40265e+06	7.16907e+06	2.20172e+06	2.5183e+06	2.22588e+06	1.92393e+06	2.1267e+06	1.96922e+06	5.19464e+06	4.9024e+06	4.98779e+06
150	High	Master Protein	Q99L47	Hsc70-interacting protein OS=Mus musculus OX=10090 GN=St13 PE=1 SV=1	0	FALSE	91.706	22	10	179	10	1	371	41.6	5.26	499.02	0	3.86296e+06	4.25582e+06	3.72466e+06	4.02301e+06	4.1333e+06	4.16669e+06	5.93985e+06	5.7913e+06	5.76226e+06	3.88655e+06	4.93127e+06	4.47221e+06	6.34787e+06	6.13363e+06	6.21592e+06	5.16111e+06	5.11492e+06	5.10151e+06
151	High	Master Protein	Q61792	LIM and SH3 domain protein 1 OS=Mus musculus OX=10090 GN=Lasp1 PE=1 SV=1	0	FALSE	91.678	45	13	472	13	1	263	30	7.05	766.79	0	7.56607e+06	7.41368e+06	7.40952e+06	5.6699e+06	6.52679e+06	6.56469e+06	5.79746e+06	6.73632e+06	6.11158e+06	7.4398e+06	7.06623e+06	7.52397e+06	9.59453e+06	9.87206e+06	1.02476e+07	7.52118e+06	7.54017e+06	7.52934e+06
152	High	Master Protein	P63028	Translationally-controlled tumor protein OS=Mus musculus OX=10090 GN=Tpt1 PE=1 SV=1	0	FALSE	91.015	70	10	373	10	1	172	19.5	4.86	594.19	0	5.83545e+06	5.69224e+06	6.36464e+06	5.55035e+06	5.11866e+06	5.65031e+06	6.34367e+06	6.17197e+06	5.82935e+06	5.23264e+06	5.00744e+06	5.22151e+06	5.21342e+06	4.90905e+06	5.00576e+06	6.15996e+06	7.46208e+06	6.33864e+06
153	High	Master Protein	P60335	Poly(rC)-binding protein 1 OS=Mus musculus OX=10090 GN=Pcbp1 PE=1 SV=1	0	FALSE	90.852	45	13	234	8	1	356	37.5	7.09	406.81	5	5.25362e+06	5.21994e+06	5.09218e+06	3.64204e+06	3.48379e+06	3.49729e+06	3.3671e+06	3.298e+06	3.47974e+06	4.30271e+06	4.2228e+06	4.36113e+06	5.49615e+06	5.11959e+06	5.61703e+06	5.01565e+06	4.92818e+06	4.91213e+06
154	High	Master Protein	Q9WVA2	Mitochondrial import inner membrane translocase subunit Tim8 A OS=Mus musculus OX=10090 GN=Timm8a1 PE=1 SV=1	0	FALSE	90.709	89	8	350	8	1	97	11	5.16	616.41	0	6.01989e+06	5.91371e+06	5.67746e+06	3.22814e+06	3.36728e+06	3.15996e+06	6.33741e+06	5.95889e+06	6.17182e+06	1.22997e+07	1.23003e+07	1.18007e+07	5.62551e+06	4.85968e+06	6.58223e+06	4.56384e+06	4.37612e+06	4.33132e+06	Acetyl [N-Term]
155	High	Master Protein	O70251	Elongation factor 1-beta OS=Mus musculus OX=10090 GN=Eef1b PE=1 SV=5	0	FALSE	90.542	53	12	581	12	1	225	24.7	4.69	972.4	0	1.24801e+07	1.1628e+07	1.12443e+07	6.74886e+06	6.94155e+06	7.1742e+06	7.05458e+06	7.37797e+06	7.06428e+06	1.41696e+07	1.44937e+07	1.36797e+07	9.66019e+06	9.23219e+06	9.56068e+06	8.96363e+06	9.09302e+06	8.58203e+06
156	High	Master Protein	P97351	40S ribosomal protein S3a OS=Mus musculus OX=10090 GN=Rps3a PE=1 SV=3	0	FALSE	89.832	44	12	159	12	1	264	29.9	9.73	199.15	0	8.08929e+06	8.06957e+06	8.33974e+06	2.30267e+06	2.27176e+06	2.54201e+06	3.7162e+06	3.50607e+06	3.46467e+06	1.77664e+06	1.67865e+06	1.69403e+06	1.30174e+06	1.44063e+06	1.39594e+06	2.91571e+06	3.12105e+06	2.99274e+06
157	High	Master Protein	O08807	Peroxiredoxin-4 OS=Mus musculus OX=10090 GN=Prdx4 PE=1 SV=1	0	FALSE	89.513	50	13	398	11	1	274	31	7.15	932.18	0	6.33554e+06	6.04267e+06	6.41056e+06	4.31661e+06	4.28902e+06	4.21986e+06	4.30917e+06	4.16778e+06	4.06655e+06	7.29766e+06	7.772e+06	7.36281e+06	6.92704e+06	7.42341e+06	6.75417e+06	4.77933e+06	4.94215e+06	5.39397e+06
158	High	Master Protein	P21614	Vitamin D-binding protein OS=Mus musculus OX=10090 GN=Gc PE=1 SV=2	0	FALSE	89.351	30	14	459	14	1	476	53.6	5.5	328.08	0	4.46724e+06	4.66737e+06	4.48884e+06	3.07159e+06	3.14014e+06	2.96333e+06	4.40923e+06	4.11661e+06	4.09705e+06	3.42442e+06	3.4782e+06	3.52894e+06	2.10323e+06	2.10888e+06	2.10194e+06	4.82933e+06	4.93245e+06	4.83677e+06
159	High	Master Protein	Q8BG05	Heterogeneous nuclear ribonucleoprotein A3 OS=Mus musculus OX=10090 GN=Hnrnpa3 PE=1 SV=1	0	FALSE	88.896	35	12	242	12	1	379	39.6	9.01	252.25	0	3.42138e+06	3.44115e+06	3.25872e+06	3.61073e+06	3.77928e+06	3.54818e+06	4.81844e+06	4.75915e+06	4.77209e+06	5.09619e+06	5.48297e+06	5.16104e+06	6.59492e+06	6.47563e+06	6.69818e+06	4.87797e+06	5.14334e+06	4.79708e+06	Acetyl [N-Term]
160	High	Master Protein	P14148	60S ribosomal protein L7 OS=Mus musculus OX=10090 GN=Rpl7 PE=1 SV=2	0	FALSE	88.06	59	20	412	20	1	270	31.4	10.89	736.88	0	9.77364e+06	9.6461e+06	9.94078e+06	3.30232e+06	3.44322e+06	3.40452e+06	9.06378e+06	9.04577e+06	8.91933e+06	6.07181e+06	6.43449e+06	6.65071e+06	3.60754e+06	3.62422e+06	3.52013e+06	9.12107e+06	9.07548e+06	8.83183e+06	Acetyl [N-Term]
161	High	Master Protein	P38060	Hydroxymethylglutaryl-CoA lyase, mitochondrial OS=Mus musculus OX=10090 GN=Hmgcl PE=1 SV=2	0	FALSE	87.854	41	10	368	10	1	325	34.2	8.41	312.95	0	5.54257e+06	5.13207e+06	5.20371e+06	3.03093e+06	2.52305e+06	2.95355e+06	4.5852e+06	4.78856e+06	4.5277e+06	6.48979e+06	5.96217e+06	6.05754e+06	3.39565e+06	2.97359e+06	3.45834e+06	5.09706e+06	4.38066e+06	5.61229e+06
162	High	Master Protein	Q60605	Myosin light polypeptide 6 OS=Mus musculus OX=10090 GN=Myl6 PE=1 SV=3	0	FALSE	86.981	67	9	606	9	1	151	16.9	4.65	878.11	0	1.10046e+07	1.01403e+07	1.04577e+07	7.14398e+06	7.19841e+06	7.14825e+06	8.51096e+06	8.24196e+06	8.41833e+06	7.33698e+06	7.62089e+06	7.92787e+06	1.13664e+07	1.12586e+07	1.16209e+07	7.05942e+06	6.93512e+06	6.92204e+06
163	High	Master Protein	Q9WVL0	Maleylacetoacetate isomerase OS=Mus musculus OX=10090 GN=Gstz1 PE=1 SV=1	0	FALSE	84.482	61	10	263	10	1	216	24.3	7.85	250.44	0	5.54201e+06	5.32936e+06	4.82355e+06	1.49291e+06	1.71359e+06	1.52672e+06	6.40682e+06	6.48561e+06	6.23826e+06	2.086e+06	1.79536e+06	1.60137e+06	1.25626e+06	1.13888e+06	1.23114e+06	4.1077e+06	4.05181e+06	4.06324e+06
164	High	Master Protein	P40936	Indolethylamine N-methyltransferase OS=Mus musculus OX=10090 GN=Inmt PE=1 SV=1	0	FALSE	84.446	45	10	81	10	1	264	29.4	6.39	147.17	0	3.09026e+06	2.71378e+06	3.14763e+06	1.76481e+06	1.78727e+06	2.05666e+06	6.77949e+06	6.69366e+06	6.8236e+06	1.68272e+06	1.77609e+06	1.37794e+06	785918	870518	975045	2.41e+06	2.34936e+06	2.35559e+06
165	High	Master Protein	Q9QXT0	Protein canopy homolog 2 OS=Mus musculus OX=10090 GN=Cnpy2 PE=1 SV=1	0	FALSE	84.309	63	12	357	12	1	182	20.8	5.07	711.75	0	6.12229e+06	6.26952e+06	6.28853e+06	3.72466e+06	3.84524e+06	3.95849e+06	5.49162e+06	5.77495e+06	5.35267e+06	6.72053e+06	6.59434e+06	6.67699e+06	6.78362e+06	6.47233e+06	6.38268e+06	4.50967e+06	4.47422e+06	4.33374e+06
166	High	Master Protein	O09159	Lysosomal alpha-mannosidase OS=Mus musculus OX=10090 GN=Man2b1 PE=1 SV=4	0	FALSE	84.09	18	13	130	13	1	1013	114.6	8.13	176.19	0	2.1932e+06	2.50992e+06	2.24566e+06	3.4406e+06	3.36314e+06	3.29891e+06	2.08331e+06	2.08693e+06	2.06694e+06	3.38271e+06	3.13937e+06	3.17776e+06	4.71177e+06	4.7652e+06	4.8482e+06	2.14736e+06	2.42924e+06	2.22396e+06
167	High	Master Protein	O08997	Copper transport protein ATOX1 OS=Mus musculus OX=10090 GN=Atox1 PE=1 SV=1	0	FALSE	84.045	69	6	277	6	1	68	7.3	6.51	728.13	0	2.35272e+06	2.39172e+06	2.1791e+06	1.10652e+07	1.10187e+07	1.11291e+07	9.15782e+06	9.06472e+06	8.94007e+06	1.74882e+06	1.73328e+06	3.63437e+06	1.37863e+07	1.29307e+07	1.46061e+07	9.92175e+06	9.79274e+06	9.88378e+06
168	High	Master Protein	P14152	Malate dehydrogenase, cytoplasmic OS=Mus musculus OX=10090 GN=Mdh1 PE=1 SV=3	0	FALSE	84.025	54	14	179	14	1	334	36.5	6.58	305.84	0	3.05794e+06	3.16073e+06	3.38133e+06	2.29295e+06	2.20848e+06	1.72692e+06	8.30859e+06	8.60256e+06	8.50088e+06	2.3621e+06	2.16065e+06	2.1682e+06	1.50784e+06	1.42983e+06	1.35845e+06	4.69251e+06	4.63294e+06	4.66791e+06
169	High	Master Protein	P63158	High mobility group protein B1 OS=Mus musculus OX=10090 GN=Hmgb1 PE=1 SV=2	0	FALSE	83.614	38	10	312	10	1	215	24.9	5.74	482.52	0	1.14031e+07	1.11061e+07	1.14507e+07	3.04198e+06	3.08533e+06	3.15143e+06	6.41596e+06	6.39606e+06	6.51928e+06	5.81841e+06	6.32505e+06	6.57843e+06	5.27613e+06	5.29485e+06	5.22883e+06	6.54232e+06	6.30452e+06	6.6803e+06
170	High	Master Protein	Q60866	Phosphotriesterase-related protein OS=Mus musculus OX=10090 GN=Pter PE=1 SV=1	0	FALSE	83.531	44	12	319	12	1	349	39.2	6.67	605.19	0	2.67818e+06	2.30518e+06	2.80202e+06	5.50033e+06	5.32805e+06	5.34282e+06	6.1208e+06	5.85929e+06	5.86656e+06	2.32715e+06	3.27401e+06	3.42929e+06	7.65051e+06	7.62094e+06	7.58209e+06	3.53724e+06	3.49509e+06	3.48982e+06
171	High	Master Protein	Q923D2	Flavin reductase (NADPH) OS=Mus musculus OX=10090 GN=Blvrb PE=1 SV=3	0	FALSE	82.2	70	11	202	11	1	206	22.2	7.01	253.35	0	3.18775e+06	3.4559e+06	3.82008e+06	2.67364e+06	3.0879e+06	2.84587e+06	2.19251e+06	2.09259e+06	2.33752e+06	1.94012e+06	1.99395e+06	2.30407e+06	1.33981e+06	1.59947e+06	1.32785e+06	2.26933e+06	2.21511e+06	2.53504e+06
172	High	Master Protein	P62259	14-3-3 protein epsilon OS=Mus musculus OX=10090 GN=Ywhae PE=1 SV=1	0	FALSE	81.931	54	14	268	13	1	255	29.2	4.74	466.71	1	6.58772e+06	6.76776e+06	6.53773e+06	4.81143e+06	4.94214e+06	5.93071e+06	6.91981e+06	6.82004e+06	6.8192e+06	9.23594e+06	8.64232e+06	8.41442e+06	6.95698e+06	6.07e+06	6.92225e+06	6.32644e+06	6.20768e+06	6.00468e+06	Acetyl [N-Term]
173	High	Master Protein	Q8R3Q6	Coiled-coil domain-containing protein 58 OS=Mus musculus OX=10090 GN=Ccdc58 PE=1 SV=1	0	FALSE	81.768	55	7	194	7	1	144	16.7	8.16	478.25	0	2.13645e+06	2.11163e+06	2.26692e+06	3.81165e+06	3.83855e+06	3.80831e+06	3.07828e+06	2.84285e+06	2.83814e+06	1.45984e+06	2.49613e+06	1.62154e+06	5.05663e+06	4.9272e+06	5.13536e+06	3.08388e+06	3.17972e+06	2.96053e+06
174	High	Master Protein	P47911	60S ribosomal protein L6 OS=Mus musculus OX=10090 GN=Rpl6 PE=1 SV=3	0	FALSE	81.571	43	15	266	15	1	296	33.5	10.7	409.16	0	8.76518e+06	8.53106e+06	8.14335e+06	3.3203e+06	2.33132e+06	2.35781e+06	6.31033e+06	6.02323e+06	5.6718e+06	5.85899e+06	5.90692e+06	6.14639e+06	2.65515e+06	2.54188e+06	2.90277e+06	4.68756e+06	4.765e+06	4.35893e+06
175	High	Master Protein	P40142	Transketolase OS=Mus musculus OX=10090 GN=Tkt PE=1 SV=1	0	FALSE	81.537	30	12	131	12	1	623	67.6	7.5	132.62	0	1.97955e+06	2.05603e+06	1.98364e+06	1.57701e+06	1.64892e+06	1.4827e+06	2.99119e+06	2.88729e+06	3.0028e+06	2.23295e+06	1.98121e+06	1.93029e+06	1.56077e+06	1.57557e+06	1.46621e+06	2.2794e+06	2.35663e+06	2.39247e+06
176	High	Master Protein	Q921H8	3-ketoacyl-CoA thiolase A, peroxisomal OS=Mus musculus OX=10090 GN=Acaa1a PE=1 SV=1	0	FALSE	81.072	34	9	216	1	1	424	43.9	8.44	146.73	0	542113	549512	487184	100111	92385.6	71269.4	131728	141121	134363	254139	221083	215335	54412.2	43757.5	47773.1	180940	194657	195639
177	High	Master Protein	Q9CZM2	60S ribosomal protein L15 OS=Mus musculus OX=10090 GN=Rpl15 PE=1 SV=4	0	FALSE	80.927	47	12	457	12	1	204	24.1	11.62	656.62	0	9.61182e+06	8.92983e+06	9.34673e+06	3.45225e+06	3.58363e+06	3.34297e+06	7.46527e+06	7.62421e+06	7.61148e+06	1.21996e+07	1.21401e+07	1.11563e+07	8.80345e+06	8.62328e+06	8.6105e+06	1.10275e+07	9.98684e+06	1.10491e+07
178	High	Master Protein	P63101	14-3-3 protein zeta/delta OS=Mus musculus OX=10090 GN=Ywhaz PE=1 SV=1	0	FALSE	80.665	56	13	271	11	1	245	27.8	4.79	450.67	1	4.39438e+06	4.27604e+06	4.47767e+06	4.35683e+06	4.4381e+06	4.58478e+06	5.17976e+06	5.15119e+06	4.93301e+06	4.1928e+06	4.06783e+06	5.11547e+06	4.5837e+06	4.73362e+06	4.6439e+06	4.09456e+06	3.96742e+06	4.17343e+06	Acetyl [N-Term]
179	High	Master Protein	P52503	NADH dehydrogenase [ubiquinone] iron-sulfur protein 6, mitochondrial OS=Mus musculus OX=10090 GN=Ndufs6 PE=1 SV=2	0	FALSE	80.54	59	7	333	7	1	116	13	8.65	508.76	0	4.83883e+06	5.19891e+06	5.07614e+06	4.80245e+06	5.54197e+06	5.55412e+06	3.8217e+06	3.78834e+06	3.60562e+06	5.38039e+06	5.46671e+06	5.69383e+06	6.9963e+06	7.65988e+06	7.73408e+06	6.61807e+06	5.76263e+06	5.96753e+06
180	High	Master Protein	Q8R086	Sulfite oxidase, mitochondrial OS=Mus musculus OX=10090 GN=Suox PE=1 SV=2	0	FALSE	80.484	40	12	164	12	1	546	60.7	6.54	56.39	0	1.86321e+06	2.2894e+06	1.83028e+06	2.91417e+06	2.73088e+06	2.72736e+06	2.46907e+06	2.41651e+06	2.37049e+06	2.55801e+06	2.5543e+06	2.52164e+06	1.51783e+06	1.48728e+06	1.59156e+06	2.42813e+06	2.56679e+06	2.53361e+06
181	High	Master Protein	Q61171	Peroxiredoxin-2 OS=Mus musculus OX=10090 GN=Prdx2 PE=1 SV=3	0	FALSE	80.448	28	6	281	6	1	198	21.8	5.41	489.35	0	4.99323e+06	5.03255e+06	5.01178e+06	3.41755e+06	3.69079e+06	3.5483e+06	4.80592e+06	4.34485e+06	4.47121e+06	1.76278e+06	1.23782e+06	1.27451e+06	3.32085e+06	3.10692e+06	3.1186e+06	3.68951e+06	3.86176e+06	3.66199e+06
182	High	Master Protein	Q8BGD9	Eukaryotic translation initiation factor 4B OS=Mus musculus OX=10090 GN=Eif4b PE=1 SV=1	0	FALSE	80.322	34	14	334	14	1	611	68.8	5.67	218.29	0	2.96593e+06	3.46776e+06	3.27423e+06	2.92996e+06	2.8306e+06	2.94122e+06	2.5711e+06	2.46494e+06	2.5857e+06	3.26845e+06	3.36338e+06	3.20474e+06	3.93253e+06	4.16955e+06	3.86549e+06	3.14948e+06	3.15014e+06	2.99961e+06
183	High	Master Protein	P51859	Hepatoma-derived growth factor OS=Mus musculus OX=10090 GN=Hdgf PE=1 SV=2	0	FALSE	78.687	60	10	206	10	1	237	26.3	4.83	353.08	0	3.23745e+06	3.42557e+06	3.40569e+06	4.41184e+06	4.63419e+06	4.55992e+06	5.81668e+06	6.08194e+06	6.07202e+06	5.19879e+06	4.80296e+06	5.24441e+06	8.1316e+06	7.9194e+06	8.12253e+06	5.15007e+06	4.91403e+06	5.04764e+06
184	High	Master Protein	Q9D855	Cytochrome b-c1 complex subunit 7 OS=Mus musculus OX=10090 GN=Uqcrb PE=1 SV=3	0	FALSE	78.674	59	9	170	9	1	111	13.5	9.11	475.64	0	8.51475e+06	9.32026e+06	8.53182e+06	2.95444e+06	3.04705e+06	2.90056e+06	3.29995e+06	3.65924e+06	3.48294e+06	4.61277e+06	4.05643e+06	4.30828e+06	1.54126e+06	1.38219e+06	1.66091e+06	4.22209e+06	4.05663e+06	4.32273e+06
185	High	Master Protein	P70670	Nascent polypeptide-associated complex subunit alpha, muscle-specific form OS=Mus musculus OX=10090 GN=Naca PE=1 SV=2	0	FALSE	77.583	4	9	320	9	1	2187	220.4	9.35	586.2	0	2.9944e+06	3.01505e+06	3.25857e+06	5.75532e+06	5.81244e+06	5.93419e+06	7.25405e+06	7.35229e+06	7.38869e+06	1.61462e+06	1.94694e+06	3.17898e+06	9.88755e+06	1.01497e+07	1.01224e+07	7.43008e+06	7.31731e+06	7.03827e+06
186	High	Master Protein	P55050	Fatty acid-binding protein, intestinal OS=Mus musculus OX=10090 GN=Fabp2 PE=1 SV=2	0	FALSE	77.107	56	11	349	11	1	132	15.1	7.24	731.36	0	4.959e+06	4.45955e+06	4.56281e+06	9.45748e+06	9.73885e+06	9.4435e+06	8.42928e+06	8.29886e+06	8.25443e+06	7.8661e+06	6.05317e+06	7.00322e+06	8.76094e+06	9.1818e+06	8.68437e+06	7.04478e+06	6.82598e+06	6.99186e+06
187	High	Master Protein	P99024	Tubulin beta-5 chain OS=Mus musculus OX=10090 GN=Tubb5 PE=1 SV=1	0	FALSE	77.009	39	11	157	2	1	444	49.6	4.89	279.9	0	202756	214991	197842	341960	392518	304694	473261	441568	413917	575820	630948	486560	760303	725217	760949	384402	512157	500682
188	High	Master Protein	P05202	Aspartate aminotransferase, mitochondrial OS=Mus musculus OX=10090 GN=Got2 PE=1 SV=1	0	FALSE	76.948	33	11	136	11	1	430	47.4	9	244.51	0	2.27879e+06	2.28783e+06	2.32872e+06	1.47174e+06	1.42132e+06	1.69835e+06	4.53144e+06	4.58827e+06	4.53547e+06	1.65808e+06	1.70296e+06	1.27645e+06	1.22018e+06	1.24597e+06	1.21926e+06	3.13224e+06	2.93571e+06	2.97432e+06
189	High	Master Protein	P61358	60S ribosomal protein L27 OS=Mus musculus OX=10090 GN=Rpl27 PE=1 SV=2	0	FALSE	76.642	56	10	296	10	1	136	15.8	10.56	496.39	0	5.77319e+06	5.87238e+06	5.51893e+06	2.68925e+06	2.89551e+06	2.93826e+06	8.54401e+06	8.59014e+06	8.55149e+06	4.22814e+06	3.32042e+06	3.46593e+06	4.31057e+06	4.25974e+06	4.28621e+06	8.56764e+06	8.0663e+06	8.39222e+06
190	High	Master Protein	P10639	Thioredoxin OS=Mus musculus OX=10090 GN=Txn PE=1 SV=3	0	FALSE	75.979	67	9	534	9	1	105	11.7	4.92	1006.36	0	7.67903e+06	5.97337e+06	8.04283e+06	1.71729e+07	1.78223e+07	1.82202e+07	2.16868e+07	2.08197e+07	2.1381e+07	1.28461e+07	9.10944e+06	1.06276e+07	2.30963e+07	2.40326e+07	2.31604e+07	1.49205e+07	1.46816e+07	1.51453e+07
191	High	Master Protein	Q9WTP6	Adenylate kinase 2, mitochondrial OS=Mus musculus OX=10090 GN=Ak2 PE=1 SV=5	0	FALSE	74.499	51	12	162	12	1	239	26.5	7.39	216.77	0	6.54347e+06	6.54553e+06	6.46138e+06	3.13002e+06	2.871e+06	2.47383e+06	4.02458e+06	3.98481e+06	4.23204e+06	3.24758e+06	3.6662e+06	3.66716e+06	2.52165e+06	2.70177e+06	2.22406e+06	3.11849e+06	3.102e+06	3.12841e+06
192	High	Master Protein	Q01768	Nucleoside diphosphate kinase B OS=Mus musculus OX=10090 GN=Nme2 PE=1 SV=1	0	FALSE	74.25	78	10	461	5	1	152	17.4	7.5	839.02	5	9.07028e+06	8.97227e+06	8.9699e+06	6.90707e+06	6.83844e+06	6.83302e+06	7.91998e+06	7.98549e+06	8.22963e+06	4.75285e+06	5.08865e+06	4.96569e+06	6.31564e+06	6.25102e+06	6.44695e+06	1.20889e+07	1.13668e+07	1.20653e+07
193	High	Master Protein	P54728	UV excision repair protein RAD23 homolog B OS=Mus musculus OX=10090 GN=Rad23b PE=1 SV=2	0	FALSE	74.232	34	11	207	10	1	416	43.5	4.83	198.88	1	2.82109e+06	3.11379e+06	2.65806e+06	3.33258e+06	3.41367e+06	3.313e+06	3.0774e+06	3.34123e+06	3.48535e+06	3.46677e+06	2.8447e+06	3.78752e+06	4.67861e+06	4.64098e+06	4.65138e+06	3.18765e+06	3.13258e+06	3.24314e+06
194	High	Master Protein	Q62426	Cystatin-B OS=Mus musculus OX=10090 GN=Cstb PE=1 SV=1	0	FALSE	74.152	74	6	245	6	1	98	11	7.39	563.08	0	1.77495e+06	1.66811e+06	1.4557e+06	8.33e+06	8.71148e+06	8.84724e+06	8.72847e+06	8.55054e+06	8.63742e+06	4.5832e+06	3.80516e+06	5.75375e+06	1.22839e+07	1.1662e+07	1.20444e+07	6.91135e+06	7.11076e+06	6.92658e+06	Acetyl [N-Term]
195	High	Master Protein	Q9DB15	39S ribosomal protein L12, mitochondrial OS=Mus musculus OX=10090 GN=Mrpl12 PE=1 SV=2	0	FALSE	73.85	55	14	296	14	1	201	21.7	9.29	330.58	0	5.47621e+06	5.24572e+06	5.60099e+06	4.60815e+06	4.5296e+06	4.26713e+06	3.41407e+06	3.77123e+06	3.65334e+06	5.26775e+06	5.46158e+06	5.34401e+06	6.61495e+06	6.47685e+06	6.30269e+06	6.41504e+06	6.47164e+06	6.7884e+06
196	High	Master Protein	Q9D3D9	ATP synthase subunit delta, mitochondrial OS=Mus musculus OX=10090 GN=Atp5f1d PE=1 SV=1	0	FALSE	72.854	65	7	1001	7	1	168	17.6	5.08	669.55	0	5.69871e+06	5.60885e+06	6.32946e+06	8.06525e+06	7.92708e+06	7.97673e+06	7.22152e+06	7.02813e+06	7.44087e+06	5.37387e+06	5.06626e+06	5.00867e+06	1.10575e+07	1.10657e+07	1.07367e+07	8.16188e+06	8.69261e+06	1.04189e+07
197	High	Master Protein	A2AS89	Agmatinase, mitochondrial OS=Mus musculus OX=10090 GN=Agmat PE=1 SV=1	0	FALSE	72.812	59	10	375	10	1	358	38.2	7.87	835.19	0	7.99085e+06	8.05363e+06	7.90396e+06	5.32484e+06	5.4633e+06	5.21861e+06	5.56575e+06	5.43619e+06	5.25797e+06	4.42928e+06	4.35312e+06	4.71127e+06	6.21047e+06	6.12908e+06	6.27e+06	4.39768e+06	4.29549e+06	4.05097e+06
198	High	Master Protein	Q9CZX8	40S ribosomal protein S19 OS=Mus musculus OX=10090 GN=Rps19 PE=1 SV=3	0	FALSE	71.902	68	14	213	14	1	145	16.1	10.4	411.69	0	1.41466e+07	1.38591e+07	1.53209e+07	2.99121e+06	4.78679e+06	2.59926e+06	4.9962e+06	5.07255e+06	4.92577e+06	5.9257e+06	6.87154e+06	7.4176e+06	2.6308e+06	2.76751e+06	3.17923e+06	5.10776e+06	5.14365e+06	5.10098e+06
199	High	Master Protein	Q9CXI5	Mesencephalic astrocyte-derived neurotrophic factor OS=Mus musculus OX=10090 GN=Manf PE=1 SV=1	0	FALSE	71.831	35	6	268	6	1	179	20.4	8.07	423.05	0	5.7999e+06	6.01478e+06	6.17695e+06	3.02357e+06	3.16174e+06	3.25732e+06	3.8335e+06	3.75578e+06	3.73316e+06	3.7774e+06	4.03467e+06	3.85394e+06	4.15132e+06	4.37792e+06	4.20758e+06	6.58969e+06	6.53617e+06	6.63701e+06
200	High	Master Protein	Q9CQR2	40S ribosomal protein S21 OS=Mus musculus OX=10090 GN=Rps21 PE=1 SV=1	0	FALSE	71.352	69	8	330	8	1	83	9.1	8.51	996.98	0	8.65186e+06	8.70383e+06	8.6451e+06	4.95031e+06	5.19434e+06	5.12381e+06	6.54994e+06	6.88303e+06	6.25464e+06	1.24534e+07	1.17499e+07	1.25237e+07	8.37263e+06	8.13208e+06	8.64181e+06	7.36272e+06	7.46662e+06	7.15281e+06	Acetyl [N-Term]
201	High	Master Protein	P62751	60S ribosomal protein L23a OS=Mus musculus OX=10090 GN=Rpl23a PE=1 SV=1	0	FALSE	71.025	49	12	173	12	1	156	17.7	10.45	255.22	0	3.90455e+06	4.13134e+06	4.03081e+06	1.88709e+06	1.95613e+06	1.97229e+06	3.74494e+06	4.40174e+06	4.38092e+06	7.82882e+06	7.26424e+06	7.83497e+06	6.75161e+06	6.30185e+06	6.38102e+06	5.66348e+06	5.57631e+06	5.1201e+06
202	High	Master Protein	Q8QZT1	Acetyl-CoA acetyltransferase, mitochondrial OS=Mus musculus OX=10090 GN=Acat1 PE=1 SV=1	0	FALSE	70.475	27	8	164	8	1	424	44.8	8.51	226	0	5.80269e+06	5.91211e+06	6.00803e+06	1.909e+06	2.67061e+06	1.88821e+06	3.90989e+06	4.51798e+06	4.60749e+06	2.32654e+06	2.39454e+06	1.907e+06	2.02094e+06	1.97979e+06	2.02727e+06	2.86689e+06	2.92229e+06	2.86064e+06
203	High	Master Protein	P35979	60S ribosomal protein L12 OS=Mus musculus OX=10090 GN=Rpl12 PE=1 SV=2	0	FALSE	70.368	58	9	224	9	1	165	17.8	9.42	398.12	0	2.08419e+06	2.07499e+06	2.02674e+06	1.53989e+06	1.64916e+06	1.48476e+06	1.66129e+06	1.79566e+06	1.7987e+06	3.48011e+06	4.25722e+06	3.51386e+06	4.30709e+06	4.58662e+06	4.81421e+06	3.20754e+06	3.08695e+06	3.28138e+06
204	High	Master Protein	Q9DBF1	Alpha-aminoadipic semialdehyde dehydrogenase OS=Mus musculus OX=10090 GN=Aldh7a1 PE=1 SV=4	0	FALSE	70.212	31	13	117	13	1	539	58.8	7.47	116.19	0	2.28101e+06	2.01662e+06	2.22587e+06	2.55749e+06	2.58034e+06	2.55762e+06	3.63235e+06	3.56528e+06	4.09721e+06	1.89838e+06	2.05529e+06	1.89767e+06	1.70768e+06	1.49044e+06	1.59472e+06	2.89869e+06	3.01853e+06	2.81975e+06
205	High	Master Protein	P57776	Elongation factor 1-delta OS=Mus musculus OX=10090 GN=Eef1d PE=1 SV=3	0	FALSE	69.875	31	7	213	7	1	281	31.3	5.02	389.96	0	4.34741e+06	4.38264e+06	4.40193e+06	1.96294e+06	2.08553e+06	2.06916e+06	2.51309e+06	2.64617e+06	2.47407e+06	3.0251e+06	3.15643e+06	3.46851e+06	2.53488e+06	2.49973e+06	2.64887e+06	3.6172e+06	3.63496e+06	3.59111e+06
206	High	Master Protein	P52196	Thiosulfate sulfurtransferase OS=Mus musculus OX=10090 GN=Tst PE=1 SV=3	0	FALSE	69.798	36	10	131	10	1	297	33.4	7.85	210.39	0	5.14879e+06	5.18511e+06	5.1324e+06	2.28316e+06	2.07773e+06	2.16049e+06	4.33819e+06	4.58757e+06	4.52311e+06	2.91208e+06	2.55408e+06	2.79943e+06	1.13314e+06	1.13548e+06	1.18079e+06	3.33312e+06	3.18329e+06	3.11689e+06
207	High	Master Protein	P14206	40S ribosomal protein SA OS=Mus musculus OX=10090 GN=Rpsa PE=1 SV=4	0	FALSE	69.004	46	8	274	8	1	295	32.8	4.87	571.54	0	8.32932e+06	8.4518e+06	8.26241e+06	3.01516e+06	2.87001e+06	2.88256e+06	4.09001e+06	4.09292e+06	3.81958e+06	4.86415e+06	4.66653e+06	4.75787e+06	2.3529e+06	1.95919e+06	2.07275e+06	4.91585e+06	4.73872e+06	4.6332e+06
208	High	Master Protein	P07901	Heat shock protein HSP 90-alpha OS=Mus musculus OX=10090 GN=Hsp90aa1 PE=1 SV=4	0	FALSE	68.891	17	10	96	5	1	733	84.7	5.01	151.36	0	801340	784550	726310	522941	621519	638836	555578	657368	660860	2.06528e+06	2.02853e+06	2.06762e+06	1.57335e+06	1.68901e+06	1.7716e+06	1.54617e+06	1.56167e+06	1.47833e+06
209	High	Master Protein	Q64152	Transcription factor BTF3 OS=Mus musculus OX=10090 GN=Btf3 PE=1 SV=3	0	FALSE	68.753	57	9	369	7	1	204	22	9.52	258.14	0	4.148e+06	4.04038e+06	4.0807e+06	2.6982e+06	2.6896e+06	2.64228e+06	2.59555e+06	2.61177e+06	2.57661e+06	4.05472e+06	3.96791e+06	4.13137e+06	4.3575e+06	4.58784e+06	4.47364e+06	4.0762e+06	4.12925e+06	4.28438e+06
210	High	Master Protein	Q9D0M5	Dynein light chain 2, cytoplasmic OS=Mus musculus OX=10090 GN=Dynll2 PE=1 SV=1	0	FALSE	68.196	65	7	141	7	1	89	10.3	7.37	358.95	0	955584	1.15279e+06	1.27654e+06	3.75009e+06	3.80097e+06	3.77887e+06	2.6874e+06	2.58161e+06	2.62996e+06	3.58546e+06	3.51634e+06	2.4966e+06	4.77411e+06	5.05728e+06	4.64046e+06	3.34158e+06	3.35111e+06	3.3709e+06
211	High	Master Protein	Q9CQ65	S-methyl-5'-thioadenosine phosphorylase OS=Mus musculus OX=10090 GN=Mtap PE=1 SV=1	0	FALSE	67.154	40	8	221	8	1	283	31	7.14	203.58	0	1.78107e+06	1.91739e+06	1.62692e+06	2.94975e+06	3.0037e+06	3.04932e+06	2.84019e+06	2.80769e+06	2.66493e+06	1.96964e+06	1.86248e+06	1.8619e+06	3.47497e+06	3.32374e+06	3.5312e+06	1.76805e+06	1.82984e+06	1.8425e+06
212	High	Master Protein	P06151	L-lactate dehydrogenase A chain OS=Mus musculus OX=10090 GN=Ldha PE=1 SV=3	0	FALSE	66.44	33	10	115	10	1	332	36.5	7.74	130.27	0	1.69247e+06	2.45605e+06	2.2889e+06	2.51979e+06	1.20087e+06	1.09132e+06	5.0626e+06	5.07656e+06	4.81173e+06	2.05639e+06	2.07434e+06	2.07066e+06	1.51791e+06	1.24723e+06	1.38716e+06	3.59187e+06	3.61332e+06	3.54663e+06
213	High	Master Protein	P63276	40S ribosomal protein S17 OS=Mus musculus OX=10090 GN=Rps17 PE=1 SV=2	0	FALSE	65.596	61	8	332	8	1	135	15.5	9.85	281.17	0	5.93653e+06	5.81953e+06	5.90832e+06	3.34556e+06	3.26515e+06	2.85007e+06	3.68339e+06	4.02818e+06	3.66173e+06	3.59644e+06	3.3269e+06	3.67582e+06	4.47986e+06	4.9277e+06	5.22021e+06	3.70287e+06	3.814e+06	3.68379e+06
214	High	Master Protein	Q9D8E6	60S ribosomal protein L4 OS=Mus musculus OX=10090 GN=Rpl4 PE=1 SV=3	0	FALSE	65.525	31	15	158	15	1	419	47.1	11	197.71	0	3.73899e+06	3.70856e+06	3.68819e+06	2.50239e+06	2.50287e+06	2.50912e+06	4.27934e+06	4.5691e+06	4.55181e+06	2.58313e+06	2.71222e+06	2.65225e+06	1.8416e+06	1.79691e+06	1.95125e+06	3.45641e+06	3.34589e+06	3.54195e+06
215	High	Master Protein	Q60598	Src substrate cortactin OS=Mus musculus OX=10090 GN=Cttn PE=1 SV=2	0	FALSE	65.489	29	12	144	12	1	546	61.2	5.4	122.07	0	2.33939e+06	2.31689e+06	2.38221e+06	1.54944e+06	1.70562e+06	1.74887e+06	1.82688e+06	1.63907e+06	1.55556e+06	2.62269e+06	2.31844e+06	2.59075e+06	2.77763e+06	2.77881e+06	2.57977e+06	2.06887e+06	2.00728e+06	1.96848e+06
216	High	Master Protein	O35381	Acidic leucine-rich nuclear phosphoprotein 32 family member A OS=Mus musculus OX=10090 GN=Anp32a PE=1 SV=1	0	FALSE	64.29	47	12	188	12	1	247	28.5	4.07	269.05	0	3.19285e+06	3.48862e+06	3.53161e+06	3.64372e+06	3.62438e+06	3.68393e+06	5.8003e+06	5.72185e+06	6.11066e+06	4.18834e+06	3.99222e+06	4.92519e+06	5.46918e+06	5.71065e+06	5.3577e+06	4.60507e+06	4.58424e+06	4.50745e+06	Acetyl [N-Term]
217	High	Master Protein	P43276	Histone H1.5 OS=Mus musculus OX=10090 GN=Hist1h1b PE=1 SV=2	0	FALSE	63.935	24	9	290	1	1	223	22.6	10.92	457.39	0	156403	143069	180121	175337	126991	267408	107465	214711	82953.4	227356	258004	296895	153744	168639	270681	49759.9	45455.8	298155
218	High	Master Protein	P09813	Apolipoprotein A-II OS=Mus musculus OX=10090 GN=Apoa2 PE=1 SV=2	0	FALSE	63.614	77	7	388	7	1	102	11.3	7.18	765.67	0	9.66742e+06	9.52284e+06	1.08482e+07	5.94683e+06	6.17178e+06	5.82612e+06	8.69151e+06	6.94743e+06	7.35282e+06	2.5492e+07	2.24168e+07	2.45941e+07	9.48884e+06	1.05175e+07	7.05644e+06	5.57157e+06	6.52836e+06	5.7211e+06
219	High	Master Protein	Q9CQH7	Transcription factor BTF3 homolog 4 OS=Mus musculus OX=10090 GN=Btf3l4 PE=1 SV=1	0	FALSE	63.441	86	10	410	8	1	158	17.3	6.35	280.44	2	4.50717e+06	4.56989e+06	4.76998e+06	2.54715e+06	2.61514e+06	2.84931e+06	2.44045e+06	2.74413e+06	2.57804e+06	7.13709e+06	7.46499e+06	7.28079e+06	4.10344e+06	4.09161e+06	4.23797e+06	4.38497e+06	3.52299e+06	4.32604e+06
220	High	Master Protein	Q91XE4	N-acyl-aromatic-L-amino acid amidohydrolase (carboxylate-forming) OS=Mus musculus OX=10090 GN=Acy3 PE=1 SV=1	0	FALSE	63.186	57	10	244	10	1	318	35.3	5.5	275.07	0	3.27917e+06	3.24734e+06	3.33151e+06	5.5402e+06	5.56897e+06	5.62847e+06	4.46244e+06	4.47186e+06	4.63824e+06	3.79253e+06	3.76682e+06	3.91149e+06	5.27698e+06	5.18087e+06	5.1698e+06	3.95145e+06	3.94987e+06	3.96052e+06
221	High	Master Protein	P19536	Cytochrome c oxidase subunit 5B, mitochondrial OS=Mus musculus OX=10090 GN=Cox5b PE=1 SV=1	0	FALSE	63.116	30	6	776	6	1	128	13.8	8.38	1412.26	0	1.0246e+07	1.00422e+07	1.04282e+07	1.33249e+07	1.37626e+07	1.43377e+07	1.2213e+07	1.19241e+07	1.24786e+07	4.85025e+06	4.76272e+06	5.06045e+06	1.91109e+07	1.85649e+07	1.94843e+07	1.38771e+07	1.40813e+07	1.39459e+07
222	High	Master Protein	Q91X72	Hemopexin OS=Mus musculus OX=10090 GN=Hpx PE=1 SV=2	0	FALSE	62.963	24	10	99	10	1	460	51.3	7.8	179.06	0	1.95083e+06	1.69444e+06	1.69117e+06	2.10552e+06	1.94013e+06	1.95897e+06	2.08364e+06	2.04287e+06	2.12434e+06	1.86772e+06	1.90391e+06	2.39417e+06	3.54926e+06	3.31002e+06	3.4539e+06	2.48519e+06	2.39103e+06	2.48346e+06
223	High	Master Protein	Q3U0V1	Far upstream element-binding protein 2 OS=Mus musculus OX=10090 GN=Khsrp PE=1 SV=2	0	FALSE	62.463	22	11	146	10	1	748	76.7	7.33	206.6	1	3.37959e+06	3.45564e+06	3.20692e+06	2.03109e+06	2.16831e+06	2.24154e+06	1.76072e+06	2.13216e+06	1.87887e+06	3.59553e+06	3.57684e+06	3.67599e+06	3.66122e+06	3.92484e+06	3.65949e+06	2.86928e+06	2.57611e+06	2.73602e+06
224	High	Master Protein	P68040	Receptor of activated protein C kinase 1 OS=Mus musculus OX=10090 GN=Rack1 PE=1 SV=3	0	FALSE	62.375	33	8	63	8	1	317	35.1	7.69	161.61	0	1.34265e+06	1.69371e+06	1.50836e+06	1.30947e+06	1.41214e+06	1.40309e+06	2.80846e+06	2.87286e+06	3.27674e+06	1.62973e+06	1.33605e+06	1.26737e+06	1.38065e+06	1.49301e+06	1.46166e+06	2.10042e+06	2.03232e+06	2.20158e+06
225	High	Master Protein	Q8R317	Ubiquilin-1 OS=Mus musculus OX=10090 GN=Ubqln1 PE=1 SV=1	0	FALSE	62.299	29	8	215	8	1	582	61.9	4.94	322.46	0	2.0644e+06	1.92532e+06	1.95742e+06	2.29704e+06	2.34778e+06	2.32889e+06	1.62797e+06	1.64046e+06	1.65098e+06	2.69132e+06	2.23587e+06	2.75855e+06	2.60815e+06	2.61816e+06	2.6061e+06	2.37755e+06	2.32746e+06	2.33256e+06
226	High	Master Protein	P55264	Adenosine kinase OS=Mus musculus OX=10090 GN=Adk PE=1 SV=2	0	FALSE	61.678	35	11	152	11	1	361	40.1	6.21	134.64	0	2.09393e+06	2.28412e+06	2.05437e+06	1.8482e+06	1.54714e+06	1.6586e+06	3.89283e+06	3.99345e+06	4.02853e+06	1.38945e+06	1.26687e+06	1.57753e+06	1.3965e+06	1.16091e+06	1.40074e+06	2.42943e+06	2.39733e+06	2.4002e+06
227	High	Master Protein	Q8CAY6	Acetyl-CoA acetyltransferase, cytosolic OS=Mus musculus OX=10090 GN=Acat2 PE=1 SV=2	0	FALSE	60.661	33	8	116	8	1	397	41.3	7.5	128.06	0	2.41072e+06	2.57112e+06	2.574e+06	833322	1.33047e+06	1.26053e+06	3.47307e+06	3.37524e+06	3.45396e+06	961323	1.10877e+06	1.11454e+06	927343	583651	539787	1.80014e+06	1.79449e+06	1.79045e+06
228	High	Master Protein	P99028	Cytochrome b-c1 complex subunit 6, mitochondrial OS=Mus musculus OX=10090 GN=Uqcrh PE=1 SV=2	0	FALSE	60.179	71	6	474	6	1	89	10.4	4.87	1151.15	0	6.47084e+06	6.5072e+06	7.06955e+06	1.23938e+07	1.20663e+07	1.35894e+07	1.29864e+07	1.1743e+07	1.11664e+07	8.66253e+06	8.95819e+06	9.04368e+06	1.73928e+07	1.72075e+07	1.74213e+07	9.6444e+06	1.0086e+07	9.76091e+06
229	High	Master Protein	Q8VCR7	Protein ABHD14B OS=Mus musculus OX=10090 GN=Abhd14b PE=1 SV=1	0	FALSE	60.054	69	7	182	7	1	210	22.4	6.27	308.93	0	4.21939e+06	4.24638e+06	4.14382e+06	2.48148e+06	2.54518e+06	2.40101e+06	3.392e+06	3.34485e+06	3.34813e+06	2.26388e+06	2.27838e+06	2.34152e+06	1.63234e+06	1.82655e+06	1.74987e+06	3.16143e+06	3.25486e+06	3.23481e+06
230	High	Master Protein	P62962	Profilin-1 OS=Mus musculus OX=10090 GN=Pfn1 PE=1 SV=2	0	FALSE	59.721	51	6	172	6	1	140	14.9	8.28	364.83	0	2.72713e+06	2.83057e+06	3.09903e+06	1.78075e+06	1.83483e+06	1.92182e+06	2.60897e+06	2.5689e+06	2.55135e+06	1.32343e+06	1.66725e+06	1.37679e+06	1.66527e+06	1.64496e+06	1.73481e+06	2.5747e+06	2.6255e+06	2.56685e+06
231	High	Master Protein	Q61646	Haptoglobin OS=Mus musculus OX=10090 GN=Hp PE=1 SV=1	0	FALSE	59.702	30	9	96	9	1	347	38.7	6.29	201.32	0	1.25279e+06	1.15976e+06	1.24737e+06	1.77907e+06	1.73336e+06	1.74145e+06	887540	943520	934790	2.12852e+06	2.01386e+06	2.48892e+06	3.95675e+06	3.78937e+06	3.76678e+06	2.79619e+06	2.83059e+06	2.78956e+06
232	High	Master Protein	P15532	Nucleoside diphosphate kinase A OS=Mus musculus OX=10090 GN=Nme1 PE=1 SV=1	0	FALSE	59.103	63	8	322	3	1	152	17.2	7.37	700.57	0	1.11073e+06	1.07048e+06	1.13513e+06	256450	277298	299740	349272	337924	345443	105865	176315	192201	147910	152085	157477	679291	661210	694164
233	High	Master Protein	Q8BH00	2-aminomuconic semialdehyde dehydrogenase OS=Mus musculus OX=10090 GN=Aldh8a1 PE=1 SV=1	0	FALSE	59.065	25	8	37	8	1	487	53.6	7.55	78.42	0	1.03868e+06	1.16134e+06	1.01931e+06	865610	911292	747524	2.06352e+06	2.12673e+06	2.10236e+06	797451	723859	818646	429612	419910	412784	1.1617e+06	1.10587e+06	1.14879e+06
234	High	Master Protein	P26350	Prothymosin alpha OS=Mus musculus OX=10090 GN=Ptma PE=1 SV=2	0	FALSE	58.968	23	5	285	5	1	111	12.2	3.79	356.51	0	893160	812512	758061	2.43239e+06	2.2608e+06	2.50839e+06	3.60156e+06	3.25696e+06	3.69816e+06	635871	567679	448475	6.47321e+06	6.76133e+06	6.53413e+06	2.45276e+06	2.11373e+06	2.44671e+06
235	High	Master Protein	P47955	60S acidic ribosomal protein P1 OS=Mus musculus OX=10090 GN=Rplp1 PE=1 SV=1	0	FALSE	58.295	71	4	433	4	1	114	11.5	4.32	880.71	0	1.17474e+07	1.14219e+07	1.09475e+07	7.66343e+06	7.51101e+06	7.60096e+06	7.33369e+06	7.38875e+06	6.40716e+06	1.55468e+07	1.57867e+07	1.59304e+07	1.0628e+07	1.04544e+07	1.10298e+07	8.78983e+06	9.63688e+06	8.82284e+06
236	High	Master Protein	Q9DBT9	Dimethylglycine dehydrogenase, mitochondrial OS=Mus musculus OX=10090 GN=Dmgdh PE=1 SV=1	0	FALSE	58.26	22	10	57	10	1	869	97.2	7.88	31.81	0	2.26511e+06	1.90852e+06	1.95479e+06	1.84853e+06	1.62314e+06	1.84565e+06	2.2218e+06	2.37173e+06	2.08945e+06	816763	823252	785983	669146	693780	538798	1.14421e+06	1.10689e+06	992949
237	High	Master Protein	P62908	40S ribosomal protein S3 OS=Mus musculus OX=10090 GN=Rps3 PE=1 SV=1	0	FALSE	58.154	51	11	67	11	1	243	26.7	9.66	93.19	0	2.58173e+06	2.09809e+06	3.00089e+06	1.48186e+06	1.6416e+06	1.6651e+06	3.03727e+06	2.99307e+06	3.17009e+06	1.24874e+06	1.18342e+06	1.38008e+06	1.1314e+06	1.08917e+06	1.12088e+06	1.86478e+06	1.83856e+06	1.81557e+06
238	High	Master Protein	P62075	Mitochondrial import inner membrane translocase subunit Tim13 OS=Mus musculus OX=10090 GN=Timm13 PE=1 SV=1	0	FALSE	58.133	69	7	123	7	1	95	10.5	8.18	214.15	0	3.68305e+06	3.59637e+06	3.61182e+06	1.75598e+06	1.5031e+06	1.65667e+06	2.77807e+06	3.12332e+06	3.02506e+06	2.60641e+06	2.8408e+06	2.83717e+06	1.28418e+06	1.95416e+06	2.11759e+06	3.74909e+06	3.79628e+06	4.05509e+06	Acetyl [N-Term]
239	High	Master Protein	P07759	Serine protease inhibitor A3K OS=Mus musculus OX=10090 GN=Serpina3k PE=1 SV=2	0	FALSE	57.576	23	6	39	3	1	418	46.9	5.16	56.3	3	1.89865e+06	1.86192e+06	1.84722e+06	969991	1.064e+06	1.03818e+06	892274	977025	994048	1.24382e+06	1.22207e+06	1.13222e+06	1.29517e+06	1.25227e+06	1.22883e+06	2.35703e+06	2.39596e+06	2.33023e+06
240	High	Master Protein	Q61207	Prosaposin OS=Mus musculus OX=10090 GN=Psap PE=1 SV=2	0	FALSE	57.54	18	8	233	8	1	557	61.4	5.19	369.89	0	2.12518e+06	1.83176e+06	2.14616e+06	4.76002e+06	4.92906e+06	4.61416e+06	4.69031e+06	4.46705e+06	4.63414e+06	4.40268e+06	4.71509e+06	3.6618e+06	9.24523e+06	9.29185e+06	9.32293e+06	3.5082e+06	3.23495e+06	3.43895e+06
241	High	Master Protein	O08677	Kininogen-1 OS=Mus musculus OX=10090 GN=Kng1 PE=1 SV=1	0	FALSE	56.893	11	9	195	9	1	661	73.1	6.54	248.01	0	3.76176e+06	3.65921e+06	3.75727e+06	1.8894e+06	1.75409e+06	1.8881e+06	2.87342e+06	3.14343e+06	2.73856e+06	2.49101e+06	2.93064e+06	3.00079e+06	1.87829e+06	1.71354e+06	1.64414e+06	2.23672e+06	2.35282e+06	2.26648e+06
242	High	Master Protein	Q9CR21	Acyl carrier protein, mitochondrial OS=Mus musculus OX=10090 GN=Ndufab1 PE=1 SV=1	0	FALSE	56.884	21	4	146	4	1	156	17.4	5.21	380.18	0	483463	800074	733928	3.29434e+06	3.46718e+06	3.30973e+06	6.43623e+06	6.48212e+06	6.55914e+06	1.06453e+06	934179	896931	8.19139e+06	8.3496e+06	8.41972e+06	3.42167e+06	3.2691e+06	3.50922e+06
243	High	Master Protein	Q91WK5	Glycine cleavage system H protein, mitochondrial OS=Mus musculus OX=10090 GN=Gcsh PE=1 SV=2	0	FALSE	56.84	44	5	320	5	1	170	18.6	4.75	483.24	0	7.03859e+06	6.55548e+06	6.34037e+06	5.04874e+06	5.34893e+06	5.42047e+06	8.14173e+06	7.96554e+06	6.90097e+06	8.65908e+06	9.35729e+06	9.10644e+06	5.89663e+06	6.46055e+06	6.55205e+06	5.83142e+06	5.57807e+06	5.55708e+06
244	High	Master Protein	Q99020	Heterogeneous nuclear ribonucleoprotein A/B OS=Mus musculus OX=10090 GN=Hnrnpab PE=1 SV=1	0	FALSE	56.768	33	10	181	10	1	285	30.8	7.91	173.06	0	1.77663e+06	1.34938e+06	2.20886e+06	2.09459e+06	1.99821e+06	2.15626e+06	2.89602e+06	2.81821e+06	2.90131e+06	3.01164e+06	2.64354e+06	2.88668e+06	3.15135e+06	3.07455e+06	3.07839e+06	2.23923e+06	2.34497e+06	2.29089e+06
245	High	Master Protein	Q99KV1	DnaJ homolog subfamily B member 11 OS=Mus musculus OX=10090 GN=Dnajb11 PE=1 SV=1	0	FALSE	56.559	23	9	93	9	1	358	40.5	6.32	124.88	0	1.50099e+06	1.50293e+06	1.55284e+06	1.29892e+06	1.35097e+06	1.35904e+06	1.44769e+06	1.554e+06	1.57326e+06	2.15406e+06	2.04765e+06	1.9044e+06	2.40212e+06	2.38545e+06	2.41308e+06	1.78565e+06	1.81219e+06	2.00217e+06
246	High	Master Protein	P62073	Mitochondrial import inner membrane translocase subunit Tim10 OS=Mus musculus OX=10090 GN=Timm10 PE=1 SV=1	0	FALSE	56.182	59	4	89	4	1	90	10.3	6.29	177.37	0	1.15685e+06	1.28002e+06	1.16719e+06	1.14759e+06	1.21968e+06	1.18315e+06	716055	709721	719604	2.33376e+06	2.36733e+06	2.32534e+06	2.09005e+06	2.25744e+06	2.39791e+06	1.17073e+06	1.21807e+06	1.87639e+06	Acetyl [N-Term]
247	High	Master Protein	P16045	Galectin-1 OS=Mus musculus OX=10090 GN=Lgals1 PE=1 SV=3	0	FALSE	56.083	44	7	90	7	1	135	14.9	5.49	226.09	0	2.36024e+06	2.31118e+06	2.05489e+06	5.61058e+06	5.65794e+06	5.88817e+06	2.39243e+06	2.60492e+06	2.48615e+06	4.23221e+06	4.76317e+06	4.65066e+06	5.02686e+06	4.68081e+06	4.91154e+06	3.4011e+06	3.10777e+06	3.16693e+06
248	High	Master Protein	P10605	Cathepsin B OS=Mus musculus OX=10090 GN=Ctsb PE=1 SV=2	0	FALSE	56.009	23	5	144	5	1	339	37.3	5.91	278.4	0	1.91392e+06	1.67747e+06	1.69014e+06	2.06875e+06	2.07191e+06	2.25042e+06	3.21193e+06	3.24237e+06	3.08062e+06	3.29917e+06	3.42988e+06	3.23973e+06	3.5814e+06	3.62871e+06	3.62123e+06	2.2536e+06	2.33381e+06	2.30024e+06
249	High	Master Protein	Q9QYG0	Protein NDRG2 OS=Mus musculus OX=10090 GN=Ndrg2 PE=1 SV=1	0	FALSE	55.982	38	9	110	9	1	371	40.8	5.4	157.05	0	2.75661e+06	2.95731e+06	2.75124e+06	1.26679e+06	1.32253e+06	1.27488e+06	3.15198e+06	3.25323e+06	3.03923e+06	1.94684e+06	1.74143e+06	1.42037e+06	668436	1.12132e+06	940673	2.29268e+06	2.3222e+06	2.26436e+06
250	High	Master Protein	Q99KR3	Endoribonuclease LACTB2 OS=Mus musculus OX=10090 GN=Lactb2 PE=1 SV=1	0	FALSE	55.892	34	8	155	8	1	288	32.7	6.33	247.14	0	3.05797e+06	3.25103e+06	3.24275e+06	2.86246e+06	2.99106e+06	2.94873e+06	2.35674e+06	2.20959e+06	2.2907e+06	1.92012e+06	1.27513e+06	1.40144e+06	2.36722e+06	2.43884e+06	2.37342e+06	2.52736e+06	2.58567e+06	2.62571e+06
251	High	Master Protein	P05213	Tubulin alpha-1B chain OS=Mus musculus OX=10090 GN=Tuba1b PE=1 SV=2	0	FALSE	54.693	21	7	144	3	1	451	50.1	5.06	181.09	4	1.17737e+06	1.11651e+06	1.15826e+06	1.37931e+06	1.12704e+06	1.00055e+06	2.43532e+06	2.43156e+06	2.33118e+06	1.65778e+06	1.76591e+06	1.52682e+06	1.45808e+06	1.63629e+06	1.6874e+06	2.32997e+06	2.17384e+06	2.14973e+06
252	High	Master Protein	Q9CYR0	Single-stranded DNA-binding protein, mitochondrial OS=Mus musculus OX=10090 GN=Ssbp1 PE=1 SV=1	0	FALSE	54.23	44	6	144	6	1	152	17.3	9.92	237.72	0	1.69617e+06	1.59136e+06	1.63054e+06	1.09914e+06	1.22564e+06	1.38967e+06	1.39961e+06	1.67314e+06	1.65754e+06	4.10223e+06	3.91779e+06	4.06563e+06	4.08762e+06	4.20738e+06	4.05327e+06	4.69441e+06	4.18073e+06	4.2223e+06
253	High	Master Protein	P08249	Malate dehydrogenase, mitochondrial OS=Mus musculus OX=10090 GN=Mdh2 PE=1 SV=3	0	FALSE	53.833	26	6	119	6	1	338	35.6	8.68	108.49	0	1.81944e+06	1.83114e+06	1.7132e+06	887773	907851	911368	2.29667e+06	2.25338e+06	2.20104e+06	976135	932768	788421	1.01337e+06	1.08824e+06	1.07429e+06	1.58685e+06	1.57782e+06	1.51746e+06
254	High	Master Protein	Q99LX0	Protein/nucleic acid deglycase DJ-1 OS=Mus musculus OX=10090 GN=Park7 PE=1 SV=1	0	FALSE	53.79	61	9	211	9	1	189	20	6.77	332.38	0	2.80976e+06	2.53768e+06	2.75501e+06	2.47272e+06	2.42047e+06	2.23028e+06	3.17263e+06	3.19484e+06	3.22486e+06	2.71314e+06	2.8648e+06	2.42777e+06	2.42038e+06	2.54195e+06	2.37077e+06	3.25437e+06	3.22633e+06	3.14551e+06
255	High	Master Protein	Q9CQX2	Cytochrome b5 type B OS=Mus musculus OX=10090 GN=Cyb5b PE=1 SV=1	0	FALSE	53.771	46	4	198	4	1	146	16.3	4.89	467.91	0	4.33023e+06	4.09015e+06	4.12975e+06	1.45884e+06	1.46302e+06	1.48555e+06	1.7151e+06	1.75448e+06	1.69614e+06	5.94144e+06	5.78704e+06	5.83875e+06	1.43285e+06	1.56111e+06	1.66563e+06	1.51055e+06	1.56983e+06	2.05969e+06
256	High	Master Protein	Q63880	Carboxylesterase 3A OS=Mus musculus OX=10090 GN=Ces3a PE=1 SV=2	0	FALSE	53.699	21	9	152	5	1	571	63.3	6.14	132.29	4	1.0912e+06	963135	1.07245e+06	757403	746026	667349	1.49913e+06	1.35987e+06	1.31919e+06	1.70119e+06	1.74753e+06	1.28346e+06	1.26422e+06	1.39136e+06	1.27804e+06	3.60309e+06	3.66785e+06	3.61066e+06
257	High	Master Protein	P61458	Pterin-4-alpha-carbinolamine dehydratase OS=Mus musculus OX=10090 GN=Pcbd1 PE=1 SV=2	0	FALSE	53.656	64	7	301	6	1	104	12	6.8	554.9	1	6.41138e+06	6.50532e+06	6.45575e+06	3.9552e+06	4.32306e+06	4.2607e+06	1.21454e+07	1.21108e+07	1.19825e+07	5.10255e+06	5.29965e+06	4.82322e+06	5.94819e+06	5.96213e+06	5.94793e+06	4.98339e+06	4.68058e+06	4.62739e+06
258	High	Master Protein	Q9JMD3	START domain-containing protein 10 OS=Mus musculus OX=10090 GN=Stard10 PE=1 SV=1	0	FALSE	53.312	38	8	158	8	1	291	32.9	7.12	214.07	0	2.92709e+06	3.13689e+06	3.03101e+06	2.0432e+06	2.03595e+06	2.13542e+06	2.7823e+06	2.89847e+06	2.78726e+06	2.38942e+06	2.12247e+06	2.68291e+06	2.12295e+06	2.18196e+06	1.89271e+06	2.95833e+06	2.84798e+06	2.86742e+06	Acetyl [N-Term]
259	High	Master Protein	Q8BL97	Serine/arginine-rich splicing factor 7 OS=Mus musculus OX=10090 GN=Srsf7 PE=1 SV=1	0	FALSE	51.63	19	6	148	5	1	267	30.8	11.9	267.51	1	2.35065e+06	2.10389e+06	2.56876e+06	2.05328e+06	2.14546e+06	2.014e+06	2.04579e+06	2.13516e+06	2.21343e+06	1.23853e+06	1.29481e+06	1.20394e+06	2.64717e+06	2.72458e+06	2.68054e+06	2.26438e+06	2.12409e+06	2.13033e+06
260	High	Master Protein	P10648	Glutathione S-transferase A2 OS=Mus musculus OX=10090 GN=Gsta2 PE=1 SV=3	0	FALSE	51.63	33	7	271	4	1	222	25.5	8.81	604.88	0	895024	899062	849861	822601	667729	583496	756510	785065	667230	741855	533370	487118	591540	424597	414126	440100	278843	584830
261	High	Master Protein	P58044	Isopentenyl-diphosphate Delta-isomerase 1 OS=Mus musculus OX=10090 GN=Idi1 PE=1 SV=1	0	FALSE	51.594	45	9	171	9	1	227	26.3	6.16	174.34	0	1.73867e+06	1.86333e+06	1.95384e+06	2.48965e+06	2.38533e+06	2.32101e+06	2.18799e+06	2.06302e+06	2.0317e+06	2.58356e+06	2.83763e+06	2.3823e+06	4.11789e+06	3.90785e+06	4.04673e+06	1.39508e+06	1.31188e+06	1.33965e+06
262	High	Master Protein	P62858	40S ribosomal protein S28 OS=Mus musculus OX=10090 GN=Rps28 PE=1 SV=1	0	FALSE	51.355	80	9	131	9	1	69	7.8	10.7	184.58	0	2.53474e+06	2.7973e+06	2.82596e+06	1.63422e+06	1.59099e+06	1.57975e+06	3.81473e+06	3.47239e+06	4.18184e+06	4.53163e+06	4.99049e+06	5.1538e+06	4.533e+06	4.15553e+06	4.2197e+06	3.76332e+06	2.97025e+06	3.14268e+06	Acetyl [N-Term]
263	High	Master Protein	Q3THE2	Myosin regulatory light chain 12B OS=Mus musculus OX=10090 GN=Myl12b PE=1 SV=2	0	FALSE	50.073	45	6	98	6	1	172	19.8	4.84	231.78	0	2.67154e+06	2.59178e+06	2.30949e+06	1.59196e+06	1.52684e+06	1.54103e+06	1.86866e+06	2.12651e+06	1.9751e+06	2.56143e+06	2.32234e+06	1.67297e+06	1.36885e+06	1.27501e+06	1.40395e+06	1.43878e+06	1.48928e+06	1.40628e+06
264	High	Master Protein	Q9D1R9	60S ribosomal protein L34 OS=Mus musculus OX=10090 GN=Rpl34 PE=1 SV=2	0	FALSE	49.969	48	11	169	11	1	117	13.3	11.47	170.39	0	4.81522e+06	4.807e+06	4.90053e+06	2.57688e+06	1.76195e+06	2.02615e+06	3.32284e+06	3.22772e+06	3.33774e+06	3.53494e+06	3.67531e+06	3.70211e+06	2.57211e+06	3.04095e+06	2.43238e+06	3.90409e+06	3.97788e+06	3.68488e+06
265	High	Master Protein	P00493	Hypoxanthine-guanine phosphoribosyltransferase OS=Mus musculus OX=10090 GN=Hprt1 PE=1 SV=3	0	FALSE	49.818	48	8	126	8	1	218	24.6	6.68	189.54	0	2.25251e+06	2.26172e+06	1.96918e+06	3.65988e+06	3.70075e+06	3.71503e+06	2.13467e+06	2.02473e+06	2.02525e+06	3.1658e+06	2.93386e+06	3.43229e+06	4.08959e+06	3.72596e+06	3.7997e+06	2.26389e+06	2.2958e+06	2.23408e+06
266	High	Master Protein	Q02819	Nucleobindin-1 OS=Mus musculus OX=10090 GN=Nucb1 PE=1 SV=2	0	FALSE	49.809	26	9	91	9	1	459	53.4	5.07	91.11	0	957660	1.18576e+06	1.06344e+06	1.16815e+06	1.09891e+06	1.12039e+06	997972	1.08603e+06	1.14836e+06	1.51569e+06	1.43248e+06	1.64461e+06	1.58209e+06	1.56856e+06	1.44051e+06	1.34371e+06	1.44125e+06	1.34082e+06
267	High	Master Protein	P53657	Pyruvate kinase PKLR OS=Mus musculus OX=10090 GN=Pklr PE=1 SV=1	0	FALSE	49.097	21	10	48	10	1	574	62.3	7.09	37.02	0	959241	1.11497e+06	1.1245e+06	763843	782605	777173	2.02201e+06	2.0637e+06	2.05472e+06	901376	968449	1.12472e+06	642759	604508	596657	1.85539e+06	1.86397e+06	1.95662e+06
268	High	Master Protein	P20108	Thioredoxin-dependent peroxide reductase, mitochondrial OS=Mus musculus OX=10090 GN=Prdx3 PE=1 SV=1	0	FALSE	48.602	33	6	131	6	1	257	28.1	7.58	351.48	0	2.36682e+06	3.06735e+06	2.95566e+06	4.02055e+06	4.14292e+06	4.28144e+06	4.76532e+06	4.72794e+06	4.78904e+06	1.78047e+06	2.09115e+06	2.00318e+06	2.95953e+06	3.09801e+06	3.11579e+06	2.75371e+06	2.7059e+06	2.66189e+06
269	High	Master Protein	P56959	RNA-binding protein FUS OS=Mus musculus OX=10090 GN=Fus PE=1 SV=1	0	FALSE	48.244	16	5	98	5	1	518	52.6	9.36	102.52	0	614497	479848	485620	1.32138e+06	1.41283e+06	1.32385e+06	1.55801e+06	1.63597e+06	1.59718e+06	2.26839e+06	2.51748e+06	2.42957e+06	2.69298e+06	2.71468e+06	2.61135e+06	1.52065e+06	1.53857e+06	1.53967e+06
270	High	Master Protein	Q6PDM2	Serine/arginine-rich splicing factor 1 OS=Mus musculus OX=10090 GN=Srsf1 PE=1 SV=3	0	FALSE	47.772	40	9	249	9	1	248	27.7	10.36	436.66	0	5.01912e+06	5.21029e+06	5.5565e+06	4.736e+06	5.14971e+06	4.86569e+06	5.60864e+06	5.87215e+06	5.82883e+06	3.39445e+06	3.74139e+06	3.7515e+06	6.9561e+06	6.69033e+06	6.89401e+06	4.94507e+06	4.78667e+06	4.8308e+06
271	High	Master Protein	O08795	Glucosidase 2 subunit beta OS=Mus musculus OX=10090 GN=Prkcsh PE=1 SV=1	0	FALSE	47.137	27	9	187	9	1	521	58.8	4.46	281.82	0	4.30062e+06	4.38203e+06	4.4454e+06	1.79546e+06	1.86274e+06	1.8732e+06	1.8753e+06	1.95497e+06	1.9336e+06	2.86621e+06	2.93988e+06	3.12277e+06	2.94481e+06	2.92764e+06	3.012e+06	3.19305e+06	3.06951e+06	3.11301e+06
272	High	Master Protein	Q9WTX5	S-phase kinase-associated protein 1 OS=Mus musculus OX=10090 GN=Skp1 PE=1 SV=3	0	FALSE	47.047	49	6	174	6	1	163	18.7	4.54	108.76	0	1.90766e+06	1.71046e+06	1.49328e+06	1.75945e+06	1.98015e+06	1.88633e+06	1.79609e+06	1.77323e+06	1.71352e+06	1.88786e+06	1.65325e+06	1.05047e+06	1.94338e+06	1.96164e+06	2.07655e+06	1.51473e+06	1.64139e+06	1.63922e+06
273	High	Master Protein	P28474	Alcohol dehydrogenase class-3 OS=Mus musculus OX=10090 GN=Adh5 PE=1 SV=3	0	FALSE	46.358	26	8	63	8	1	374	39.5	7.25	68.33	0	1.21115e+06	1.28703e+06	1.44476e+06	525866	562133	692801	2.11117e+06	2.10404e+06	2.14399e+06	571901	511337	635131	357786	473840	396049	776521	804107	763826
274	High	Master Protein	Q3THS6	S-adenosylmethionine synthase isoform type-2 OS=Mus musculus OX=10090 GN=Mat2a PE=1 SV=2	0	FALSE	46.295	13	5	133	1	1	395	43.7	6.48	230.13	0	148727	181431	134262	121630	120943	104855	33956	65947	54177.1	138335	144296	139730	108813	77996.7	82813.7	80981.3	76150.8	88187.9
275	High	Master Protein	Q05816	Fatty acid-binding protein 5 OS=Mus musculus OX=10090 GN=Fabp5 PE=1 SV=3	0	FALSE	45.987	23	6	105	6	1	135	15.1	6.54	230.99	0	1.56687e+06	1.67138e+06	1.54997e+06	943921	703020	822315	3.3544e+06	3.5817e+06	3.42007e+06	4.55823e+06	4.33074e+06	4.67453e+06	6.57155e+06	6.62484e+06	6.60791e+06	2.08654e+06	2.07894e+06	2.03926e+06
276	High	Master Protein	P34914	Bifunctional epoxide hydrolase 2 OS=Mus musculus OX=10090 GN=Ephx2 PE=1 SV=2	0	FALSE	45.858	24	8	76	8	1	554	62.5	6.19	35.54	0	601796	640583	748419	472215	564338	817107	1.49252e+06	1.38525e+06	1.30271e+06	997744	1.16376e+06	1.22048e+06	529570	775265	538812	1.3635e+06	1.41945e+06	1.37449e+06
277	High	Master Protein	Q9Z2I8	Succinate--CoA ligase [GDP-forming] subunit beta, mitochondrial OS=Mus musculus OX=10090 GN=Suclg2 PE=1 SV=3	0	FALSE	45.582	20	7	42	7	1	433	46.8	7.02	50.95	0	1.44885e+06	1.53667e+06	1.52063e+06	835902	749754	855790	1.75873e+06	1.7335e+06	1.75677e+06	685880	699205	719416	511077	449812	921516	1.04105e+06	1.11862e+06	1.02685e+06
278	High	Master Protein	Q9EQF5	Dihydropyrimidinase OS=Mus musculus OX=10090 GN=Dpys PE=1 SV=2	0	FALSE	45.337	19	5	76	5	1	519	56.7	7.2	71.46	0	802066	824205	791422	503944	663157	602461	1.71508e+06	1.69585e+06	1.66537e+06	503812	579597	582769	413852	477605	430335	608723	666119	608763
279	High	Master Protein	P29341	Polyadenylate-binding protein 1 OS=Mus musculus OX=10090 GN=Pabpc1 PE=1 SV=2	0	FALSE	45.167	21	8	82	8	1	636	70.6	9.5	99.96	0	848845	1.14101e+06	1.09094e+06	1.05304e+06	1.09724e+06	1.0732e+06	1.61157e+06	1.63215e+06	1.65976e+06	1.59809e+06	1.92143e+06	2.07797e+06	2.52778e+06	2.50309e+06	2.45558e+06	1.14297e+06	1.21559e+06	1.15394e+06	Acetyl [N-Term]
280	High	Master Protein	Q9WVA4	Transgelin-2 OS=Mus musculus OX=10090 GN=Tagln2 PE=1 SV=4	0	FALSE	44.766	45	8	150	8	1	199	22.4	8.24	182.6	0	2.08445e+06	2.07077e+06	2.08459e+06	1.42684e+06	1.52129e+06	1.46754e+06	2.04276e+06	1.90271e+06	1.92708e+06	1.71284e+06	1.44448e+06	1.25448e+06	2.07132e+06	2.13868e+06	2.22983e+06	1.67956e+06	1.73303e+06	1.7898e+06
281	High	Master Protein	Q05920	Pyruvate carboxylase, mitochondrial OS=Mus musculus OX=10090 GN=Pc PE=1 SV=1	0	FALSE	44.656	18	12	67	12	1	1178	129.6	6.71	14.96	0	1.52733e+06	1.75884e+06	1.3104e+06	1.41541e+06	1.19575e+06	1.40386e+06	2.46363e+06	2.37729e+06	2.22647e+06	952647	1.25713e+06	1.04893e+06	707091	840131	872090	1.47966e+06	1.49177e+06	1.46053e+06
282	High	Master Protein	Q8VEK3	Heterogeneous nuclear ribonucleoprotein U OS=Mus musculus OX=10090 GN=Hnrnpu PE=1 SV=1	0	FALSE	44.375	10	7	165	7	1	800	87.9	6.24	274.73	0	2.51654e+06	2.49362e+06	2.77123e+06	1.95991e+06	1.97014e+06	1.94275e+06	1.75855e+06	1.88052e+06	1.87597e+06	4.1397e+06	3.98113e+06	3.95568e+06	4.46246e+06	3.93147e+06	4.27849e+06	3.18152e+06	3.52335e+06	2.99445e+06
283	High	Master Protein	Q8CGC7	Bifunctional glutamate/proline--tRNA ligase OS=Mus musculus OX=10090 GN=Eprs PE=1 SV=4	0	FALSE	44.332	6	7	69	7	1	1512	170	7.66	61.12	0	897443	870835	896314	993672	965188	1.00884e+06	1.02911e+06	1.06548e+06	1.04828e+06	1.17564e+06	1.15478e+06	939503	1.3508e+06	1.27301e+06	1.32389e+06	1.24842e+06	1.26969e+06	1.18401e+06
284	High	Master Protein	Q8K183	Pyridoxal kinase OS=Mus musculus OX=10090 GN=Pdxk PE=1 SV=1	0	FALSE	44.308	23	5	66	5	1	312	35	6.29	48.71	0	467952	461062	552351	1.47031e+06	1.55323e+06	1.56605e+06	869425	859837	904462	827924	840766	701358	1.03936e+06	1.00905e+06	1.02879e+06	600261	595848	567826
285	High	Master Protein	Q3UHX2	28 kDa heat- and acid-stable phosphoprotein OS=Mus musculus OX=10090 GN=Pdap1 PE=1 SV=1	0	FALSE	43.976	51	7	86	7	1	181	20.6	7.39	157.79	0	765256	772181	1.17256e+06	1.89013e+06	2.16985e+06	2.04484e+06	1.44522e+06	1.41866e+06	1.40833e+06	1.94418e+06	1.89277e+06	1.7334e+06	2.84401e+06	3.1846e+06	3.16921e+06	1.80088e+06	1.79792e+06	2.13783e+06
286	High	Master Protein	P17225	Polypyrimidine tract-binding protein 1 OS=Mus musculus OX=10090 GN=Ptbp1 PE=1 SV=2	0	FALSE	43.565	16	6	126	6	1	527	56.4	8.34	207.74	0	1.63308e+06	1.56885e+06	1.64436e+06	1.29101e+06	1.22427e+06	1.2216e+06	840729	788921	836440	956599	1.18659e+06	985454	1.82199e+06	1.82529e+06	1.87559e+06	1.52051e+06	1.56426e+06	1.51302e+06	Acetyl [N-Term]
287	High	Master Protein	Q9CZ44	NSFL1 cofactor p47 OS=Mus musculus OX=10090 GN=Nsfl1c PE=1 SV=1	0	FALSE	43.555	28	7	85	7	1	370	40.7	5.15	95.83	0	1.34944e+06	1.45815e+06	1.61884e+06	1.45433e+06	1.30493e+06	1.38522e+06	1.25297e+06	1.27022e+06	1.22981e+06	1.50677e+06	1.87363e+06	1.65795e+06	1.74103e+06	1.81788e+06	1.68176e+06	1.47713e+06	1.48581e+06	1.51327e+06
288	High	Master Protein	P49935	Pro-cathepsin H OS=Mus musculus OX=10090 GN=Ctsh PE=1 SV=2	0	FALSE	43.487	31	6	174	6	1	333	37.1	8.4	251.99	0	1.31582e+06	1.17204e+06	1.30735e+06	2.82884e+06	2.78444e+06	2.87354e+06	2.18301e+06	2.21083e+06	2.14284e+06	1.12379e+06	753899	766665	3.26896e+06	3.34115e+06	3.29847e+06	2.10101e+06	2.03015e+06	2.08408e+06
289	High	Master Protein	P08113	Endoplasmin OS=Mus musculus OX=10090 GN=Hsp90b1 PE=1 SV=2	0	FALSE	43.407	12	9	51	8	1	802	92.4	4.82	50.58	0	934373	825813	895674	456121	427068	454700	1.02535e+06	957577	1.04366e+06	1.66328e+06	1.4611e+06	1.53752e+06	1.23661e+06	1.1781e+06	1.02139e+06	2.00749e+06	2.0879e+06	1.78158e+06
290	High	Master Protein	O70400	PDZ and LIM domain protein 1 OS=Mus musculus OX=10090 GN=Pdlim1 PE=1 SV=4	0	FALSE	43.356	33	6	113	6	1	327	35.8	6.84	243.28	0	3.01124e+06	2.94198e+06	2.80761e+06	1.5643e+06	1.60528e+06	1.70189e+06	1.72979e+06	1.80539e+06	1.6779e+06	2.71269e+06	2.48509e+06	2.44054e+06	1.99672e+06	2.03173e+06	2.06161e+06	1.80292e+06	1.65438e+06	1.63861e+06
291	High	Master Protein	Q99PT1	Rho GDP-dissociation inhibitor 1 OS=Mus musculus OX=10090 GN=Arhgdia PE=1 SV=3	0	FALSE	43.128	30	5	135	5	1	204	23.4	5.2	296.71	0	2.14261e+06	2.18043e+06	2.20946e+06	2.16853e+06	2.16408e+06	2.13976e+06	2.45194e+06	2.63781e+06	2.55178e+06	919190	1.0489e+06	1.09574e+06	2.34679e+06	2.32998e+06	2.34455e+06	2.41992e+06	2.50569e+06	2.47599e+06
292	High	Master Protein	Q8K2B3	Succinate dehydrogenase [ubiquinone] flavoprotein subunit, mitochondrial OS=Mus musculus OX=10090 GN=Sdha PE=1 SV=1	0	FALSE	42.981	20	8	96	8	1	664	72.5	7.37	42.82	0	1.06467e+06	1.13647e+06	1.12508e+06	1.19154e+06	1.17803e+06	1.21217e+06	985701	1.0417e+06	1.16545e+06	1.48548e+06	1.22701e+06	1.08286e+06	1.27684e+06	1.30028e+06	1.41095e+06	1.06884e+06	1.09265e+06	976824
293	High	Master Protein	P63323	40S ribosomal protein S12 OS=Mus musculus OX=10090 GN=Rps12 PE=1 SV=2	0	FALSE	42.961	56	7	165	7	1	132	14.5	7.24	333.22	0	5.77224e+06	6.10406e+06	6.07553e+06	3.30905e+06	3.41729e+06	3.53435e+06	3.48323e+06	3.53599e+06	3.55061e+06	4.51954e+06	3.8069e+06	4.56331e+06	4.44408e+06	4.57571e+06	4.53221e+06	5.04661e+06	5.00512e+06	5.08435e+06
294	High	Master Protein	Q8BMJ3	Eukaryotic translation initiation factor 1A, X-chromosomal OS=Mus musculus OX=10090 GN=Eif1ax PE=2 SV=3	0	FALSE	42.561	43	6	126	6	1	144	16.5	5.24	153.78	0	1.27093e+06	1.35543e+06	1.94646e+06	1.55867e+06	1.61895e+06	1.74679e+06	1.52883e+06	1.61052e+06	1.54883e+06	2.42935e+06	1.7572e+06	1.65588e+06	2.75853e+06	2.65706e+06	2.68258e+06	1.9214e+06	1.9357e+06	2.01235e+06
295	High	Master Protein	Q9D8S9	BolA-like protein 1 OS=Mus musculus OX=10090 GN=Bola1 PE=1 SV=1	0	FALSE	42.526	47	6	114	6	1	137	14.4	8.76	149.08	0	1.88046e+06	2.26234e+06	1.89547e+06	1.07128e+06	1.00116e+06	1.08224e+06	1.52993e+06	1.81607e+06	1.74299e+06	3.80412e+06	3.958e+06	3.93154e+06	3.78792e+06	3.06491e+06	3.30684e+06	847109	837204	2.06266e+06
296	High	Master Protein	Q9CR00	26S proteasome non-ATPase regulatory subunit 9 OS=Mus musculus OX=10090 GN=Psmd9 PE=1 SV=1	0	FALSE	42.053	52	6	99	6	1	222	24.7	6.43	254.93	0	2.67736e+06	2.74098e+06	2.68597e+06	2.40546e+06	2.47679e+06	2.41807e+06	1.98682e+06	1.8309e+06	1.94232e+06	2.63874e+06	2.22187e+06	2.4715e+06	3.67358e+06	3.68489e+06	3.63704e+06	2.07351e+06	1.99906e+06	2.03229e+06
297	High	Master Protein	P68368	Tubulin alpha-4A chain OS=Mus musculus OX=10090 GN=Tuba4a PE=1 SV=1	0	FALSE	42.053	16	5	72	1	1	448	49.9	5.06	65.55	0	105053	70720.2	56565.4	112668	125031	122295	294091	279980	272229	267740	283157	325544	226052	218245	257533	274547	255506	251166
298	High	Master Protein	Q4VAA2	Protein CDV3 OS=Mus musculus OX=10090 GN=Cdv3 PE=1 SV=2	0	FALSE	41.89	47	7	187	7	1	281	29.7	6.1	146.49	0	2.45505e+06	2.48717e+06	2.51907e+06	2.28231e+06	2.25226e+06	2.34933e+06	1.7672e+06	1.75304e+06	1.70784e+06	3.16155e+06	3.12585e+06	2.88948e+06	2.57262e+06	2.70669e+06	2.54332e+06	2.28455e+06	2.32815e+06	2.23383e+06
299	High	Master Protein	Q8VCT4	Carboxylesterase 1D OS=Mus musculus OX=10090 GN=Ces1d PE=1 SV=1	0	FALSE	41.294	23	9	58	8	1	565	61.7	6.61	41.79	1	1.15003e+06	1.0281e+06	1.07072e+06	817760	1.05783e+06	819493	2.39304e+06	2.45806e+06	2.39882e+06	824812	704301	794582	492878	474551	516958	1.51603e+06	1.53181e+06	1.54447e+06
300	High	Master Protein	Q9D172	Glutamine amidotransferase-like class 1 domain-containing protein 3A, mitochondrial OS=Mus musculus OX=10090 GN=Gatd3a PE=1 SV=1	0	FALSE	41.123	38	7	51	7	1	266	28.1	8.78	15.45	0	2.73523e+06	2.80723e+06	2.64883e+06	1.06695e+06	1.19877e+06	1.15038e+06	1.44089e+06	1.3569e+06	1.70121e+06	1.98549e+06	2.44194e+06	2.31051e+06	1.00089e+06	871294	973474	1.04727e+06	1.09719e+06	1.18504e+06
301	High	Master Protein	Q6IRU5	Clathrin light chain B OS=Mus musculus OX=10090 GN=Cltb PE=1 SV=1	0	FALSE	41.057	26	7	96	7	1	229	25.2	4.63	177.51	0	1.51045e+06	1.4928e+06	1.52015e+06	2.40359e+06	2.25675e+06	2.33837e+06	1.59038e+06	2.05905e+06	1.74738e+06	2.85289e+06	2.94145e+06	2.8329e+06	4.25296e+06	3.58179e+06	4.47991e+06	2.75005e+06	2.86196e+06	3.46919e+06
302	High	Master Protein	O09173	Homogentisate 1,2-dioxygenase OS=Mus musculus OX=10090 GN=Hgd PE=1 SV=2	0	FALSE	40.956	24	7	54	7	1	445	49.9	7.24	58.75	0	1.64194e+06	1.84032e+06	2.05807e+06	1.28676e+06	1.38401e+06	1.35136e+06	3.51852e+06	3.60667e+06	3.61005e+06	990609	1.25708e+06	1.1309e+06	944442	1.02163e+06	991162	1.69199e+06	1.7748e+06	1.6583e+06
303	High	Master Protein	Q9CR98	Protein FAM136A OS=Mus musculus OX=10090 GN=Fam136a PE=1 SV=1	0	FALSE	40.844	41	7	120	7	1	138	15.7	7.61	167.79	0	1.99779e+06	1.88341e+06	1.94112e+06	1.35703e+06	1.31665e+06	1.33933e+06	1.57862e+06	1.58192e+06	1.72865e+06	2.98197e+06	3.34144e+06	3.30372e+06	2.30106e+06	2.15249e+06	2.3844e+06	1.81465e+06	1.68982e+06	1.78976e+06
304	High	Master Protein	P34022	Ran-specific GTPase-activating protein OS=Mus musculus OX=10090 GN=Ranbp1 PE=1 SV=2	0	FALSE	40.803	39	7	115	7	1	203	23.6	5.22	159.44	0	2.38347e+06	1.93889e+06	1.56584e+06	2.01696e+06	2.21573e+06	1.89598e+06	2.48134e+06	2.76919e+06	2.57915e+06	3.11818e+06	2.94626e+06	2.66709e+06	3.67064e+06	3.1475e+06	3.20136e+06	2.58866e+06	2.18802e+06	2.44308e+06
305	High	Master Protein	P11679	Keratin, type II cytoskeletal 8 OS=Mus musculus OX=10090 GN=Krt8 PE=1 SV=4	0	FALSE	40.653	9	5	230	5	1	490	54.5	5.82	429.49	0	7.04243e+06	7.01591e+06	7.23757e+06	3.53931e+06	3.81709e+06	3.70964e+06	3.12629e+06	3.0409e+06	3.14636e+06	9.21707e+06	9.17628e+06	9.10971e+06	7.7613e+06	7.61834e+06	7.42367e+06	5.27048e+06	5.11063e+06	5.06077e+06
306	High	Master Protein	P62827	GTP-binding nuclear protein Ran OS=Mus musculus OX=10090 GN=Ran PE=1 SV=3	0	FALSE	40.555	46	6	152	6	1	216	24.4	7.49	88.59	0	971871	901844	878901	2.44712e+06	2.24266e+06	2.463e+06	1.27465e+06	1.21504e+06	1.20661e+06	939666	958849	704381	1.41659e+06	1.62293e+06	1.65786e+06	863167	767360	710377
307	High	Master Protein	P67984	60S ribosomal protein L22 OS=Mus musculus OX=10090 GN=Rpl22 PE=1 SV=2	0	FALSE	40.368	56	6	160	6	1	128	14.8	9.19	345.04	0	2.42307e+06	2.2314e+06	2.44958e+06	1.90574e+06	1.97044e+06	2.15955e+06	2.9764e+06	3.20021e+06	3.14613e+06	1.77125e+06	2.08989e+06	942605	3.57477e+06	3.588e+06	3.55613e+06	3.1294e+06	3.06597e+06	3.16589e+06
308	High	Master Protein	Q99L13	3-hydroxyisobutyrate dehydrogenase, mitochondrial OS=Mus musculus OX=10090 GN=Hibadh PE=1 SV=1	0	FALSE	40.364	19	5	39	5	1	335	35.4	8.13	61.47	0	1.80849e+06	1.80219e+06	1.83949e+06	573837	762567	734530	1.68067e+06	1.59015e+06	1.55137e+06	612394	677917	835612	591022	570682	464921	1.00132e+06	1.1788e+06	1.16901e+06
309	High	Master Protein	O08585	Clathrin light chain A OS=Mus musculus OX=10090 GN=Clta PE=1 SV=2	0	FALSE	40.332	28	9	119	9	1	235	25.6	4.58	92.97	0	2.60289e+06	2.65243e+06	2.27768e+06	1.65153e+06	1.43419e+06	1.47676e+06	2.06059e+06	2.09749e+06	2.12724e+06	4.23242e+06	4.5027e+06	4.36658e+06	3.77655e+06	4.25926e+06	4.05634e+06	3.28791e+06	2.9409e+06	3.2268e+06
310	High	Master Protein	Q6NSR8	Probable aminopeptidase NPEPL1 OS=Mus musculus OX=10090 GN=Npepl1 PE=1 SV=1	0	FALSE	40.012	16	5	97	5	1	524	55.9	6.84	113.19	0	574706	633736	508672	1.0925e+06	1.08557e+06	1.08523e+06	812030	742655	759180	866737	676096	682397	1.38344e+06	1.39161e+06	1.4837e+06	742666	692117	680972
311	High	Master Protein	Q8CHT0	Delta-1-pyrroline-5-carboxylate dehydrogenase, mitochondrial OS=Mus musculus OX=10090 GN=Aldh4a1 PE=1 SV=3	0	FALSE	39.599	17	7	36	7	1	562	61.8	8.24	45.44	0	822761	1.12461e+06	997951	665360	715576	808251	1.59004e+06	1.6868e+06	1.64366e+06	442749	539275	575911	386087	555666	258481	643781	606982	617974
312	High	Master Protein	P09671	Superoxide dismutase [Mn], mitochondrial OS=Mus musculus OX=10090 GN=Sod2 PE=1 SV=3	0	FALSE	39.597	29	5	131	5	1	222	24.6	8.62	314.6	0	2.73189e+06	2.68327e+06	2.71547e+06	3.0022e+06	2.95724e+06	3.09598e+06	4.82788e+06	4.85259e+06	4.98131e+06	755521	839284	759986	3.40832e+06	3.44917e+06	3.27581e+06	3.61553e+06	3.56601e+06	3.50941e+06
313	High	Master Protein	P56391	Cytochrome c oxidase subunit 6B1 OS=Mus musculus OX=10090 GN=Cox6b1 PE=1 SV=2	0	FALSE	39.184	72	7	84	7	1	86	10.1	8.72	75.9	0	3.27847e+06	3.14366e+06	3.08364e+06	840524	839574	883466	1.66432e+06	1.55705e+06	1.49413e+06	2.553e+06	2.55549e+06	2.37907e+06	1.49457e+06	1.37001e+06	1.34857e+06	1.70771e+06	1.65082e+06	1.88596e+06
314	High	Master Protein	Q9EQU5	Protein SET OS=Mus musculus OX=10090 GN=Set PE=1 SV=1	0	FALSE	39.083	32	7	210	7	1	289	33.4	4.32	334.55	0	2.25321e+06	2.44979e+06	2.56713e+06	2.76642e+06	2.89666e+06	2.79261e+06	4.08808e+06	3.83379e+06	3.81972e+06	3.15268e+06	4.87933e+06	4.1309e+06	4.1851e+06	4.21614e+06	4.1603e+06	3.13927e+06	3.05159e+06	2.89755e+06
315	High	Master Protein	P70694	Estradiol 17 beta-dehydrogenase 5 OS=Mus musculus OX=10090 GN=Akr1c6 PE=1 SV=1	0	FALSE	38.956	37	10	59	10	1	323	37	8.28	84.62	0	1.70341e+06	1.61525e+06	1.94102e+06	1.33683e+06	1.26843e+06	1.14859e+06	3.4896e+06	3.28782e+06	3.48676e+06	1.06747e+06	886676	1.09979e+06	907296	850108	923088	1.70747e+06	1.87601e+06	1.74929e+06
316	High	Master Protein	Q922Q8	Leucine-rich repeat-containing protein 59 OS=Mus musculus OX=10090 GN=Lrrc59 PE=1 SV=1	0	FALSE	38.522	19	6	85	6	1	307	34.9	9.52	65.89	0	2.1582e+06	2.06213e+06	2.01568e+06	459038	419520	345807	795721	822522	852086	2.67267e+06	2.72418e+06	2.5927e+06	1.4819e+06	797119	1.06699e+06	2.13257e+06	2.33451e+06	2.66694e+06
317	High	Master Protein	Q9Z204	Heterogeneous nuclear ribonucleoproteins C1/C2 OS=Mus musculus OX=10090 GN=Hnrnpc PE=1 SV=1	0	FALSE	38.22	21	6	91	6	1	313	34.4	5.05	121.66	0	1.20047e+06	1.31824e+06	1.19533e+06	955817	985065	954683	1.49245e+06	1.50328e+06	1.36555e+06	1.4022e+06	1.39529e+06	1.81563e+06	3.27842e+06	2.85813e+06	2.77593e+06	1.32859e+06	1.36748e+06	1.36185e+06
318	High	Master Protein	Q99LP6	GrpE protein homolog 1, mitochondrial OS=Mus musculus OX=10090 GN=Grpel1 PE=1 SV=1	0	FALSE	37.31	45	8	64	8	1	217	24.3	8.38	86.85	0	2.837e+06	2.91533e+06	2.83104e+06	1.37426e+06	1.45289e+06	1.39945e+06	3.07419e+06	2.5576e+06	2.35812e+06	2.91862e+06	2.74014e+06	2.79463e+06	2.10516e+06	1.63536e+06	1.57061e+06	2.11154e+06	2.2242e+06	2.11439e+06
319	High	Master Protein	Q8BGS2	BolA-like protein 2 OS=Mus musculus OX=10090 GN=Bola2 PE=1 SV=1	0	FALSE	36.985	64	5	67	5	1	86	10.2	6.16	120.75	0	1.56825e+06	1.69499e+06	1.65562e+06	1.1792e+06	1.36327e+06	1.26899e+06	1.34218e+06	1.22818e+06	1.33516e+06	1.87509e+06	1.93118e+06	1.93451e+06	2.50841e+06	2.49442e+06	2.14926e+06	1.53685e+06	2.28747e+06	1.92135e+06	Acetyl [N-Term]
320	High	Master Protein	P33622	Apolipoprotein C-III OS=Mus musculus OX=10090 GN=Apoc3 PE=1 SV=2	0	FALSE	36.911	51	3	102	3	1	99	11	4.75	245.58	0	2.94912e+06	3.08509e+06	3.01369e+06	980369	1.00931e+06	1.00535e+06	1.04262e+06	1.0911e+06	1.08794e+06	5.07023e+06	4.92617e+06	5.05856e+06	1.1103e+06	1.02268e+06	1.10149e+06	1.74031e+06	1.76536e+06	1.72664e+06
321	High	Master Protein	P29595	NEDD8 OS=Mus musculus OX=10090 GN=Nedd8 PE=1 SV=2	0	FALSE	36.904	41	3	36	3	1	81	9	7.25	85.68	0	1.49724e+06	1.67846e+06	1.5453e+06	1.68536e+06	2.00438e+06	1.46754e+06	1.88533e+06	2.88288e+06	2.90696e+06	1.04846e+06	971298	1.57207e+06	1.99951e+06	1.95114e+06	1.85799e+06	1.36843e+06	1.42708e+06	1.47052e+06
322	High	Master Protein	Q9DBP5	UMP-CMP kinase OS=Mus musculus OX=10090 GN=Cmpk1 PE=1 SV=1	0	FALSE	36.683	40	7	78	7	1	196	22.2	5.83	47.18	0	1.84784e+06	1.59228e+06	1.73439e+06	1.07246e+06	1.11658e+06	1.00229e+06	1.28577e+06	1.20174e+06	1.25072e+06	865204	896045	1.31995e+06	958855	922604	891042	1.75458e+06	1.65219e+06	1.77564e+06
323	High	Master Protein	P62889	60S ribosomal protein L30 OS=Mus musculus OX=10090 GN=Rpl30 PE=1 SV=2	0	FALSE	36.48	57	5	80	5	1	115	12.8	9.63	156.15	0	1.19699e+06	1.35757e+06	1.27951e+06	769292	1.05024e+06	899908	1.97218e+06	2.09302e+06	2.12971e+06	783998	1.16658e+06	1.75156e+06	1.50099e+06	1.51927e+06	1.49771e+06	2.31455e+06	2.22974e+06	2.21713e+06
324	High	Master Protein	Q9JLV1	BAG family molecular chaperone regulator 3 OS=Mus musculus OX=10090 GN=Bag3 PE=1 SV=2	0	FALSE	36.303	18	7	84	7	1	577	61.8	7.27	63.93	0	1.21618e+06	1.06692e+06	1.35334e+06	1.27428e+06	1.32483e+06	1.2624e+06	1.3493e+06	1.24155e+06	1.2984e+06	1.89074e+06	1.82548e+06	1.96252e+06	2.18161e+06	2.09713e+06	2.10814e+06	1.46738e+06	1.48858e+06	1.3632e+06
325	High	Master Protein	Q61545	RNA-binding protein EWS OS=Mus musculus OX=10090 GN=Ewsr1 PE=1 SV=2	0	FALSE	36.087	9	4	35	4	1	655	68.4	9.33	36.01	0	796331	518113	557568	579022	596202	582062	917014	822417	914588	1.01488e+06	1.25658e+06	1.49951e+06	1.91824e+06	2.0312e+06	1.94019e+06	744805	694357	723847
326	High	Master Protein	Q8VBT2	L-serine dehydratase/L-threonine deaminase OS=Mus musculus OX=10090 GN=Sds PE=1 SV=3	0	FALSE	35.71	32	6	68	6	1	327	34.6	7.12	49.93	0	1.84189e+06	1.67168e+06	1.83461e+06	708992	591843	468454	1.74421e+06	1.69809e+06	1.61444e+06	760218	708757	694179	681903	525835	393635	892316	917911	740936
327	High	Master Protein	P62270	40S ribosomal protein S18 OS=Mus musculus OX=10090 GN=Rps18 PE=1 SV=3	0	FALSE	35.318	43	7	73	7	1	152	17.7	10.99	138.75	0	4.12923e+06	3.86546e+06	4.35626e+06	1.56415e+06	1.9801e+06	1.16179e+06	2.30661e+06	2.71916e+06	2.48165e+06	975295	556524	705351	1.34521e+06	1.26418e+06	1.10108e+06	1.52517e+06	1.38318e+06	1.54017e+06
328	High	Master Protein	Q99K28	ADP-ribosylation factor GTPase-activating protein 2 OS=Mus musculus OX=10090 GN=Arfgap2 PE=1 SV=1	0	FALSE	35.209	16	6	73	6	1	520	56.6	8.18	74.05	0	1.31508e+06	1.31887e+06	1.33173e+06	1.35441e+06	1.33585e+06	1.40711e+06	933858	1.15309e+06	1.2593e+06	1.38088e+06	1.39342e+06	1.40316e+06	1.62066e+06	1.66214e+06	1.62848e+06	1.2235e+06	1.2972e+06	1.2184e+06
329	High	Master Protein	Q9CQE8	RNA transcription, translation and transport factor protein OS=Mus musculus OX=10090 GN=RTRAF PE=1 SV=1	0	FALSE	34.84	31	5	68	5	1	244	28.1	6.89	142.93	0	779880	718709	617275	890825	806848	793082	844746	642670	907843	716170	873288	842657	1.11323e+06	1.12411e+06	1.17645e+06	1.03304e+06	1.04887e+06	1.02997e+06
330	High	Master Protein	Q61990	Poly(rC)-binding protein 2 OS=Mus musculus OX=10090 GN=Pcbp2 PE=1 SV=1	0	FALSE	34.166	23	8	60	3	1	362	38.2	6.79	48.82	0	232066	248059	234275	289334	340470	254190	288557	345717	403773	376881	414172	503152	732224	638849	635102	407969	462661	520326
331	High	Master Protein	P01837	Immunoglobulin kappa constant OS=Mus musculus OX=10090 GN=Igkc PE=1 SV=2	0	FALSE	34.058	68	4	157	4	1	107	11.9	5.9	110.78	0	1.42369e+06	1.59647e+06	1.86112e+06	491447	620566	679767	1.99295e+06	2.05264e+06	2.04868e+06	262777	452584	456777	585446	610871	630340	519585	599036	723207
332	High	Master Protein	Q3U0B3	Dehydrogenase/reductase SDR family member 11 OS=Mus musculus OX=10090 GN=Dhrs11 PE=1 SV=1	0	FALSE	33.745	30	5	50	5	1	260	28.3	6.34	35.43	0	354823	303437	319035	906970	948762	895867	517857	529181	523571	616793	564054	625084	856303	883986	871748	526233	577000	553269
333	High	Master Protein	Q9QXE0	2-hydroxyacyl-CoA lyase 1 OS=Mus musculus OX=10090 GN=Hacl1 PE=1 SV=2	0	FALSE	33.669	11	5	33	5	1	581	63.6	6.27	58.14	0	347223	472251	264950	488739	463038	505858	1.14738e+06	1.21445e+06	1.19021e+06	205347	330427	328330	291734	300541	285827	370755	357758	359437
334	High	Master Protein	P20065	Thymosin beta-4 OS=Mus musculus OX=10090 GN=Tmsb4x PE=1 SV=1	0	FALSE	33.623	38	4	97	4	1	50	5.7	5.06	60.77	0	1.24914e+06	928530	986927	689335	781884	534277	2.28803e+06	2.29474e+06	2.31962e+06	711084	431934	372424	2.21684e+06	2.25174e+06	2.26519e+06	835336	799102	809160
335	High	Master Protein	Q9CXW4	60S ribosomal protein L11 OS=Mus musculus OX=10090 GN=Rpl11 PE=1 SV=4	0	FALSE	33.588	34	7	191	7	1	178	20.2	9.6	244.12	0	5.29101e+06	5.13218e+06	5.1262e+06	2.33755e+06	2.30865e+06	2.41096e+06	4.32482e+06	3.55925e+06	3.65461e+06	4.02362e+06	4.59214e+06	4.27414e+06	3.29398e+06	3.26275e+06	3.28223e+06	3.35084e+06	3.37431e+06	3.2968e+06
336	High	Master Protein	P10518	Delta-aminolevulinic acid dehydratase OS=Mus musculus OX=10090 GN=Alad PE=1 SV=1	0	FALSE	33.386	30	5	150	5	1	330	36	6.79	37.29	0	667228	744758	626894	722596	799664	778744	1.30376e+06	1.26128e+06	1.25691e+06	887764	810853	856129	352714	415868	399264	659357	704077	642115
337	High	Master Protein	P48428	Tubulin-specific chaperone A OS=Mus musculus OX=10090 GN=Tbca PE=1 SV=3	0	FALSE	33.307	63	8	162	8	1	108	12.8	5.27	206.42	0	3.89679e+06	4.2169e+06	4.0853e+06	3.38128e+06	3.27777e+06	3.38344e+06	2.07771e+06	2.05519e+06	2.05686e+06	6.04728e+06	5.95127e+06	6.24805e+06	3.63493e+06	3.5767e+06	3.47182e+06	2.85838e+06	2.94203e+06	2.97817e+06
338	High	Master Protein	P53026	60S ribosomal protein L10a OS=Mus musculus OX=10090 GN=Rpl10a PE=1 SV=3	0	FALSE	33.263	31	6	69	6	1	217	24.9	9.98	75.67	0	3.22193e+06	3.17937e+06	3.31109e+06	746377	731154	781812	1.39296e+06	1.29166e+06	1.33328e+06	1.26866e+06	1.14946e+06	1.30914e+06	829608	877701	921701	1.7309e+06	1.85508e+06	1.7509e+06
339	High	Master Protein	Q283N4	2-oxo-4-hydroxy-4-carboxy-5-ureidoimidazoline decarboxylase OS=Mus musculus OX=10090 GN=Urad PE=1 SV=1	0	FALSE	33.037	43	6	96	6	1	178	20	6.11	121.94	0	1.90768e+06	1.9098e+06	1.90604e+06	1.2405e+06	1.31032e+06	1.09193e+06	2.05842e+06	1.8734e+06	1.98164e+06	1.44488e+06	1.50769e+06	1.72594e+06	1.12282e+06	971451	1.08044e+06	1.46287e+06	1.40024e+06	1.4701e+06
340	High	Master Protein	Q99J08	SEC14-like protein 2 OS=Mus musculus OX=10090 GN=Sec14l2 PE=1 SV=1	0	FALSE	32.825	28	7	85	7	1	403	46.3	7.11	43.82	0	1.23064e+06	1.2131e+06	1.19664e+06	560952	517912	447545	1.65578e+06	1.61816e+06	1.59679e+06	1.08218e+06	1.19077e+06	828223	496398	677682	820576	1.47257e+06	1.42269e+06	1.49455e+06
341	High	Master Protein	Q9DCG6	Phenazine biosynthesis-like domain-containing protein 1 OS=Mus musculus OX=10090 GN=Pbld1 PE=1 SV=2	0	FALSE	32.815	28	6	36	6	1	288	32	7.03	43.17	0	790002	622865	664509	769120	880384	840163	1.23153e+06	1.40898e+06	1.24465e+06	539053	433720	466627	474777	504939	492945	759954	667455	826799
342	High	Master Protein	Q61425	Hydroxyacyl-coenzyme A dehydrogenase, mitochondrial OS=Mus musculus OX=10090 GN=Hadh PE=1 SV=2	0	FALSE	32.801	41	7	82	7	1	314	34.4	8.65	50.33	0	1.24455e+06	1.3681e+06	1.38797e+06	466213	625935	534951	1.56719e+06	1.62918e+06	1.55724e+06	514623	497308	355620	361756	367936	346544	925525	1.03121e+06	968045
343	High	Master Protein	O35943	Frataxin, mitochondrial OS=Mus musculus OX=10090 GN=Fxn PE=1 SV=1	0	FALSE	32.593	25	4	35	4	1	207	22.9	8.02	80.23	0	934026	540884	996621	1.10907e+06	995312	1.00223e+06	1.12373e+06	1.08318e+06	1.01136e+06	1.1151e+06	993533	1.22681e+06	1.46193e+06	1.58299e+06	1.51623e+06	941301	1.02345e+06	1.00722e+06
344	High	Master Protein	Q62446	Peptidyl-prolyl cis-trans isomerase FKBP3 OS=Mus musculus OX=10090 GN=Fkbp3 PE=1 SV=2	0	FALSE	32.552	31	6	62	6	1	224	25.1	9.28	80.89	0	1.40607e+06	1.4626e+06	1.5485e+06	1.50694e+06	1.52428e+06	1.50766e+06	1.63594e+06	1.53586e+06	1.39152e+06	2.21576e+06	1.9896e+06	1.8606e+06	2.40963e+06	2.50358e+06	2.57148e+06	1.89401e+06	1.87067e+06	1.89743e+06
345	High	Master Protein	O55135	Eukaryotic translation initiation factor 6 OS=Mus musculus OX=10090 GN=Eif6 PE=1 SV=2	0	FALSE	32.218	27	4	73	4	1	245	26.5	4.74	62.84	0	952653	800733	937677	783642	789981	849296	803629	873671	831424	1.40868e+06	823742	1.08102e+06	1.19189e+06	1.15048e+06	1.19873e+06	1.46458e+06	1.52536e+06	1.45936e+06
346	High	Master Protein	P62806	Histone H4 OS=Mus musculus OX=10090 GN=Hist1h4a PE=1 SV=2	0	FALSE	32.02	43	5	68	5	1	103	11.4	11.36	171.14	0	2.00687e+06	2.10155e+06	2.14906e+06	1.61276e+06	1.77439e+06	1.68574e+06	2.66656e+06	2.38067e+06	2.51099e+06	1.2183e+06	1.49876e+06	1.08815e+06	1.35528e+06	1.37303e+06	1.36127e+06	1.24896e+06	1.24135e+06	1.28456e+06
347	High	Master Protein	P84089	Enhancer of rudimentary homolog OS=Mus musculus OX=10090 GN=Erh PE=1 SV=1	0	FALSE	31.829	29	5	177	5	1	104	12.3	5.92	302.58	0	1.56968e+06	1.34905e+06	1.31784e+06	2.45601e+06	2.53223e+06	2.66873e+06	1.8853e+06	1.82839e+06	1.51305e+06	2.10765e+06	2.71701e+06	1.97518e+06	3.55086e+06	3.46583e+06	3.64687e+06	2.23946e+06	2.41349e+06	2.42178e+06
348	High	Master Protein	Q9D6J6	NADH dehydrogenase [ubiquinone] flavoprotein 2, mitochondrial OS=Mus musculus OX=10090 GN=Ndufv2 PE=1 SV=2	0	FALSE	31.738	26	4	52	4	1	248	27.3	7.4	107.76	0	1.10906e+06	1.116e+06	1.14117e+06	1.45997e+06	1.32181e+06	1.42573e+06	1.27062e+06	1.35937e+06	1.22824e+06	722697	722893	647826	1.76097e+06	1.74419e+06	1.77728e+06	1.63105e+06	1.64907e+06	1.70231e+06
349	High	Master Protein	P18760	Cofilin-1 OS=Mus musculus OX=10090 GN=Cfl1 PE=1 SV=3	0	FALSE	31.604	45	5	133	5	1	166	18.5	8.09	171.25	0	2.32472e+06	2.51091e+06	2.4414e+06	1.38218e+06	1.13762e+06	1.22334e+06	1.83337e+06	1.90061e+06	2.0432e+06	1.18244e+06	1.3131e+06	1.23444e+06	1.2936e+06	1.26443e+06	1.37771e+06	2.20103e+06	2.10905e+06	2.15551e+06
350	High	Master Protein	P62983	Ubiquitin-40S ribosomal protein S27a OS=Mus musculus OX=10090 GN=Rps27a PE=1 SV=2	0	FALSE	31.584	23	5	111	5	1	156	17.9	9.64	217.29	0	1.81633e+06	1.74399e+06	1.77061e+06	1.56431e+06	1.55095e+06	1.50334e+06	3.91461e+06	4.04506e+06	4.00985e+06	585886	477031	503420	2.85311e+06	3.08805e+06	2.80839e+06	1.92991e+06	2.05553e+06	2.00365e+06
351	High	Master Protein	P10853	Histone H2B type 1-F/J/L OS=Mus musculus OX=10090 GN=Hist1h2bf PE=1 SV=2	0	FALSE	30.986	41	7	177	7	1	126	13.9	10.32	277.08	0	5.07502e+06	4.95083e+06	4.90458e+06	1.63284e+06	1.59725e+06	1.57482e+06	2.62932e+06	2.65519e+06	2.90479e+06	2.58094e+06	2.72819e+06	2.54824e+06	1.86864e+06	1.69943e+06	1.73388e+06	2.15869e+06	2.25074e+06	2.0192e+06
352	High	Master Protein	Q64213	Splicing factor 1 OS=Mus musculus OX=10090 GN=Sf1 PE=1 SV=6	0	FALSE	30.856	14	6	83	6	1	653	70.4	8.98	13.65	0	774104	699929	686935	737635	711651	560940	670988	640927	698290	966935	1.21387e+06	995374	966621	925140	1.04624e+06	673056	700992	702825
353	High	Master Protein	P13707	Glycerol-3-phosphate dehydrogenase [NAD(+)], cytoplasmic OS=Mus musculus OX=10090 GN=Gpd1 PE=1 SV=3	0	FALSE	30.662	27	6	79	6	1	349	37.5	7.17	28.85	0	873805	773608	748997	512661	425071	524835	1.02188e+06	1.04232e+06	946193	717500	934969	858355	352491	357247	544818	1.36887e+06	1.37079e+06	1.33806e+06
354	High	Master Protein	O35887	Calumenin OS=Mus musculus OX=10090 GN=Calu PE=1 SV=1	0	FALSE	30.385	16	3	105	3	1	315	37	4.67	131.9	0	803982	767630	699811	819270	844090	808825	1.14272e+06	1.05421e+06	944782	1.03066e+06	331597	346668	1.47732e+06	1.45858e+06	1.40712e+06	1.1928e+06	1.15881e+06	1.11347e+06
355	High	Master Protein	Q9EQ20	Methylmalonate-semialdehyde dehydrogenase [acylating], mitochondrial OS=Mus musculus OX=10090 GN=Aldh6a1 PE=1 SV=1	0	FALSE	29.777	18	6	23	6	1	535	57.9	8.07	33.11	0	931442	698028	936344	411316	400523	392570	1.84395e+06	1.77525e+06	1.72224e+06	451657	260390	351816	343131	354819	339111	877824	878809	924318
356	High	Master Protein	P14131	40S ribosomal protein S16 OS=Mus musculus OX=10090 GN=Rps16 PE=1 SV=4	0	FALSE	29.588	35	6	38	6	1	146	16.4	10.21	72.45	0	740307	892314	899499	919809	1.0081e+06	854302	2.01043e+06	2.09224e+06	2.0276e+06	764820	783444	670906	737918	737229	755184	970476	957317	993967
357	High	Master Protein	Q80Y14	Glutaredoxin-related protein 5, mitochondrial OS=Mus musculus OX=10090 GN=Glrx5 PE=1 SV=2	0	FALSE	29.493	35	4	137	4	1	152	16.3	6.55	224.93	0	1.15911e+06	1.13448e+06	1.12354e+06	2.07727e+06	2.19041e+06	2.09502e+06	1.64242e+06	1.56643e+06	1.58802e+06	2.20419e+06	2.63873e+06	2.5521e+06	2.82075e+06	2.82349e+06	2.83467e+06	2.28138e+06	2.18859e+06	2.25253e+06
358	High	Master Protein	Q61033	Lamina-associated polypeptide 2, isoforms alpha/zeta OS=Mus musculus OX=10090 GN=Tmpo PE=1 SV=4	0	FALSE	29.446	10	4	41	4	1	693	75.1	8.05	54.51	0	999739	1.08731e+06	1.15273e+06	770817	827413	928184	1.22459e+06	1.16235e+06	1.29265e+06	924003	1.07e+06	1.11423e+06	1.30791e+06	1.37272e+06	1.37357e+06	819976	1.10928e+06	1.01631e+06
359	High	Master Protein	Q9D1L0	Coiled-coil-helix-coiled-coil-helix domain-containing protein 2 OS=Mus musculus OX=10090 GN=Chchd2 PE=2 SV=1	0	FALSE	29.245	39	4	72	4	1	153	15.7	9.66	165.4	0	787324	955651	758194	915299	897280	1.02047e+06	1.16763e+06	1.18622e+06	1.23099e+06	1.20443e+06	1.31079e+06	1.36692e+06	1.5313e+06	1.41802e+06	1.50234e+06	1.24434e+06	1.25451e+06	1.34003e+06
360	High	Master Protein	Q00915	Retinol-binding protein 1 OS=Mus musculus OX=10090 GN=Rbp1 PE=1 SV=2	0	FALSE	29.022	49	4	39	4	1	135	15.8	5.25	79.33	0	2.64345e+06	2.79215e+06	2.93843e+06	892171	870687	922389	1.19084e+06	1.25929e+06	1.23296e+06	579381	579462	493788	1.17158e+06	1.19732e+06	1.10245e+06	874324	923544	942619
361	High	Master Protein	Q6GSS7	Histone H2A type 2-A OS=Mus musculus OX=10090 GN=Hist2h2aa1 PE=1 SV=3	0	FALSE	29.017	34	4	110	1	1	130	14.1	10.9	62.88	3	4.01734e+06	4.2104e+06	3.83028e+06	756775	656091	703783	2.06519e+06	1.8469e+06	2.27129e+06	906298	1.14166e+06	952170	773513	827663	777955	855221	839690	742762
362	High	Master Protein	P62862	40S ribosomal protein S30 OS=Mus musculus OX=10090 GN=Fau PE=1 SV=1	0	FALSE	28.822	34	5	154	5	1	59	6.6	12.15	291.05	0	4.60836e+06	5.04675e+06	4.53566e+06	598709	802369	661419	1.60128e+06	1.6209e+06	1.78329e+06	1.4263e+07	1.52195e+07	1.36345e+07	4.22486e+06	4.20763e+06	4.15768e+06	4.69784e+06	4.68327e+06	4.7254e+06
363	High	Master Protein	Q8BHA3	D-aminoacyl-tRNA deacylase 2 OS=Mus musculus OX=10090 GN=Dtd2 PE=1 SV=1	0	FALSE	28.781	33	4	76	4	1	168	18.2	7.91	126.52	0	535406	586123	551432	657669	698040	695066	505883	489997	416350	597889	549824	480538	1.02308e+06	1.02569e+06	1.03816e+06	489653	527721	532879
364	High	Master Protein	P29758	Ornithine aminotransferase, mitochondrial OS=Mus musculus OX=10090 GN=Oat PE=1 SV=1	0	FALSE	28.475	34	7	45	7	1	439	48.3	6.62	7.03	0	1.39638e+06	1.20239e+06	1.22335e+06	620325	579576	514270	1.44095e+06	1.5326e+06	1.57421e+06	273793	223591	335313	267277	272497	283147	277364	293708	294133
365	High	Master Protein	E9PV24	Fibrinogen alpha chain OS=Mus musculus OX=10090 GN=Fga PE=1 SV=1	0	FALSE	28.246	7	5	97	5	1	789	87.4	6.11	109.35	0	1.23684e+06	1.44958e+06	1.15844e+06	798469	803447	891807	709894	650016	785958	727560	742131	725109	1.10284e+06	1.27648e+06	1.04174e+06	892249	817791	897777
366	High	Master Protein	Q8BJW6	Eukaryotic translation initiation factor 2A OS=Mus musculus OX=10090 GN=Eif2a PE=1 SV=2	0	FALSE	27.892	10	4	97	4	1	581	64.4	8.91	103.75	0	533686	669810	548761	921348	1.00559e+06	953847	646351	626680	649570	1.01615e+06	951699	1.14384e+06	1.47496e+06	1.42687e+06	1.4596e+06	867250	786127	885597
367	High	Master Protein	P61982	14-3-3 protein gamma OS=Mus musculus OX=10090 GN=Ywhag PE=1 SV=2	0	FALSE	27.853	19	4	47	2	1	247	28.3	4.89	50.31	1	1.14251e+06	1.18563e+06	1.14494e+06	726947	534037	635981	557603	788281	1.01145e+06	1.18921e+06	1.39035e+06	1.19358e+06	344680	562307	483181	613583	811146	469296
368	High	Master Protein	O35658	Complement component 1 Q subcomponent-binding protein, mitochondrial OS=Mus musculus OX=10090 GN=C1qbp PE=1 SV=1	0	FALSE	27.729	15	3	84	3	1	278	31	4.92	217.62	0	2.18595e+06	1.97838e+06	1.62466e+06	1.44393e+06	1.52974e+06	1.41519e+06	1.8584e+06	1.88656e+06	1.85433e+06	1.59449e+06	1.84059e+06	1.88511e+06	1.4656e+06	1.46928e+06	1.58208e+06	1.31401e+06	1.29568e+06	1.23566e+06
369	High	Master Protein	Q91VA0	Acyl-coenzyme A synthetase ACSM1, mitochondrial OS=Mus musculus OX=10090 GN=Acsm1 PE=1 SV=1	0	FALSE	27.617	17	6	17	6	1	573	64.7	7.17	22.97	0	807959	694501	686984	358693	330707	382516	1.33653e+06	1.28988e+06	1.30202e+06	472331	380049	403098	301534	378425	381204	680352	713680	646550
370	High	Master Protein	Q9JJU8	SH3 domain-binding glutamic acid-rich-like protein OS=Mus musculus OX=10090 GN=Sh3bgrl PE=1 SV=1	0	FALSE	27.432	50	4	71	4	1	114	12.8	4.92	118.44	0	785964	670029	756177	859675	867192	880411	1.09557e+06	1.09763e+06	1.09773e+06	1.10637e+06	786291	1.16233e+06	1.17243e+06	1.21717e+06	1.22892e+06	923858	936442	888520
371	High	Master Protein	Q91WU0	Carboxylesterase 1F OS=Mus musculus OX=10090 GN=Ces1f PE=1 SV=1	0	FALSE	27.274	20	6	47	5	1	561	61.6	6.48	33.42	0	567837	572043	521421	293349	379356	428234	431803	450240	540138	612847	505510	623606	384577	429206	453277	997126	1.01293e+06	967949
372	High	Master Protein	Q9JL35	High mobility group nucleosome-binding domain-containing protein 5 OS=Mus musculus OX=10090 GN=Hmgn5 PE=1 SV=2	0	FALSE	27.213	14	4	73	4	1	406	45.3	4.37	109.62	0	1.2628e+06	1.20876e+06	1.13514e+06	1.19703e+06	957845	987503	1.38504e+06	1.37953e+06	1.35772e+06	1.22012e+06	1.04443e+06	1.30163e+06	1.45901e+06	1.46032e+06	1.41101e+06	1.01484e+06	979719	977198
373	High	Master Protein	Q8VCU1	Carboxylesterase 3B OS=Mus musculus OX=10090 GN=Ces3b PE=1 SV=2	0	FALSE	26.737	10	5	60	1	1	571	63.3	5.92	68.77	0	22690.9	9331.27	9855.29	5116.74	17846.7	15696.1	76054.7	66881.2	70105	75349	145596	147440	47630.1	53621.1	53309.9	170435	171567	164658
374	High	Master Protein	P35492	Histidine ammonia-lyase OS=Mus musculus OX=10090 GN=Hal PE=1 SV=1	0	FALSE	26.728	11	6	25	6	1	657	72.2	6.34	21.28	0	1.00565e+06	1.10342e+06	1.15063e+06	866591	680575	1.17271e+06	1.15727e+06	1.1021e+06	1.12431e+06	418180	331346	431888	421760	302738	272427	363309	421031	433409
375	High	Master Protein	P18608	Non-histone chromosomal protein HMG-14 OS=Mus musculus OX=10090 GN=Hmgn1 PE=1 SV=2	0	FALSE	26.721	28	3	110	3	1	96	10.1	9.76	97.68	0	1.63022e+06	1.52786e+06	1.50515e+06	511488	631453	577119	892861	951150	952881	887967	1.26511e+06	1.24049e+06	909669	1.00374e+06	866647	706995	673351	774760
376	High	Master Protein	P45878	Peptidyl-prolyl cis-trans isomerase FKBP2 OS=Mus musculus OX=10090 GN=Fkbp2 PE=1 SV=1	0	FALSE	26.308	50	5	63	5	1	140	15.3	8.88	135.12	0	3.39579e+06	3.72604e+06	3.558e+06	2.26144e+06	2.23934e+06	2.31495e+06	2.74827e+06	2.7127e+06	2.64957e+06	2.25681e+06	2.42767e+06	2.75009e+06	2.88452e+06	2.94771e+06	2.99204e+06	2.14414e+06	2.11737e+06	2.03761e+06
377	High	Master Protein	P62900	60S ribosomal protein L31 OS=Mus musculus OX=10090 GN=Rpl31 PE=1 SV=1	0	FALSE	26.244	39	6	59	6	1	125	14.5	10.54	45.58	0	1.52965e+06	1.64011e+06	1.16314e+06	1.39791e+06	681678	1.32137e+06	1.76208e+06	1.81512e+06	1.82574e+06	1.43286e+06	1.29969e+06	1.44395e+06	1.87474e+06	1.8257e+06	1.80308e+06	1.98478e+06	1.87026e+06	2.05831e+06
378	High	Master Protein	Q9D0F9	Phosphoglucomutase-1 OS=Mus musculus OX=10090 GN=Pgm1 PE=1 SV=4	0	FALSE	26.19	15	6	57	6	1	562	61.4	6.57	1.81	0	598626	608156	571311	412485	397218	369470	1.13558e+06	1.10636e+06	1.0714e+06	490956	395677	566220	321642	266448	228767	754375	690153	701657
379	High	Master Protein	Q01853	Transitional endoplasmic reticulum ATPase OS=Mus musculus OX=10090 GN=Vcp PE=1 SV=4	0	FALSE	26.128	8	6	34	6	1	806	89.3	5.26	24.83	0	432327	468859	479426	339052	385250	401139	975505	978657	971108	409204	490212	510208	235764	219483	227072	685348	642544	664313
380	High	Master Protein	Q9D6Y7	Mitochondrial peptide methionine sulfoxide reductase OS=Mus musculus OX=10090 GN=Msra PE=1 SV=1	0	FALSE	26.039	25	5	42	5	1	233	26	8.41	53.32	0	1.30098e+06	1.37409e+06	1.42921e+06	1.26431e+06	1.32505e+06	1.40495e+06	1.48011e+06	1.4438e+06	1.49335e+06	1.24719e+06	1.14307e+06	947581	852027	859870	850644	1.29865e+06	1.30826e+06	1.21143e+06
381	High	Master Protein	Q9CR68	Cytochrome b-c1 complex subunit Rieske, mitochondrial OS=Mus musculus OX=10090 GN=Uqcrfs1 PE=1 SV=1	0	FALSE	26.026	27	5	70	5	1	274	29.3	8.7	115.07	0	1.28862e+06	1.31281e+06	1.31076e+06	1.21241e+06	1.54533e+06	1.56576e+06	1.31217e+06	1.33463e+06	1.58644e+06	1.81594e+06	1.86811e+06	1.86859e+06	1.58894e+06	1.22943e+06	1.3259e+06	1.222e+06	1.38936e+06	1.33017e+06
382	High	Master Protein	Q8R1M2	Histone H2A.J OS=Mus musculus OX=10090 GN=H2afj PE=1 SV=1	0	FALSE	25.858	34	4	112	1	1	129	14	11.05	67.19	0	630548	644392	589031	923835	34680.6	808492	643377	781771	394710	195823	191605	155640	162441	128021	108064	297486	150337	27136.5
383	High	Master Protein	P62774	Myotrophin OS=Mus musculus OX=10090 GN=Mtpn PE=1 SV=2	0	FALSE	25.718	31	3	47	3	1	118	12.9	5.52	120.29	0	1.16653e+06	1.23277e+06	1.42123e+06	2.26768e+06	1.12447e+06	1.14314e+06	1.98171e+06	2.1636e+06	2.17709e+06	1.10148e+06	841173	800629	1.87974e+06	1.97962e+06	2.20722e+06	1.75648e+06	1.07358e+06	1.53567e+06
384	High	Master Protein	P68037	Ubiquitin-conjugating enzyme E2 L3 OS=Mus musculus OX=10090 GN=Ube2l3 PE=1 SV=1	0	FALSE	25.608	43	4	68	4	1	154	17.9	8.51	7.01	0	380504	549308	489481	487379	467107	503603	937428	860647	857001	789817	680551	731548	735195	699802	733019	848569	739462	774387
385	High	Master Protein	Q03734	Serine protease inhibitor A3M OS=Mus musculus OX=10090 GN=Serpina3m PE=1 SV=2	0	FALSE	25.393	16	4	18	1	1	418	47	6.1	29.78	0	19182.9	20992.8	20966.5	28285.6	26371.5	26611.8	41645.4	42665.1	44609.6	23522.9	67841	56161.2	34489.8	35453.5	31497.7	63283.9	70156.5	70119.6
386	High	Master Protein	P84104	Serine/arginine-rich splicing factor 3 OS=Mus musculus OX=10090 GN=Srsf3 PE=1 SV=1	0	FALSE	25.323	28	5	88	4	1	164	19.3	11.65	153.9	0	2.07673e+06	2.04316e+06	1.72687e+06	1.69687e+06	1.79091e+06	1.80103e+06	1.78218e+06	1.67943e+06	1.88253e+06	1.90016e+06	1.86883e+06	1.7702e+06	2.95378e+06	3.06895e+06	2.94056e+06	1.94014e+06	2.02994e+06	2.08031e+06
387	High	Master Protein	P97493	Thioredoxin, mitochondrial OS=Mus musculus OX=10090 GN=Txn2 PE=1 SV=1	0	FALSE	25.313	25	3	154	3	1	166	18.2	7.9	194.85	0	555540	725932	799994	950642	937479	996272	1.29552e+06	1.51485e+06	1.56278e+06	441311	440414	227412	1.07181e+06	1.09119e+06	1.09699e+06	875159	943862	920092
388	High	Master Protein	P48758	Carbonyl reductase [NADPH] 1 OS=Mus musculus OX=10090 GN=Cbr1 PE=1 SV=3	0	FALSE	25.125	14	4	26	4	1	277	30.6	8.31	52.16	0	1.42015e+06	1.44106e+06	1.46005e+06	786378	819017	698945	1.01829e+06	973038	958118	342585	284827	300361	121936	130627	146529	512051	511978	518987
389	High	Master Protein	P56812	Programmed cell death protein 5 OS=Mus musculus OX=10090 GN=Pdcd5 PE=1 SV=3	0	FALSE	25.101	34	4	57	4	1	126	14.3	5.68	114.2	0	789599	789397	713463	1.2898e+06	1.24885e+06	1.30054e+06	1.05723e+06	1.0013e+06	986061	900686	1.01858e+06	1.33124e+06	1.48537e+06	1.47206e+06	1.54643e+06	1.14071e+06	1.074e+06	1.14329e+06
390	High	Master Protein	P60867	40S ribosomal protein S20 OS=Mus musculus OX=10090 GN=Rps20 PE=1 SV=1	0	FALSE	25.07	29	4	36	4	1	119	13.4	9.94	75.23	0	1.42481e+06	1.48891e+06	1.47328e+06	696602	537190	531793	1.11049e+06	1.20844e+06	1.11503e+06	472885	487744	919385	769779	807517	787245	1.08079e+06	1.05568e+06	1.06148e+06
391	High	Master Protein	Q6NZJ6	Eukaryotic translation initiation factor 4 gamma 1 OS=Mus musculus OX=10090 GN=Eif4g1 PE=1 SV=1	0	FALSE	24.933	3	3	41	3	1	1600	176	5.4	60.04	0	1.10306e+06	1.20777e+06	1.17146e+06	1.08319e+06	1.14317e+06	1.03304e+06	1.22547e+06	440420	495277	2.26308e+06	2.51745e+06	2.38564e+06	1.28134e+06	1.35557e+06	1.27921e+06	989032	996470	1.04845e+06
392	High	Master Protein	Q9JII6	Aldo-keto reductase family 1 member A1 OS=Mus musculus OX=10090 GN=Akr1a1 PE=1 SV=3	0	FALSE	24.914	23	6	56	6	1	325	36.6	7.39	63.51	0	2.34888e+06	2.45633e+06	2.33153e+06	715372	628653	689718	1.14946e+06	1.14788e+06	1.11751e+06	695883	621650	653332	422215	439595	525083	1.06789e+06	997646	1.10583e+06
393	High	Master Protein	P42125	Enoyl-CoA delta isomerase 1, mitochondrial OS=Mus musculus OX=10090 GN=Eci1 PE=1 SV=2	0	FALSE	24.884	19	4	16	4	1	289	32.2	8.98	31.46	0	1.17907e+06	1.35106e+06	1.30467e+06	670500	557741	693286	1.18612e+06	1.16849e+06	1.15775e+06	578453	503994	507726	427700	348603	277822	935105	809661	844565
394	High	Master Protein	Q8R4N0	Citramalyl-CoA lyase, mitochondrial OS=Mus musculus OX=10090 GN=Clybl PE=1 SV=2	0	FALSE	24.88	17	5	28	5	1	338	37.5	8.54	9.04	0	929601	816272	919213	698985	695239	691462	685004	875313	764009	753593	820324	754140	813076	833980	918454	535270	499142	498266
395	High	Master Protein	P62315	Small nuclear ribonucleoprotein Sm D1 OS=Mus musculus OX=10090 GN=Snrpd1 PE=1 SV=1	0	FALSE	24.8	39	4	214	4	1	119	13.3	11.56	73.22	0	911668	931899	924166	744222	786733	771616	1.4155e+06	1.39615e+06	1.36826e+06	937393	918497	945839	2.03397e+06	2.08146e+06	2.04875e+06	1.40862e+06	1.32234e+06	1.36137e+06
396	High	Master Protein	P49312	Heterogeneous nuclear ribonucleoprotein A1 OS=Mus musculus OX=10090 GN=Hnrnpa1 PE=1 SV=2	0	FALSE	24.677	10	3	17	1	1	320	34.2	9.23	36.35	0	85127.7	232119	175633	181146	249333	106991	173040	169155	153455	44473.5	88268.2	185323	225768	217602	217180	115003	156647	137980
397	High	Master Protein	Q60865	Caprin-1 OS=Mus musculus OX=10090 GN=Caprin1 PE=1 SV=2	0	FALSE	24.563	12	6	64	6	1	707	78.1	5.25	46.79	0	1.13612e+06	1.39765e+06	1.22823e+06	1.24716e+06	1.08132e+06	1.04523e+06	1.21773e+06	1.07801e+06	1.17192e+06	1.95916e+06	1.48237e+06	1.90779e+06	1.30528e+06	1.63669e+06	1.25012e+06	1.34673e+06	1.40601e+06	1.44793e+06
398	High	Master Protein	Q9CZS1	Aldehyde dehydrogenase X, mitochondrial OS=Mus musculus OX=10090 GN=Aldh1b1 PE=1 SV=1	0	FALSE	24.54	13	5	33	4	1	519	57.5	7.02	48.18	0	1.03004e+06	1.19473e+06	1.21117e+06	325632	334075	427506	634468	676120	626474	1.25521e+06	1.42209e+06	1.64138e+06	227072	193757	242903	253600	235487	258286
399	High	Master Protein	Q8R2K1	Fucose mutarotase OS=Mus musculus OX=10090 GN=Fuom PE=1 SV=1	0	FALSE	24.395	33	3	252	3	1	153	16.8	5.36	219.28	0	1.69155e+06	1.73461e+06	1.62644e+06	1.2401e+06	1.18589e+06	1.15521e+06	993952	1.01453e+06	999110	1.54297e+06	1.57061e+06	1.53887e+06	1.43096e+06	1.38286e+06	1.43198e+06	833845	862980	866335
400	High	Master Protein	Q64105	Sepiapterin reductase OS=Mus musculus OX=10090 GN=Spr PE=1 SV=1	0	FALSE	24.213	18	3	12	3	1	261	27.9	5.74	27.5	0	935143	868558	904433	338138	353729	346040	598857	595362	554829	258627	369270	296138	245845	206973	203334	514392	475041	491512
401	High	Master Protein	Q3TLP5	Enoyl-CoA hydratase domain-containing protein 2, mitochondrial OS=Mus musculus OX=10090 GN=Echdc2 PE=1 SV=2	0	FALSE	24.186	22	3	20	3	1	296	31.8	8.72	42.76	0	1.28451e+06	1.28443e+06	1.30893e+06	219929	161481	193044	261295	256184	306923	324087	443695	356850	346333	353103	294555	381339	418820	362368
402	High	Master Protein	P61205	ADP-ribosylation factor 3 OS=Mus musculus OX=10090 GN=Arf3 PE=2 SV=2	0	FALSE	24.005	30	4	22	4	1	181	20.6	7.43	35.17	0	602608	498309	490648	574063	639096	503056	1.12504e+06	1.19734e+06	1.14471e+06	293617	321107	344914	203359	230366	233147	358331	368444	366126
403	High	Master Protein	P06797	Cathepsin L1 OS=Mus musculus OX=10090 GN=Ctsl PE=1 SV=2	0	FALSE	23.905	23	4	85	4	1	334	37.5	6.83	121.18	0	1.50211e+06	1.42675e+06	1.38434e+06	1.44407e+06	1.45788e+06	1.41704e+06	1.32283e+06	1.2021e+06	1.14588e+06	1.50917e+06	1.72496e+06	1.89641e+06	2.15544e+06	2.12979e+06	2.18535e+06	1.30138e+06	1.29943e+06	1.40868e+06
404	High	Master Protein	Q9WUM4	Coronin-1C OS=Mus musculus OX=10090 GN=Coro1c PE=1 SV=2	0	FALSE	23.887	9	4	35	4	1	474	53.1	7.08	9.93	0	386955	419479	413876	408511	502858	444063	285684	289793	257689	782155	741032	617164	891582	1.01523e+06	982338	587663	629654	477238
405	High	Master Protein	P70333	Heterogeneous nuclear ribonucleoprotein H2 OS=Mus musculus OX=10090 GN=Hnrnph2 PE=1 SV=1	0	FALSE	23.776	11	4	44	3	1	449	49.2	6.3	76.93	1	2.04365e+06	1.93992e+06	1.69902e+06	1.21136e+06	1.15994e+06	1.35317e+06	1.33264e+06	1.06672e+06	1.42368e+06	6.70513e+06	6.55428e+06	7.27776e+06	2.30334e+06	2.30545e+06	2.39044e+06	1.85952e+06	1.97267e+06	1.9114e+06
406	High	Master Protein	Q5XG73	Acyl-CoA-binding domain-containing protein 5 OS=Mus musculus OX=10090 GN=Acbd5 PE=1 SV=1	0	FALSE	23.631	9	3	18	3	1	508	56.6	5.41	28.43	0	658201	676316	708341	605447	572974	590974	462554	532029	469118	551556	498266	547420	730875	767745	773945	536273	586892	590109
407	High	Master Protein	Q80WJ7	Protein LYRIC OS=Mus musculus OX=10090 GN=Mtdh PE=1 SV=1	0	FALSE	23.623	16	5	54	5	1	579	63.8	9.33	23.63	0	1.00597e+06	963457	1.03851e+06	825417	776260	722354	686332	807552	690691	1.17897e+06	1.30946e+06	1.10336e+06	1.07484e+06	1.04572e+06	1.12404e+06	741036	687766	818135
408	High	Master Protein	Q60668	Heterogeneous nuclear ribonucleoprotein D0 OS=Mus musculus OX=10090 GN=Hnrnpd PE=1 SV=2	0	FALSE	23.566	17	6	55	5	1	355	38.3	7.81	68.12	1	482589	567147	621172	293740	337078	331793	848780	837881	879447	653670	562632	675238	826256	775580	827300	478282	480424	476574
409	High	Master Protein	Q9D0E1	Heterogeneous nuclear ribonucleoprotein M OS=Mus musculus OX=10090 GN=Hnrnpm PE=1 SV=3	0	FALSE	23.566	10	7	28	7	1	729	77.6	8.63	5.9	0	1.08854e+06	1.144e+06	1.1931e+06	617380	699431	670150	820765	846094	773662	2.05315e+06	2.23969e+06	2.1776e+06	1.57725e+06	1.28461e+06	1.46363e+06	1.53553e+06	1.29903e+06	1.30139e+06
410	High	Master Protein	P48036	Annexin A5 OS=Mus musculus OX=10090 GN=Anxa5 PE=1 SV=1	0	FALSE	23.411	15	4	47	4	1	319	35.7	4.96	73.79	0	792280	896995	830903	407853	423457	376308	749359	712598	657093	432052	438365	490339	250885	264963	264531	664717	760268	684600
411	High	Master Protein	P34928	Apolipoprotein C-I OS=Mus musculus OX=10090 GN=Apoc1 PE=1 SV=1	0	FALSE	23.388	28	4	68	4	1	88	9.7	9.09	31.37	0	1.65747e+06	1.66377e+06	1.4898e+06	1.26496e+06	1.17168e+06	950034	1.38276e+06	1.49266e+06	1.23592e+06	2.97904e+06	2.73972e+06	2.91085e+06	1.91405e+06	2.11079e+06	2.301e+06	2.6412e+06	2.39655e+06	2.46378e+06
412	High	Master Protein	Q8BK30	NADH dehydrogenase [ubiquinone] flavoprotein 3, mitochondrial OS=Mus musculus OX=10090 GN=Ndufv3 PE=1 SV=1	0	FALSE	23.324	26	2	97	2	1	104	11.8	9.35	234.17	0	1.64757e+06	1.57081e+06	1.63318e+06	2.42395e+06	2.48845e+06	2.36818e+06	1.46812e+06	1.51314e+06	1.42444e+06	507048	616845	662614	3.0237e+06	2.99153e+06	2.82923e+06	2.29212e+06	2.17926e+06	2.16472e+06
413	High	Master Protein	Q8VCF0	Mitochondrial antiviral-signaling protein OS=Mus musculus OX=10090 GN=Mavs PE=1 SV=1	0	FALSE	23.29	10	3	65	3	1	503	53.4	6.37	58.23	0	586725	529524	625219	731204	622046	877720	809728	723740	825762	159176	509386	419658	1.01462e+06	956257	1.00996e+06	851342	923273	943572
414	High	Master Protein	Q9JLJ2	4-trimethylaminobutyraldehyde dehydrogenase OS=Mus musculus OX=10090 GN=Aldh9a1 PE=1 SV=1	0	FALSE	23.26	12	5	21	5	1	494	53.5	6.98	16.94	0	1.21713e+06	1.13719e+06	1.30472e+06	1.38153e+06	1.19907e+06	974824	1.29771e+06	1.27891e+06	1.42014e+06	394872	360430	442900	305475	324015	441556	439912	385022	431782
415	High	Master Protein	P97807	Fumarate hydratase, mitochondrial OS=Mus musculus OX=10090 GN=Fh PE=1 SV=3	0	FALSE	23.24	17	6	20	6	1	507	54.3	9.04	1.77	0	758187	648261	939063	519662	261538	466142	819584	877180	738926	362014	348221	425958	327102	361026	279977	357559	590524	430899
416	High	Master Protein	Q00897	Alpha-1-antitrypsin 1-4 OS=Mus musculus OX=10090 GN=Serpina1d PE=1 SV=1	0	FALSE	23.184	13	7	91	2	1	413	46	5.44	77.83	0	381046	286207	373708	58203.9	82783.3	368620	321638	377304	312891	142495	90775.7	159057	103770	96326.6	71479.6	102161	108895	84236.6
417	High	Master Protein	Q62093	Serine/arginine-rich splicing factor 2 OS=Mus musculus OX=10090 GN=Srsf2 PE=1 SV=4	0	FALSE	23.176	14	3	43	3	1	221	25.5	11.85	125.27	0	943370	1.10042e+06	1.0424e+06	1.17517e+06	1.11721e+06	1.13294e+06	1.40735e+06	1.38805e+06	1.47885e+06	1.00064e+06	907757	1.03385e+06	1.74957e+06	1.81044e+06	1.74443e+06	1.08799e+06	1.02561e+06	1.02732e+06
418	High	Master Protein	Q9Z2X1	Heterogeneous nuclear ribonucleoprotein F OS=Mus musculus OX=10090 GN=Hnrnpf PE=1 SV=3	0	FALSE	23.161	11	3	83	2	1	415	45.7	5.49	185.05	0	259015	271183	282687	491358	523769	502324	647096	645131	559059	770634	725736	697489	863427	904087	945665	687124	754379	725361
419	High	Master Protein	P68254	14-3-3 protein theta OS=Mus musculus OX=10090 GN=Ywhaq PE=1 SV=1	0	FALSE	23.099	17	4	71	2	1	245	27.8	4.78	67.77	0	748145	714718	681151	265057	251723	238840	511442	539480	568820	856080	902127	797361	207786	262768	228929	322673	335392	356052	Acetyl [N-Term]
420	High	Master Protein	P51125	Calpastatin OS=Mus musculus OX=10090 GN=Cast PE=1 SV=2	0	FALSE	22.998	12	5	27	5	1	788	84.9	5.52	21.41	0	403337	451825	565310	483918	497237	512490	446148	493027	558944	710176	660607	813145	845687	815212	833920	562458	600455	648223
421	High	Master Protein	Q3UMF0	Cordon-bleu protein-like 1 OS=Mus musculus OX=10090 GN=Cobll1 PE=1 SV=2	0	FALSE	22.767	6	5	24	5	1	1273	137.3	8.16	16.91	0	792089	847730	781510	619441	615623	667227	427588	521493	437477	837617	817218	814202	887166	879168	799282	678075	609161	591757
422	High	Master Protein	Q922Y1	UBX domain-containing protein 1 OS=Mus musculus OX=10090 GN=Ubxn1 PE=1 SV=1	0	FALSE	22.636	22	5	39	5	1	297	33.6	5.26	54.96	0	1.04373e+06	792550	953864	943988	869995	917158	774707	724184	726094	967424	1.04664e+06	1.19847e+06	1.2465e+06	1.27578e+06	1.2365e+06	1.06961e+06	1.03141e+06	982137
423	High	Master Protein	Q80XU3	Nuclear ubiquitous casein and cyclin-dependent kinase substrate 1 OS=Mus musculus OX=10090 GN=Nucks1 PE=1 SV=1	0	FALSE	22.355	12	5	131	5	1	234	26.3	5.14	169.63	0	1.27277e+06	1.45164e+06	1.38354e+06	1.37488e+06	1.48643e+06	1.46788e+06	1.33402e+06	1.25199e+06	1.40552e+06	2.1882e+06	2.68997e+06	2.59163e+06	2.55595e+06	2.51173e+06	2.45562e+06	1.61969e+06	1.50358e+06	1.58159e+06
424	High	Master Protein	Q9CQV8	14-3-3 protein beta/alpha OS=Mus musculus OX=10090 GN=Ywhab PE=1 SV=3	0	FALSE	22.353	19	4	65	1	1	246	28.1	4.83	51.21	0	82780.9	156053	75916.7	54562.2	46249.8	56733	156631	139612	141796	78186.7	98107.9	69339.4	86361.2	79981.9	80548.2	78920.2	83672.2	67360.6
425	High	Master Protein	Q99L45	Eukaryotic translation initiation factor 2 subunit 2 OS=Mus musculus OX=10090 GN=Eif2s2 PE=1 SV=1	0	FALSE	22.343	5	2	30	2	1	331	38.1	5.8	36.52	0	194558	183829	288863	289042	357818	366432	483391	458121	454456	253980	271469	244569	976104	1.00347e+06	1.00889e+06	424355	397281	441335
426	High	Master Protein	Q9CWS0	N(G),N(G)-dimethylarginine dimethylaminohydrolase 1 OS=Mus musculus OX=10090 GN=Ddah1 PE=1 SV=3	0	FALSE	22.195	19	4	43	4	1	285	31.4	5.97	54.05	0	794266	865764	802675	614657	643760	678464	1.04304e+06	1.04966e+06	985497	647818	732060	759366	712996	709099	681285	1.05612e+06	1.13634e+06	1.12267e+06
427	High	Master Protein	P07758	Alpha-1-antitrypsin 1-1 OS=Mus musculus OX=10090 GN=Serpina1a PE=1 SV=4	0	FALSE	22.131	13	7	97	2	1	413	46	5.72	83.83	5	2.1309e+06	2.0475e+06	1.89891e+06	1.20341e+06	1.31605e+06	1.26252e+06	1.83609e+06	1.83371e+06	1.78533e+06	1.34161e+06	1.28575e+06	1.28708e+06	1.04546e+06	1.0278e+06	1.01799e+06	1.84106e+06	1.87506e+06	1.76191e+06
428	High	Master Protein	O35900	U6 snRNA-associated Sm-like protein LSm2 OS=Mus musculus OX=10090 GN=Lsm2 PE=1 SV=1	0	FALSE	22.042	48	3	25	3	1	95	10.8	6.52	55.76	0	173735	268675	289123	608333	619184	592146	548712	640568	561297	677220	661357	780739	879871	905047	1.00101e+06	508802	499266	499020
429	High	Master Protein	Q00898	Alpha-1-antitrypsin 1-5 OS=Mus musculus OX=10090 GN=Serpina1e PE=1 SV=1	0	FALSE	21.988	12	6	79	2	1	413	45.9	5.73	44.32	0	537886	546654	600586	144604	154269	140764	381253	354290	342947	405435	161854	184351	270540	299229	305304	330247	387115	368518
430	High	Master Protein	Q99JX3	Golgi reassembly-stacking protein 2 OS=Mus musculus OX=10090 GN=Gorasp2 PE=1 SV=3	0	FALSE	21.945	17	3	38	3	1	451	47	4.79	11.89	0	209722	207469	142232	160378	175558	168939	173693	187826	194459	136515	185257	82414.4	332061	329313	348947	187068	174002	205530
431	High	Master Protein	P01592	Immunoglobulin J chain OS=Mus musculus OX=10090 GN=Jchain PE=1 SV=4	0	FALSE	21.793	24	4	75	4	1	159	18	4.89	153.58	0	2.71376e+06	2.41752e+06	2.63251e+06	1.66994e+06	1.71214e+06	1.68795e+06	1.14587e+06	1.24212e+06	1.25331e+06	2.55459e+06	2.2218e+06	2.20475e+06	1.76333e+06	1.98605e+06	1.80107e+06	1.23539e+06	1.67403e+06	1.54171e+06
432	High	Master Protein	Q922R8	Protein disulfide-isomerase A6 OS=Mus musculus OX=10090 GN=Pdia6 PE=1 SV=3	0	FALSE	21.697	9	3	34	3	1	440	48.1	5.14	73.48	0	802427	814688	778187	180883	183829	175578	358671	350414	329376	234849	248367	297484	156608	178062	159378	932007	965678	969847
433	High	Master Protein	Q9QUH0	Glutaredoxin-1 OS=Mus musculus OX=10090 GN=Glrx PE=1 SV=3	0	FALSE	21.654	38	3	29	3	1	107	11.9	8.37	68.71	0	556389	561416	660300	644165	740593	743471	878891	873420	867453	1.07415e+06	742145	990605	1.10416e+06	1.01785e+06	1.119e+06	835829	833063	825744
434	High	Master Protein	Q8CHP5	Partner of Y14 and mago OS=Mus musculus OX=10090 GN=Pym1 PE=1 SV=2	0	FALSE	21.298	26	5	54	5	1	203	22.7	9.5	9.05	0	969786	975870	983127	710497	712231	731943	301702	808355	669241	1.46566e+06	1.60779e+06	1.4674e+06	1.21524e+06	1.54264e+06	1.42904e+06	1.20156e+06	1.07464e+06	1.1558e+06	Acetyl [N-Term]
435	High	Master Protein	Q6ZWM4	U6 snRNA-associated Sm-like protein LSm8 OS=Mus musculus OX=10090 GN=Lsm8 PE=1 SV=3	0	FALSE	21.266	56	4	42	4	1	96	10.4	4.48	90.06	0	400546	395755	259557	515799	491972	477731	697193	679114	708870	852611	736065	662307	903240	858793	899165	457568	476946	437687
436	High	Master Protein	P55302	Alpha-2-macroglobulin receptor-associated protein OS=Mus musculus OX=10090 GN=Lrpap1 PE=1 SV=1	0	FALSE	21.165	12	4	22	4	1	360	42.2	7.87	12.84	0	588274	628772	613372	393859	295353	347898	480199	488031	505973	570695	469688	381681	651543	646723	683068	381027	405942	389482
437	High	Master Protein	P23198	Chromobox protein homolog 3 OS=Mus musculus OX=10090 GN=Cbx3 PE=1 SV=2	0	FALSE	20.922	20	3	54	2	1	183	20.8	5.22	73.39	1	519309	594894	694429	698256	840395	942329	1.0929e+06	908153	1.04174e+06	392189	1.11813e+06	814387	1.05352e+06	1.13848e+06	1.10229e+06	774428	821982	734210
438	High	Master Protein	Q99P30	Peroxisomal coenzyme A diphosphatase NUDT7 OS=Mus musculus OX=10090 GN=Nudt7 PE=1 SV=2	0	FALSE	20.598	10	2	26	2	1	236	26.8	6.34	50.99	0	402730	484576	272896	311622	368614	300939	264344	279025	233326	524445	929255	949660	530136	487970	615297	950229	960187	956074
439	High	Master Protein	Q9ERG0	LIM domain and actin-binding protein 1 OS=Mus musculus OX=10090 GN=Lima1 PE=1 SV=3	0	FALSE	20.24	5	4	36	4	1	753	84	6.6	51.1	0	446666	452703	447233	529028	588946	548104	427925	457852	430944	685218	390490	450025	729074	792955	793717	650667	631071	645269
440	High	Master Protein	P27546	Microtubule-associated protein 4 OS=Mus musculus OX=10090 GN=Map4 PE=1 SV=3	0	FALSE	20.048	10	5	35	5	1	1125	117.4	4.98	4.93	0	671016	780924	858142	651071	670810	661014	554670	631583	571263	581802	668809	596660	833965	854534	841719	580247	589564	582370
441	High	Master Protein	O08756	3-hydroxyacyl-CoA dehydrogenase type-2 OS=Mus musculus OX=10090 GN=Hsd17b10 PE=1 SV=4	0	FALSE	19.992	20	4	36	4	1	261	27.4	8.41	7.33	0	460824	413690	366361	258903	266257	258700	850084	811165	795442	659921	870990	542562	322271	409933	930814	781178	766332	852351
442	High	Master Protein	Q8BVI4	Dihydropteridine reductase OS=Mus musculus OX=10090 GN=Qdpr PE=1 SV=2	0	FALSE	19.958	27	4	29	4	1	241	25.6	7.81	44.72	0	1.10358e+06	1.10672e+06	1.10714e+06	275729	352476	278925	1.12492e+06	1.10553e+06	1.07287e+06	470525	478003	578145	204172	336725	492801	721462	687569	633464
443	High	Master Protein	Q9D6P8	Calmodulin-like protein 3 OS=Mus musculus OX=10090 GN=Calml3 PE=2 SV=1	0	FALSE	19.912	35	4	37	1	1	149	16.7	4.31	45.55	0	136779	161235	145866	315891	287028	270907	236690	173286	190267	75918.5	76368	75768.2	399674	391538	370650	177989	218083	231531
444	High	Master Protein	O09164	Extracellular superoxide dismutase [Cu-Zn] OS=Mus musculus OX=10090 GN=Sod3 PE=1 SV=1	0	FALSE	19.858	17	4	11	4	1	251	27.4	6.84	9.26	0	607949	610537	465186	358033	433924	493721	570970	570898	546484	544668	598783	579006	428148	389718	471687	280552	288884	301246
445	High	Master Protein	P62311	U6 snRNA-associated Sm-like protein LSm3 OS=Mus musculus OX=10090 GN=Lsm3 PE=1 SV=2	0	FALSE	19.731	31	4	36	4	1	102	11.8	4.7	41.64	0	995129	917786	859662	617419	717412	828552	1.1931e+06	1.08891e+06	1.07572e+06	2.00743e+06	1.82762e+06	2.02989e+06	1.64498e+06	2.15751e+06	2.08017e+06	1.39017e+06	1.60331e+06	1.57168e+06
446	High	Master Protein	P24472	Glutathione S-transferase A4 OS=Mus musculus OX=10090 GN=Gsta4 PE=1 SV=3	0	FALSE	19.692	17	4	311	1	1	222	25.5	7.39	413.81	0	99213.7	66541	60618.2	153428	188206	44553.9	119975	143505	109372	1	1	1	1	1	1	1	1	1
447	High	Master Protein	P16331	Phenylalanine-4-hydroxylase OS=Mus musculus OX=10090 GN=Pah PE=1 SV=4	0	FALSE	19.598	13	4	18	4	1	453	51.9	6.3	18	0	767175	523622	733813	719033	902226	586069	964365	940938	984205	279572	202915	189049	313766	222683	172100	356141	364623	380184
448	High	Master Protein	P54071	Isocitrate dehydrogenase [NADP], mitochondrial OS=Mus musculus OX=10090 GN=Idh2 PE=1 SV=3	0	FALSE	19.557	11	4	15	3	1	452	50.9	8.69	20.47	0	462000	415271	504350	351945	317249	330332	668276	650330	639951	187839	166821	184378	219251	182100	233397	326776	311951	341545
449	High	Master Protein	P22599	Alpha-1-antitrypsin 1-2 OS=Mus musculus OX=10090 GN=Serpina1b PE=1 SV=2	0	FALSE	19.435	10	6	86	1	1	413	45.9	5.54	68.07	0	171043	156202	145749	116184	122962	127295	201370	209749	208901	102222	87617.5	168066	68413.1	85813	86670	147919	177244	168985
450	High	Master Protein	Q9WU84	Copper chaperone for superoxide dismutase OS=Mus musculus OX=10090 GN=Ccs PE=1 SV=1	0	FALSE	19.417	27	5	91	5	1	274	28.9	6.1	26.9	0	836937	767472	950197	620764	663030	702677	651436	497530	439321	1.37478e+06	1.29203e+06	1.41702e+06	719361	670652	719423	551908	622457	554411
451	High	Master Protein	P06745	Glucose-6-phosphate isomerase OS=Mus musculus OX=10090 GN=Gpi PE=1 SV=4	0	FALSE	19.34	13	4	38	4	1	558	62.7	8.13	5.84	0	364113	296294	241784	234938	251158	213503	592740	633451	581182	276859	327543	269987	182072	167828	191269	494440	526910	527852
452	High	Master Protein	Q8C7E7	Starch-binding domain-containing protein 1 OS=Mus musculus OX=10090 GN=Stbd1 PE=1 SV=1	0	FALSE	19.144	14	3	29	3	1	338	36.1	5.99	31.41	0	452069	439536	401746	913701	832964	816741	390563	479663	389872	353769	284693	415921	565028	600470	592421	540445	567919	501613
453	High	Master Protein	Q5EBG8	Uncharacterized protein C1orf50 homolog OS=Mus musculus OX=10090 PE=1 SV=1	0	FALSE	19.022	22	3	30	3	1	199	21.8	5.53	18.8	0	538256	442157	453041	279047	285363	270046	476871	555641	495639	711251	507273	627453	398913	398880	334555	246131	268269	272590
454	High	Master Protein	Q9ESP1	Stromal cell-derived factor 2-like protein 1 OS=Mus musculus OX=10090 GN=Sdf2l1 PE=1 SV=2	0	FALSE	19.017	26	4	76	4	1	221	23.6	7.42	10.75	0	442980	508227	476808	376346	310639	401397	340027	373350	347178	297925	427683	472102	680619	662159	666641	587123	598058	677080
455	High	Master Protein	Q9CYZ2	Tumor protein D54 OS=Mus musculus OX=10090 GN=Tpd52l2 PE=1 SV=1	0	FALSE	18.997	28	4	22	4	1	220	24	6.15	14.35	0	871488	800204	763252	467392	396520	557036	738539	648615	677109	780030	817880	815004	531869	443292	532380	449313	479518	468282	Acetyl [N-Term]
456	High	Master Protein	P84099	60S ribosomal protein L19 OS=Mus musculus OX=10090 GN=Rpl19 PE=1 SV=1	0	FALSE	18.61	18	4	87	4	1	196	23.5	11.47	93.41	0	450648	513967	446445	565245	622115	575231	984849	910879	1.00625e+06	575038	869687	357151	1.21638e+06	1.06313e+06	1.03939e+06	1.14642e+06	1.09929e+06	1.08843e+06
457	High	Master Protein	P61961	Ubiquitin-fold modifier 1 OS=Mus musculus OX=10090 GN=Ufm1 PE=1 SV=1	0	FALSE	18.61	68	3	118	3	1	85	9.1	9.31	65.59	0	1.12678e+06	1.03905e+06	1.03296e+06	1.24557e+06	1.2999e+06	1.36903e+06	1.03867e+06	965163	952502	1.69797e+06	1.18539e+06	1.83541e+06	1.74037e+06	1.71989e+06	1.84569e+06	1.4907e+06	1.60525e+06	1.41816e+06
458	High	Master Protein	P24369	Peptidyl-prolyl cis-trans isomerase B OS=Mus musculus OX=10090 GN=Ppib PE=1 SV=2	0	FALSE	18.468	23	4	13	4	1	216	23.7	9.55	16.3	0	837044	816195	872048	722669	608353	674428	841278	837298	864731	307312	389114	394687	308346	270103	338841	774552	584525	561355
459	High	Master Protein	Q01279	Epidermal growth factor receptor OS=Mus musculus OX=10090 GN=Egfr PE=1 SV=1	0	FALSE	18.252	3	2	38	2	1	1210	134.8	6.86	74.4	0	373192	477335	500548	524135	559389	511442	375365	345715	297003	886200	736273	771408	974972	1.00885e+06	991898	728728	684342	710514
460	High	Master Protein	Q9DCT8	Cysteine-rich protein 2 OS=Mus musculus OX=10090 GN=Crip2 PE=1 SV=1	0	FALSE	17.956	24	3	81	3	1	208	22.7	8.63	92.54	0	1.0952e+06	1.11457e+06	1.10093e+06	773295	802981	894322	744452	749580	698113	706991	454391	522745	1.14916e+06	1.12234e+06	1.08528e+06	998714	978737	1.01851e+06
461	High	Master Protein	P28271	Cytoplasmic aconitate hydratase OS=Mus musculus OX=10090 GN=Aco1 PE=1 SV=3	0	FALSE	17.892	10	4	37	4	1	889	98.1	7.5	3.7	0	283236	187514	211925	261053	269531	112495	489011	446134	516452	325892	348228	346471	76156.3	83826.7	195776	322777	385794	310525
462	High	Master Protein	Q6ZWV7	60S ribosomal protein L35 OS=Mus musculus OX=10090 GN=Rpl35 PE=1 SV=1	0	FALSE	17.649	26	3	32	3	1	123	14.5	11.05	38.76	0	645969	725176	808416	609044	583789	593022	1.06094e+06	934851	1.02725e+06	1.06375e+06	968569	1.03845e+06	966295	944789	937014	850034	832339	856632
463	High	Master Protein	P58252	Elongation factor 2 OS=Mus musculus OX=10090 GN=Eef2 PE=1 SV=2	0	FALSE	17.644	9	5	47	5	1	858	95.3	6.83	3.35	0	85564.5	121015	151348	161664	32718.9	127136	521219	537193	533200	209462	257608	219930	147202	118072	126040	349446	399698	364142
464	High	Master Protein	Q9D8B3	Charged multivesicular body protein 4b OS=Mus musculus OX=10090 GN=Chmp4b PE=1 SV=2	0	FALSE	17.439	18	3	29	3	1	224	24.9	4.82	7.55	0	315267	377028	379567	414335	399092	441855	418948	451357	422404	469620	476260	616922	687089	728525	681200	480120	497753	487474
465	High	Master Protein	Q91XD4	Formimidoyltransferase-cyclodeaminase OS=Mus musculus OX=10090 GN=Ftcd PE=1 SV=1	0	FALSE	17.436	12	4	12	4	1	541	58.9	6.11	5.99	0	232866	286848	284143	210886	250763	193814	916258	912662	837639	530677	628347	301550	353981	220552	266637	593031	544128	535584
466	High	Master Protein	Q80VP1	Epsin-1 OS=Mus musculus OX=10090 GN=Epn1 PE=1 SV=3	0	FALSE	17.351	6	2	10	2	1	575	60.2	4.81	16.53	0	198233	183131	177353	186135	194334	187962	151317	162376	156752	328683	225421	255834	318565	305207	316403	224927	225346	217347
467	High	Master Protein	P26041	Moesin OS=Mus musculus OX=10090 GN=Msn PE=1 SV=3	0	FALSE	17.33	7	4	80	1	1	577	67.7	6.6	92.63	0	66732.8	19329.1	84424.6	83459.6	99224.8	90833.7	43614.8	41624.7	34395.9	91230.4	83518.2	68831.8	123232	163271	140068	61515.5	58947.8	84742.2
468	High	Master Protein	P97372	Proteasome activator complex subunit 2 OS=Mus musculus OX=10090 GN=Psme2 PE=1 SV=4	0	FALSE	17.161	21	3	47	2	1	239	27	5.76	19.86	0	242874	255148	224133	117717	155500	148646	287211	296450	304356	142357	163140	146327	79232.3	90227.7	96544.8	324620	294320	305212
469	High	Master Protein	P47915	60S ribosomal protein L29 OS=Mus musculus OX=10090 GN=Rpl29 PE=1 SV=2	0	FALSE	16.955	27	4	68	4	1	160	17.6	11.84	90.35	0	816234	962478	882077	527230	571505	538942	863093	684641	605319	2.46542e+06	2.37783e+06	2.27307e+06	787124	802842	864731	910060	921823	966351
470	High	Master Protein	Q62264	Thyroid hormone-inducible hepatic protein OS=Mus musculus OX=10090 GN=Thrsp PE=1 SV=1	0	FALSE	16.783	33	3	58	3	1	150	17.1	4.98	90.36	0	1.56818e+06	1.61532e+06	1.52943e+06	656215	656667	671685	922246	950692	896397	1.8037e+06	1.63352e+06	1.779e+06	319702	283640	263239	1.20942e+06	1.28132e+06	1.19898e+06
471	High	Master Protein	Q91V92	ATP-citrate synthase OS=Mus musculus OX=10090 GN=Acly PE=1 SV=1	0	FALSE	16.713	4	3	8	3	1	1091	119.7	7.44	3.88	0	520509	547090	434717	288589	188632	306267	465459	465677	449286	67793.4	107684	109020	70643.3	63104.3	53522.8	146195	129164	127117
472	High	Master Protein	P48771	Cytochrome c oxidase subunit 7A2, mitochondrial OS=Mus musculus OX=10090 GN=Cox7a2 PE=1 SV=2	0	FALSE	16.537	28	2	40	2	1	83	9.3	10.27	37.67	0	1.05648e+06	1.00775e+06	1.04225e+06	539048	542584	530898	1.18665e+06	1.18503e+06	1.16456e+06	425529	321929	502259	380694	532694	381882	906176	798250	841174
473	High	Master Protein	Q60648	Ganglioside GM2 activator OS=Mus musculus OX=10090 GN=Gm2a PE=1 SV=2	0	FALSE	16.476	17	3	94	3	1	193	20.8	5.9	18.5	0	1.18647e+06	1.28406e+06	1.19753e+06	434381	455287	442659	467669	459503	443015	981767	976511	937032	516926	476271	520228	548750	535395	558211
474	High	Master Protein	Q9R0Q7	Prostaglandin E synthase 3 OS=Mus musculus OX=10090 GN=Ptges3 PE=1 SV=1	0	FALSE	16.418	17	2	18	2	1	160	18.7	4.55	39.43	0	946626	1.14867e+06	1.03402e+06	495245	626007	612199	912027	866034	855569	399598	465848	571810	715931	677564	702269	715632	827931	834344
475	High	Master Protein	Q3TC72	Fumarylacetoacetate hydrolase domain-containing protein 2A OS=Mus musculus OX=10090 GN=Fahd2 PE=1 SV=1	0	FALSE	16.337	20	3	43	3	1	313	34.7	8.16	15.37	0	563635	603442	568649	449552	496603	477560	446593	431599	420968	1.02525e+06	982444	1.01297e+06	531705	569647	545695	431416	449620	430134
476	High	Master Protein	Q93092	Transaldolase OS=Mus musculus OX=10090 GN=Taldo1 PE=1 SV=2	0	FALSE	16.315	14	4	43	4	1	337	37.4	7.03	11.38	0	859654	912915	871002	383857	654301	607524	580869	627983	783051	508054	491064	572804	487165	657088	478605	746149	821129	755136
477	High	Master Protein	Q9CR57	60S ribosomal protein L14 OS=Mus musculus OX=10090 GN=Rpl14 PE=1 SV=3	0	FALSE	16.286	12	2	33	2	1	217	23.5	11.02	94.12	0	956814	964918	915576	764677	420056	825309	1.30864e+06	1.24645e+06	1.22036e+06	709885	762838	946061	745408	532093	601344	812875	798250	752934
478	High	Master Protein	O55023	Inositol monophosphatase 1 OS=Mus musculus OX=10090 GN=Impa1 PE=1 SV=1	0	FALSE	16.233	13	3	16	3	1	277	30.4	5.19	26.11	0	365719	482430	380122	617076	630410	595098	302624	271951	292344	527230	502674	445697	1.00529e+06	1.00068e+06	975954	302369	291261	286437
479	High	Master Protein	P26883	Peptidyl-prolyl cis-trans isomerase FKBP1A OS=Mus musculus OX=10090 GN=Fkbp1a PE=1 SV=2	0	FALSE	16.223	22	2	41	2	1	108	11.9	8.16	109.89	0	275538	305399	243222	635031	735104	723310	936666	890094	774126	990611	1.06719e+06	979730	1.20109e+06	1.28644e+06	1.25004e+06	798562	780101	781060
480	High	Master Protein	P23116	Eukaryotic translation initiation factor 3 subunit A OS=Mus musculus OX=10090 GN=Eif3a PE=1 SV=5	0	FALSE	16.069	5	6	29	6	1	1344	161.8	6.77	5.85	0	305029	306733	296246	392368	344652	345963	210114	214251	220801	608686	710354	697311	699927	784284	683101	386042	346430	398781
481	High	Master Protein	P10630	Eukaryotic initiation factor 4A-II OS=Mus musculus OX=10090 GN=Eif4a2 PE=1 SV=2	0	FALSE	16.056	7	2	8	2	1	407	46.4	5.48	3.92	0	580410	511013	571131	180682	264886	259791	448468	439089	526504	460122	406382	439402	303741	276338	187240	524982	502478	446996
482	High	Master Protein	P56389	Cytidine deaminase OS=Mus musculus OX=10090 GN=Cda PE=1 SV=2	0	FALSE	16.041	27	3	17	3	1	146	16.1	5.58	19.72	0	342578	238307	272233	565049	496450	559541	742331	824962	779900	750608	732384	831719	617031	513813	565809	654883	619885	474193
483	High	Master Protein	P62717	60S ribosomal protein L18a OS=Mus musculus OX=10090 GN=Rpl18a PE=1 SV=1	0	FALSE	15.847	15	3	29	3	1	176	20.7	10.71	10.3	0	299208	220540	298801	397171	446395	423872	1.05034e+06	938602	1.05178e+06	325410	479637	446523	284800	302575	294634	545182	515029	562940
484	High	Master Protein	Q8C0M9	Isoaspartyl peptidase/L-asparaginase OS=Mus musculus OX=10090 GN=Asrgl1 PE=1 SV=1	0	FALSE	15.826	9	2	30	2	1	326	33.9	7.65	38.29	0	367553	289697	365237	398449	294028	163970	427268	451951	418188	417782	473902	404528	555412	505365	496354	299805	298400	460166
485	High	Master Protein	Q9D7S9	Charged multivesicular body protein 5 OS=Mus musculus OX=10090 GN=Chmp5 PE=1 SV=1	0	FALSE	15.806	43	3	46	3	1	219	24.6	4.79	0	0	501719	260533	348783	426796	438128	405888	342148	362603	320131	449450	422073	372940	673179	697233	659666	408630	455615	381814
486	High	Master Protein	P10711	Transcription elongation factor A protein 1 OS=Mus musculus OX=10090 GN=Tcea1 PE=1 SV=2	0	FALSE	15.777	23	4	34	4	1	301	33.9	8.38	42.45	0	761670	826584	792973	420245	564422	527367	643171	595072	651996	471720	533487	498065	738076	762961	723413	537402	722066	560435
487	High	Master Protein	P00920	Carbonic anhydrase 2 OS=Mus musculus OX=10090 GN=Ca2 PE=1 SV=4	0	FALSE	15.688	26	3	26	3	1	260	29	7.01	0	0	459760	424650	441495	187638	212729	558543	655563	662972	661779	335595	281804	394864	101906	181777	330445	438011	495893	373238
488	High	Master Protein	Q9R0H0	Peroxisomal acyl-coenzyme A oxidase 1 OS=Mus musculus OX=10090 GN=Acox1 PE=1 SV=5	0	FALSE	15.65	11	4	8	4	1	661	74.6	8.48	1.68	0	352966	346804	341110	215574	284511	299578	778597	768766	792483	396277	278346	277226	183574	164729	205690	486046	465646	437001
489	High	Master Protein	P61957	Small ubiquitin-related modifier 2 OS=Mus musculus OX=10090 GN=Sumo2 PE=1 SV=1	0	FALSE	15.634	27	3	77	2	1	95	10.9	5.5	131.31	0	76016.5	147564	204147	271820	285644	278627	328365	330560	331363	382783	353838	220756	467218	500682	474530	259140	269183	284241
490	High	Master Protein	Q8K157	Aldose 1-epimerase OS=Mus musculus OX=10090 GN=Galm PE=1 SV=1	0	FALSE	15.476	11	3	6	3	1	342	37.8	6.74	4.01	0	281260	501561	600087	710890	331174	416972	834761	801159	819093	473638	361858	376494	340383	355223	312552	592112	687515	567885
491	High	Master Protein	Q66JS6	Eukaryotic translation initiation factor 3 subunit J-B OS=Mus musculus OX=10090 GN=Eif3j2 PE=1 SV=1	0	FALSE	15.399	9	2	43	2	1	263	29.5	4.81	74.66	0	432274	460689	486960	432976	430403	444704	364330	370989	343272	458554	446987	529667	527351	544159	509538	535315	533093	503156
492	High	Master Protein	Q9CR41	Huntingtin-interacting protein K OS=Mus musculus OX=10090 GN=Hypk PE=1 SV=2	0	FALSE	15.357	43	4	59	4	1	129	14.7	4.93	12.46	0	320933	320241	326734	479742	440516	482055	469961	477366	466985	439544	458400	283596	682220	599558	616294	471552	540829	512980
493	High	Master Protein	Q9QXY6	EH domain-containing protein 3 OS=Mus musculus OX=10090 GN=Ehd3 PE=1 SV=2	0	FALSE	15.182	6	2	27	2	1	535	60.8	6.46	13.86	0	292858	322540	370947	875287	887976	927300	814500	833198	684181	243664	203173	84603	1.23391e+06	1.2696e+06	1.46496e+06	613404	738134	589314
494	High	Master Protein	Q8VCX1	Aldo-keto reductase family 1 member D1 OS=Mus musculus OX=10090 GN=Akr1d1 PE=1 SV=1	0	FALSE	14.952	14	3	7	3	1	325	37.3	6.9	11.79	0	777196	588116	269769	369231	395195	516476	609286	501940	521467	79588.8	66195.3	63116.1	56658.5	30662.5	35614.4	72614.6	94822.4	118741
495	High	Master Protein	Q03265	ATP synthase subunit alpha, mitochondrial OS=Mus musculus OX=10090 GN=Atp5f1a PE=1 SV=1	0	FALSE	14.899	5	2	10	2	1	553	59.7	9.19	21.35	0	246032	225081	218942	210958	219527	217731	355871	316690	356719	363373	336835	212770	304336	312332	302759	493676	491882	526302
496	High	Master Protein	Q9DCG9	Multifunctional methyltransferase subunit TRM112-like protein OS=Mus musculus OX=10090 GN=Trmt112 PE=1 SV=1	0	FALSE	14.652	20	2	15	2	1	125	14.1	5.27	27.44	0	598929	545150	620272	488558	560372	633462	388194	410565	387671	560767	632378	598925	561352	543230	604833	418711	499262	453432
497	High	Master Protein	Q9Z2U1	Proteasome subunit alpha type-5 OS=Mus musculus OX=10090 GN=Psma5 PE=1 SV=1	0	FALSE	14.603	13	2	31	2	1	241	26.4	4.79	31.57	0	1.3092e+06	993979	1.10379e+06	756718	782169	759040	729149	801287	732352	691267	667454	739699	294458	278665	257874	435770	410683	409587
498	High	Master Protein	O88668	Protein CREG1 OS=Mus musculus OX=10090 GN=Creg1 PE=1 SV=1	0	FALSE	14.586	13	2	23	2	1	220	24.4	6.42	45	0	162121	184798	158762	536283	496129	524342	242580	263747	232999	283627	287531	325169	432186	373398	362615	330811	322166	282349
499	High	Master Protein	Q60936	Atypical kinase COQ8A, mitochondrial OS=Mus musculus OX=10090 GN=Coq8a PE=1 SV=2	0	FALSE	14.364	6	2	29	2	1	645	71.7	6.54	4.13	0	618775	629079	679734	119250	115045	273684	356287	378912	404435	1.06165e+06	1.03474e+06	985230	136137	139030	133208	245315	312123	282951
500	High	Master Protein	Q8BFS6	Serine/threonine-protein phosphatase CPPED1 OS=Mus musculus OX=10090 GN=Cpped1 PE=1 SV=1	0	FALSE	14.341	10	3	28	3	1	312	35.2	5.34	43.42	0	427204	499034	492716	420117	414337	423156	599907	608900	626125	214019	313045	190328	595156	595904	601550	286794	296311	245438
501	High	Master Protein	Q9D727	Uncharacterized protein C6orf226 homolog OS=Mus musculus OX=10090 PE=1 SV=1	0	FALSE	14.196	60	4	22	4	1	114	12	6.29	1.75	0	468221	476911	468218	477184	483866	484545	357307	407525	411284	686121	702374	735932	594613	603550	650271	357718	416034	388609
502	High	Master Protein	P34884	Macrophage migration inhibitory factor OS=Mus musculus OX=10090 GN=Mif PE=1 SV=2	0	FALSE	14.174	42	4	81	4	1	115	12.5	7.34	125.05	0	4.65286e+06	3.98581e+06	4.0817e+06	5.65179e+06	5.52472e+06	5.92581e+06	6.68611e+06	6.53788e+06	6.87409e+06	6.43935e+06	5.51802e+06	6.91868e+06	9.29055e+06	9.27828e+06	8.93116e+06	6.13971e+06	5.63322e+06	6.22243e+06
503	High	Master Protein	P97328	Ketohexokinase OS=Mus musculus OX=10090 GN=Khk PE=1 SV=1	0	FALSE	14.084	12	2	12	2	1	298	32.7	6.16	16.03	0	582141	830613	461592	137041	514146	185794	805492	734435	722763	364074	305653	273705	205637	188915	209184	421563	495840	430767
504	High	Master Protein	P28798	Progranulin OS=Mus musculus OX=10090 GN=Grn PE=1 SV=2	0	FALSE	14	5	2	35	2	1	589	63.4	6.8	26.31	0	220031	310802	218675	494819	434586	502155	250887	270786	245759	614073	615514	676336	657088	686792	689190	386292	419862	424922
505	High	Master Protein	Q3U898	COP9 signalosome complex subunit 9 OS=Mus musculus OX=10090 GN=Cops9 PE=1 SV=1	0	FALSE	13.976	100	2	136	2	1	57	6.2	3.83	25.25	0	786970	716710	726312	639474	601589	660891	479209	511985	480683	837764	850809	876968	703573	763900	766873	488852	498053	534872	Acetyl [N-Term]
506	High	Master Protein	Q9WVJ3	Carboxypeptidase Q OS=Mus musculus OX=10090 GN=Cpq PE=1 SV=1	0	FALSE	13.895	13	3	18	3	1	470	51.8	6.21	2.38	0	455036	453356	430686	653401	604734	649349	846164	811059	837443	365278	345543	409699	593224	609853	624130	408569	463149	478749
507	High	Master Protein	O08583	THO complex subunit 4 OS=Mus musculus OX=10090 GN=Alyref PE=1 SV=3	0	FALSE	13.87	17	3	41	3	1	255	26.9	11.15	11.69	0	1.13882e+06	1.25022e+06	1.14055e+06	454926	572189	566943	624833	569291	660044	1.00976e+06	1.11832e+06	1.13949e+06	1.27433e+06	1.31287e+06	1.13943e+06	991490	1.0237e+06	1.05255e+06
508	High	Master Protein	O89086	RNA-binding protein 3 OS=Mus musculus OX=10090 GN=Rbm3 PE=1 SV=1	0	FALSE	13.803	18	2	14	2	1	153	16.6	7.5	29.32	0	655845	586975	565316	268220	296054	369317	287293	275928	315398	517339	488727	486485	666379	628631	625771	311066	306886	248363
509	High	Master Protein	P83917	Chromobox protein homolog 1 OS=Mus musculus OX=10090 GN=Cbx1 PE=1 SV=1	0	FALSE	13.747	13	2	50	1	1	185	21.4	4.93	72.4	0	194840	204796	181552	136555	153834	270574	134063	270910	310761	111962	241422	97493	163918	223033	203454	126545	164230	152266
510	High	Master Protein	Q9Z172	Small ubiquitin-related modifier 3 OS=Mus musculus OX=10090 GN=Sumo3 PE=1 SV=1	0	FALSE	13.603	23	3	62	2	1	110	12.4	5.96	126.39	1	1.39433e+06	1.24325e+06	1.41778e+06	1.75831e+06	1.87288e+06	1.71781e+06	1.59594e+06	1.63684e+06	1.6562e+06	768629	531373	629581	2.7489e+06	2.73676e+06	2.75403e+06	1.96857e+06	1.71224e+06	1.81401e+06
511	High	Master Protein	P97461	40S ribosomal protein S5 OS=Mus musculus OX=10090 GN=Rps5 PE=1 SV=3	0	FALSE	13.575	20	4	23	4	1	204	22.9	9.72	5.9	0	805552	792126	1.0173e+06	771742	791026	596273	887340	1.00655e+06	1.01269e+06	435895	456705	467290	357824	449663	361368	512412	612600	685500
512	High	Master Protein	P02301	Histone H3.3C OS=Mus musculus OX=10090 GN=H3f3c PE=3 SV=3	0	FALSE	13.521	17	4	26	4	1	136	15.3	11.14	30.56	0	1.26495e+06	1.32476e+06	1.43582e+06	967386	908688	902056	793334	993592	848973	427708	411775	452753	725868	664205	751479	774242	794277	907571
513	High	Master Protein	Q91X52	L-xylulose reductase OS=Mus musculus OX=10090 GN=Dcxr PE=1 SV=2	0	FALSE	13.419	11	2	7	2	1	244	25.7	7.31	16.01	0	367083	383324	464261	220529	191379	179256	390226	379684	375063	308477	376838	238239	259141	247798	255940	303537	222628	282736
514	High	Master Protein	P62137	Serine/threonine-protein phosphatase PP1-alpha catalytic subunit OS=Mus musculus OX=10090 GN=Ppp1ca PE=1 SV=1	0	FALSE	13.319	12	4	33	2	1	330	37.5	6.33	6.65	2	246278	198654	228119	327381	360437	349478	416212	415965	393941	427580	281099	363117	450096	439780	477212	398937	363465	374780
515	High	Master Protein	Q07417	Short-chain specific acyl-CoA dehydrogenase, mitochondrial OS=Mus musculus OX=10090 GN=Acads PE=1 SV=2	0	FALSE	13.263	12	2	34	2	1	412	44.9	8.47	1.65	0	145881	202059	83533.3	96835.4	87585.8	69325.2	364930	358112	338192	190470	153843	138708	85552.5	79335	83641.5	209966	226062	234182
516	High	Master Protein	Q9CQU0	Thioredoxin domain-containing protein 12 OS=Mus musculus OX=10090 GN=Txndc12 PE=1 SV=1	0	FALSE	13.254	18	3	11	3	1	170	19	5.26	4.13	0	756262	723080	667102	346275	360055	371386	583247	420815	420068	567928	599518	473541	377694	379012	366019	366261	309143	366588
517	High	Master Protein	Q9D1I5	Methylmalonyl-CoA epimerase, mitochondrial OS=Mus musculus OX=10090 GN=Mcee PE=1 SV=1	0	FALSE	13.202	35	3	39	3	1	178	19	9.09	35.76	0	530996	770234	663932	682965	709283	799936	641208	615225	594382	571427	681640	609335	788035	722443	764487	750486	678614	798624
518	High	Master Protein	P29788	Vitronectin OS=Mus musculus OX=10090 GN=Vtn PE=1 SV=2	0	FALSE	13.062	7	2	66	2	1	478	54.8	5.88	30.86	0	506194	526707	524197	228866	255443	215571	262262	236238	296556	567897	536279	547217	286134	263561	301414	223521	244787	244615
519	High	Master Protein	Q9CZL5	Pterin-4-alpha-carbinolamine dehydratase 2 OS=Mus musculus OX=10090 GN=Pcbd2 PE=1 SV=2	0	FALSE	13.042	18	3	19	2	1	136	14.8	9.16	13.83	0	259851	274585	196767	428770	411893	467884	475898	490534	490129	105643	98724.7	200210	410110	382632	389500	292365	256588	267210
520	High	Master Protein	P52840	Sulfotransferase 1A1 OS=Mus musculus OX=10090 GN=Sult1a1 PE=1 SV=1	0	FALSE	12.93	11	2	7	2	1	291	34	8.1	0	0	130511	100993	189213	47873.8	41500.5	106761	332940	328829	304306	25742.8	36882	33631.2	30156.1	36979.4	30829.4	67047.7	33918.2	32485.3
521	High	Master Protein	O70591	Prefoldin subunit 2 OS=Mus musculus OX=10090 GN=Pfdn2 PE=1 SV=2	0	FALSE	12.909	14	2	7	2	1	154	16.5	6.58	4.08	0	346952	365061	303648	320983	316072	333757	275252	241699	343900	361517	392536	435036	394379	482656	360865	380564	442687	483564
522	High	Master Protein	Q8BFR5	Elongation factor Tu, mitochondrial OS=Mus musculus OX=10090 GN=Tufm PE=1 SV=1	0	FALSE	12.859	5	2	7	2	1	452	49.5	7.56	16.83	0	279648	171340	337785	117890	293221	136770	284293	301441	287075	155882	173527	195732	159910	143075	152188	188448	159787	164995
523	High	Master Protein	Q99JF5	Diphosphomevalonate decarboxylase OS=Mus musculus OX=10090 GN=Mvd PE=1 SV=2	0	FALSE	12.801	14	2	15	2	1	401	44	6.3	30.06	0	205581	431089	484548	340357	428383	342089	448069	503258	474768	226880	445534	206389	628880	539030	484696	208463	193905	183328
524	High	Master Protein	P50543	Protein S100-A11 OS=Mus musculus OX=10090 GN=S100a11 PE=1 SV=1	0	FALSE	12.743	27	2	19	2	1	98	11.1	5.45	15.85	0	75127.6	91871.7	85318.7	249346	295226	303935	258882	262399	268013	408711	398296	362151	425175	444879	466175	244127	257100	239289
525	High	Master Protein	Q8VCB3	Glycogen [starch] synthase, liver OS=Mus musculus OX=10090 GN=Gys2 PE=1 SV=2	0	FALSE	12.567	6	2	27	2	1	704	80.8	6.89	14.61	0	301123	253608	172861	205401	207200	194367	482923	493147	425561	55758.9	89015.7	67009	92884.9	136153	108823	208098	180350	183260
526	High	Master Protein	O08600	Endonuclease G, mitochondrial OS=Mus musculus OX=10090 GN=Endog PE=1 SV=1	0	FALSE	12.536	15	4	34	4	1	294	32.2	9.54	46.12	0	1.24183e+06	1.37441e+06	1.19205e+06	526725	546981	542003	533273	598088	572448	1.23966e+06	1.38951e+06	1.41525e+06	649577	613997	632529	722249	699092	693917
527	High	Master Protein	Q8K1Z0	Ubiquinone biosynthesis protein COQ9, mitochondrial OS=Mus musculus OX=10090 GN=Coq9 PE=1 SV=1	0	FALSE	12.518	16	3	13	3	1	313	35.1	5.92	0	0	612151	661924	751451	264300	264466	239029	426451	437117	445620	420623	376793	442385	234008	190918	273407	336387	280576	304489
528	High	Master Protein	Q61233	Plastin-2 OS=Mus musculus OX=10090 GN=Lcp1 PE=1 SV=4	0	FALSE	12.463	5	2	23	2	1	627	70.1	5.33	42.14	0	397902	343337	349169	318849	311695	285665	450407	513938	480321	657899	365890	641975	793145	823591	812443	274502	294078	286608
529	High	Master Protein	Q62167	ATP-dependent RNA helicase DDX3X OS=Mus musculus OX=10090 GN=Ddx3x PE=1 SV=3	0	FALSE	12.427	6	3	137	3	1	662	73.1	7.18	34.16	0	704148	691510	710125	376483	406951	370464	336372	347208	336085	744678	728823	763793	741066	745764	738197	517547	503467	530979
530	High	Master Protein	Q99K51	Plastin-3 OS=Mus musculus OX=10090 GN=Pls3 PE=1 SV=3	0	FALSE	12.394	7	2	30	2	1	630	70.7	5.62	14.24	0	408639	379156	385312	290231	310162	304846	534256	549086	567678	483640	426926	396506	609259	692840	729624	198604	213274	190461	Acetyl [N-Term]
531	High	Master Protein	Q61838	Pregnancy zone protein OS=Mus musculus OX=10090 GN=Pzp PE=1 SV=3	0	FALSE	12.171	3	3	31	3	1	1495	165.7	6.68	0	0	429635	441272	428959	310679	215417	303911	445617	453333	432009	240781	199969	216912	164515	236823	218512	264525	300769	266440
532	High	Master Protein	Q9D8S4	Oligoribonuclease, mitochondrial OS=Mus musculus OX=10090 GN=Rexo2 PE=1 SV=2	0	FALSE	12.128	14	2	9	2	1	237	26.7	7.15	0	0	302609	288117	282414	314859	284625	318797	323685	346412	251947	292923	300916	258964	288232	243322	294578	215588	249712	195441
533	High	Master Protein	Q8R1G2	Carboxymethylenebutenolidase homolog OS=Mus musculus OX=10090 GN=Cmbl PE=1 SV=1	0	FALSE	12.063	17	2	11	2	1	245	27.9	7.18	7.22	0	241919	249531	250889	96835.8	86812.4	201680	232246	259327	239007	25091.6	47048.5	44001.5	62426.6	47521.9	53820.1	67287.9	69051.5	63511.8
534	High	Master Protein	P62320	Small nuclear ribonucleoprotein Sm D3 OS=Mus musculus OX=10090 GN=Snrpd3 PE=1 SV=1	0	FALSE	12.047	15	2	45	2	1	126	13.9	10.32	113.7	0	826089	820947	775777	792988	792965	793219	1.27944e+06	1.29777e+06	1.19564e+06	685836	1.22065e+06	417726	1.99849e+06	1.96854e+06	1.98444e+06	1.34702e+06	1.40359e+06	1.33486e+06
535	High	Master Protein	P28656	Nucleosome assembly protein 1-like 1 OS=Mus musculus OX=10090 GN=Nap1l1 PE=1 SV=2	0	FALSE	11.864	9	2	40	2	1	391	45.3	4.46	2.08	0	495313	499651	490878	283519	293573	314572	327495	358176	341829	270130	276121	243614	307404	275403	275578	427387	431167	438022
536	High	Master Protein	Q9DAK9	14 kDa phosphohistidine phosphatase OS=Mus musculus OX=10090 GN=Phpt1 PE=1 SV=1	0	FALSE	11.832	20	3	14	3	1	124	14	5.53	14.08	0	407006	479485	545146	404118	377334	360617	480067	460319	461234	347089	319491	389405	392874	481340	453620	295304	334922	313917
537	High	Master Protein	Q9CQX8	28S ribosomal protein S36, mitochondrial OS=Mus musculus OX=10090 GN=Mrps36 PE=1 SV=1	0	FALSE	11.813	38	2	13	2	1	102	11.1	9.99	0	0	571992	505361	604939	320206	197735	176063	270345	316834	248702	1.45665e+06	1.44144e+06	1.14966e+06	382970	228938	339137	362074	362573	355447
538	High	Master Protein	Q9WVE8	Protein kinase C and casein kinase substrate in neurons protein 2 OS=Mus musculus OX=10090 GN=Pacsin2 PE=1 SV=1	0	FALSE	11.807	7	2	28	2	1	486	55.8	5.2	31.44	0	521442	536387	568164	739354	806615	800280	519061	549949	554636	827265	695271	625699	1.02751e+06	995201	943748	564974	595980	602488
539	High	Master Protein	Q9D8X2	Coiled-coil domain-containing protein 124 OS=Mus musculus OX=10090 GN=Ccdc124 PE=1 SV=1	0	FALSE	11.626	11	2	3	2	1	217	25.3	9.64	2.49	0	262657	262067	261588	171594	166290	149083	107616	99041.1	122646	386475	398804	394275	251889	302013	268924	191764	234972	230906
540	High	Master Protein	P50580	Proliferation-associated protein 2G4 OS=Mus musculus OX=10090 GN=Pa2g4 PE=1 SV=3	0	FALSE	11.349	12	3	35	3	1	394	43.7	6.86	7.13	0	726917	671457	918904	500567	490446	494605	588475	624749	592424	761817	549982	642999	445847	427391	435774	730611	971171	807627
541	High	Master Protein	Q91VW3	SH3 domain-binding glutamic acid-rich-like protein 3 OS=Mus musculus OX=10090 GN=Sh3bgrl3 PE=1 SV=1	0	FALSE	11.323	31	2	12	2	1	93	10.5	5.14	20.92	0	498458	549566	521794	285384	318871	244427	346757	328293	311249	327972	304915	396496	312517	272074	331520	314116	278992	306413
542	High	Master Protein	Q3TWW8	Serine/arginine-rich splicing factor 6 OS=Mus musculus OX=10090 GN=Srsf6 PE=1 SV=1	0	FALSE	10.985	7	3	58	2	1	339	39	11.46	69.9	1	917674	862808	1.03256e+06	642305	610986	610795	674829	712402	681235	937886	994260	951152	745072	688193	723936	701087	644676	647659
543	High	Master Protein	Q62523	Zyxin OS=Mus musculus OX=10090 GN=Zyx PE=1 SV=2	0	FALSE	10.981	9	3	29	3	1	564	60.5	6.4	18.13	0	574435	579266	500275	324063	353224	320699	308580	298600	337302	698787	773915	797475	427849	419642	440035	329171	315744	361683
544	High	Master Protein	Q9DCS9	NADH dehydrogenase [ubiquinone] 1 beta subcomplex subunit 10 OS=Mus musculus OX=10090 GN=Ndufb10 PE=1 SV=3	0	FALSE	10.979	19	2	16	2	1	176	21	8.03	15.75	0	529035	507091	523696	51272.7	57541.5	49821.8	180488	176044	167501	165348	218521	242250	95614.6	55579.1	30908.9	170413	171626	173087
545	High	Master Protein	P32261	Antithrombin-III OS=Mus musculus OX=10090 GN=Serpinc1 PE=1 SV=1	0	FALSE	10.975	3	2	18	2	1	465	52	6.46	20.48	0	2.1821e+06	1.88981e+06	1.77658e+06	1.59823e+06	1.61576e+06	1.69497e+06	1.77709e+06	1.75872e+06	1.78014e+06	2.10066e+06	2.10515e+06	2.14942e+06	2.69149e+06	2.89212e+06	2.8782e+06	2.51895e+06	2.50735e+06	2.2902e+06
546	High	Master Protein	P62305	Small nuclear ribonucleoprotein E OS=Mus musculus OX=10090 GN=Snrpe PE=1 SV=1	0	FALSE	10.884	29	2	71	2	1	92	10.8	9.44	119.45	0	1.48463e+06	1.46874e+06	1.40972e+06	774597	800088	846517	1.53823e+06	1.50365e+06	1.47712e+06	1.544e+06	1.57184e+06	1.53483e+06	1.75666e+06	1.78144e+06	1.86996e+06	1.2831e+06	1.34291e+06	1.29018e+06
547	High	Master Protein	Q8BFW7	Lipoma-preferred partner homolog OS=Mus musculus OX=10090 GN=Lpp PE=1 SV=1	0	FALSE	10.871	4	2	71	2	1	613	65.8	7.37	77.79	0	456142	537906	494198	456388	466016	427080	371422	374638	369729	790699	785397	715967	637363	651461	614912	421906	383960	390191
548	High	Master Protein	Q9D0S9	Histidine triad nucleotide-binding protein 2, mitochondrial OS=Mus musculus OX=10090 GN=Hint2 PE=1 SV=1	0	FALSE	10.781	20	2	30	2	1	163	17.3	9.82	16.43	0	746090	741630	686735	252379	226076	226913	487960	481022	464965	795697	798931	728781	274299	302808	318527	468295	456116	512187
549	High	Master Protein	Q9CQA3	Succinate dehydrogenase [ubiquinone] iron-sulfur subunit, mitochondrial OS=Mus musculus OX=10090 GN=Sdhb PE=1 SV=1	0	FALSE	10.762	13	3	9	3	1	282	31.8	8.68	1.64	0	760098	700885	668944	348347	294952	368198	405898	289860	481126	686755	682276	643241	353150	486570	376890	423038	349885	372661
550	High	Master Protein	P46412	Glutathione peroxidase 3 OS=Mus musculus OX=10090 GN=Gpx3 PE=1 SV=2	0	FALSE	10.74	13	2	11	2	1	226	25.4	8.22	15.1	0	267525	292083	393584	545349	520845	509334	579788	519128	551504	109706	407368	398937	576192	560245	614720	308572	327376	296030
551	High	Master Protein	Q9WUU7	Cathepsin Z OS=Mus musculus OX=10090 GN=Ctsz PE=1 SV=1	0	FALSE	10.715	8	2	21	2	1	306	34	6.6	40.66	0	550601	549865	460442	312288	289353	295698	333472	338554	288707	218893	550890	196877	360902	329770	376207	339509	362747	343062
552	High	Master Protein	Q91V76	Ester hydrolase C11orf54 homolog OS=Mus musculus OX=10090 PE=1 SV=1	0	FALSE	10.597	18	3	36	3	1	315	35	6.29	6.95	0	761898	764766	716315	517338	375861	306911	425237	491369	431009	440306	461486	431862	243359	300420	369109	494454	343615	440631
553	High	Master Protein	Q9WUK2	Eukaryotic translation initiation factor 4H OS=Mus musculus OX=10090 GN=Eif4h PE=1 SV=3	0	FALSE	10.563	6	3	29	3	1	248	27.3	7.23	43.4	0	1.2922e+06	860802	967766	1.17831e+06	1.22946e+06	1.25986e+06	355909	346698	364253	597527	700284	788877	1.48038e+06	1.51128e+06	1.45469e+06	1.1614e+06	1.06412e+06	1.37552e+06
554	High	Master Protein	P18242	Cathepsin D OS=Mus musculus OX=10090 GN=Ctsd PE=1 SV=1	0	FALSE	10.469	14	3	15	3	1	410	44.9	7.15	10.16	0	892202	976657	928011	410857	460387	484390	734606	699908	724739	424004	399186	523799	339929	366680	404050	664379	641126	651059
555	High	Master Protein	Q06185	ATP synthase subunit e, mitochondrial OS=Mus musculus OX=10090 GN=Atp5me PE=1 SV=2	0	FALSE	10.468	27	2	21	2	1	71	8.2	9.35	34.13	0	682483	680743	611593	731902	679902	746080	960316	985388	932266	324792	435347	421255	515409	377212	612239	733514	759776	709051
556	High	Master Protein	P62317	Small nuclear ribonucleoprotein Sm D2 OS=Mus musculus OX=10090 GN=Snrpd2 PE=1 SV=1	0	FALSE	10.401	25	2	10	2	1	118	13.5	9.91	4.02	0	275176	312255	271957	318943	196573	160765	403601	317254	343440	345939	376273	353252	549753	566521	570059	368578	290457	326304
557	High	Master Protein	O35143	ATPase inhibitor, mitochondrial OS=Mus musculus OX=10090 GN=ATP5IF1 PE=1 SV=2	0	FALSE	10.264	9	2	32	2	1	106	12.2	9.64	48.09	0	413176	351868	431305	339861	317009	325931	350989	360028	312433	300207	245650	261586	792000	812241	792788	349596	346479	365791
558	High	Master Protein	Q91ZJ5	UTP--glucose-1-phosphate uridylyltransferase OS=Mus musculus OX=10090 GN=Ugp2 PE=1 SV=3	0	FALSE	10.246	15	4	8	4	1	508	56.9	7.61	0	0	385535	391846	434008	388702	297776	392790	509032	553477	547112	237969	143380	261144	178187	222095	96848	257794	261540	262534
559	High	Master Protein	Q99KI0	Aconitate hydratase, mitochondrial OS=Mus musculus OX=10090 GN=Aco2 PE=1 SV=1	0	FALSE	10.113	5	3	9	3	1	780	85.4	7.93	5.24	0	252126	361251	159835	224708	183909	187699	521023	519492	495398	274053	275400	411299	252353	274496	307992	355822	316131	316594
560	High	Master Protein	Q9DCS2	Methyltransferase-like 26 OS=Mus musculus OX=10090 GN=Mettl26 PE=1 SV=1	0	FALSE	10.029	13	2	8	2	1	204	22.7	6.52	3.62	0	173904	133432	139250	129629	105621	75020	198624	184506	181079	111416	108862	136041	129517	114050	180037	153815	157799	156512
561	High	Master Protein	Q9JHU2	Palmdelphin OS=Mus musculus OX=10090 GN=Palmd PE=1 SV=1	0	FALSE	9.876	8	2	8	2	1	551	62.7	5.66	10.03	0	345980	407606	349457	398245	147482	245763	343686	210174	443120	714420	638673	714897	402506	350862	460797	261152	465032	343771	Acetyl [N-Term]
562	High	Master Protein	Q920E5	Farnesyl pyrophosphate synthase OS=Mus musculus OX=10090 GN=Fdps PE=1 SV=1	0	FALSE	9.833	8	2	11	2	1	353	40.6	5.66	0	0	211951	174853	224064	219959	142127	195245	310564	325600	303759	78558	53935.6	78404.7	41403.6	49599.5	46085.6	86982.3	83046.2	85884.7
563	High	Master Protein	Q9JIX8	Apoptotic chromatin condensation inducer in the nucleus OS=Mus musculus OX=10090 GN=Acin1 PE=1 SV=3	0	FALSE	9.778	2	2	8	2	1	1338	150.6	5.91	1.85	0	314242	290603	241726	192256	201747	212948	228821	189515	232845	355680	358105	301717	290350	468073	386057	240996	225270	229786
564	High	Master Protein	P30416	Peptidyl-prolyl cis-trans isomerase FKBP4 OS=Mus musculus OX=10090 GN=Fkbp4 PE=1 SV=5	0	FALSE	9.716	6	2	12	2	1	458	51.5	5.72	3.67	0	156002	84808.4	167254	133400	142269	154716	231650	240727	223710	177379	292695	140588	217534	220064	191823	217280	205627	236739
565	High	Master Protein	Q61699	Heat shock protein 105 kDa OS=Mus musculus OX=10090 GN=Hsph1 PE=1 SV=2	0	FALSE	9.692	3	3	20	2	1	858	96.3	5.53	16.56	1	150917	164811	221228	162071	166966	173839	154130	162521	159894	482594	445393	603720	620642	675351	555256	424721	418573	410092
566	High	Master Protein	Q9CRB3	5-hydroxyisourate hydrolase OS=Mus musculus OX=10090 GN=Urah PE=1 SV=1	0	FALSE	9.645	21	2	14	2	1	118	13.6	7.87	5.26	0	234114	263292	234970	153905	150208	188995	260076	224862	266465	158316	136577	158059	145114	148747	125772	241704	237348	231733
567	High	Master Protein	O09167	60S ribosomal protein L21 OS=Mus musculus OX=10090 GN=Rpl21 PE=1 SV=3	0	FALSE	9.571	12	2	42	2	1	160	18.6	10.49	84.78	0	463262	462117	487460	435269	464369	465510	875019	848435	865292	358170	377463	334752	381033	367325	340942	582601	550923	577548
568	High	Master Protein	Q60692	Proteasome subunit beta type-6 OS=Mus musculus OX=10090 GN=Psmb6 PE=1 SV=3	0	FALSE	9.466	9	2	14	2	1	238	25.4	5.11	5.47	0	264467	235818	297187	289713	265755	271335	252131	284920	244527	220937	169701	219447	150428	168218	131593	264690	205771	223618
569	High	Master Protein	P62141	Serine/threonine-protein phosphatase PP1-beta catalytic subunit OS=Mus musculus OX=10090 GN=Ppp1cb PE=1 SV=3	0	FALSE	9.415	9	3	22	1	1	327	37.2	6.19	4.29	0	745167	631745	623247	756936	104160	101877	657473	503477	645824	187978	145378	126739	195384	183572	188143	246396	176097	196759
570	High	Master Protein	Q91XC8	Death-associated protein 1 OS=Mus musculus OX=10090 GN=Dap PE=1 SV=3	0	FALSE	9.39	38	3	128	3	1	102	11.1	9.36	115.65	0	1.30376e+06	1.33752e+06	1.25518e+06	973715	965272	1.02495e+06	1.15461e+06	1.32249e+06	1.12769e+06	2.7016e+06	1.41169e+06	1.47592e+06	1.07403e+06	1.05442e+06	990402	814952	886111	912781
571	High	Master Protein	Q9WV02	RNA-binding motif protein, X chromosome OS=Mus musculus OX=10090 GN=Rbmx PE=1 SV=1	0	FALSE	9.382	7	2	7	2	1	391	42.3	10.05	11.76	0	127097	176361	81827.8	111038	93219.9	105217	153574	156967	173277	407256	567338	452590	564269	579722	531167	439934	400701	348146
572	High	Master Protein	Q9CYA0	Cysteine-rich with EGF-like domain protein 2 OS=Mus musculus OX=10090 GN=Creld2 PE=1 SV=1	0	FALSE	9.35	9	2	13	2	1	350	38.2	4.58	14.32	0	224824	381460	283565	340914	366929	347653	255010	283068	232789	396892	391954	357730	651287	603144	635135	456143	425192	454187
573	High	Master Protein	P63037	DnaJ homolog subfamily A member 1 OS=Mus musculus OX=10090 GN=Dnaja1 PE=1 SV=1	0	FALSE	9.162	5	2	38	2	1	397	44.8	7.08	54.21	0	415951	449873	432100	277227	268085	254764	205272	216771	211701	382324	401534	439112	391835	398218	459938	331177	322433	350263
574	High	Master Protein	Q9CQ89	Protein CutA OS=Mus musculus OX=10090 GN=Cuta PE=1 SV=3	0	FALSE	9.132	18	2	49	2	1	177	18.9	6.77	43.97	0	742983	798047	789711	457812	548452	497726	480000	454820	434151	702589	718494	707524	519556	509418	543347	461409	467936	455282
575	High	Master Protein	P62309	Small nuclear ribonucleoprotein G OS=Mus musculus OX=10090 GN=Snrpg PE=1 SV=1	0	FALSE	9.063	26	2	36	2	1	76	8.5	8.88	68.11	0	1.39449e+06	1.39081e+06	1.3773e+06	731217	702092	703875	854995	828077	886293	473930	600353	648928	1.82591e+06	1.76567e+06	1.7018e+06	1.1209e+06	1.16019e+06	1.16056e+06
576	High	Master Protein	P56376	Acylphosphatase-1 OS=Mus musculus OX=10090 GN=Acyp1 PE=1 SV=2	0	FALSE	9.03	27	2	13	2	1	99	11.2	9.04	1.76	0	308927	227125	262057	325459	315685	333999	297964	313287	299067	213195	427497	440266	391925	391036	386878	324052	303030	334664
577	High	Master Protein	Q9D7I5	Phospholysine phosphohistidine inorganic pyrophosphate phosphatase OS=Mus musculus OX=10090 GN=Lhpp PE=1 SV=1	0	FALSE	8.976	30	3	40	3	1	270	29.1	5.1	0	0	276357	244781	212577	212857	199058	193863	230100	240259	222588	116576	106262	119760	87580.7	94478.6	88619.7	112957	103777	262447
578	High	Master Protein	Q91VS7	Microsomal glutathione S-transferase 1 OS=Mus musculus OX=10090 GN=Mgst1 PE=1 SV=3	0	FALSE	8.931	13	2	17	2	1	155	17.5	9.66	5.74	0	359344	334449	369676	177933	190597	227271	448822	429642	459610	223473	218320	143718	210044	229476	237694	253786	271079	258239
579	High	Master Protein	P27048	Small nuclear ribonucleoprotein-associated protein B OS=Mus musculus OX=10090 GN=Snrpb PE=1 SV=1	0	FALSE	8.841	33	3	16	3	1	231	23.6	10.9	8.2	0	1.95776e+06	2.07222e+06	799865	2.19477e+06	2.24393e+06	2.11547e+06	994373	803714	663636	3.5748e+06	3.41325e+06	4.04152e+06	1.41109e+06	1.46276e+06	1.46372e+06	1.16084e+06	1.30595e+06	1.49295e+06
580	High	Master Protein	O35326	Serine/arginine-rich splicing factor 5 OS=Mus musculus OX=10090 GN=Srsf5 PE=1 SV=2	0.001	FALSE	8.726	6	2	70	1	1	269	30.9	11.56	78.25	0	98271.9	96875.3	104554	68534.7	64028.8	68954.9	83908.7	68644	78725.9	115963	43548.7	66439.5	82329.2	80584.4	72447.4	77312.2	64852.7	77260.1
581	High	Master Protein	Q9JHI5	Isovaleryl-CoA dehydrogenase, mitochondrial OS=Mus musculus OX=10090 GN=Ivd PE=1 SV=1	0.001	FALSE	8.579	5	2	4	2	1	424	46.3	8.29	4.16	0	84456.5	24062.8	129076	112227	89498.4	49734.9	97145.1	96874.4	85881.2	1	1	1	1	1	1	1	1	1
582	High	Master Protein	Q9CQ60	6-phosphogluconolactonase OS=Mus musculus OX=10090 GN=Pgls PE=1 SV=1	0.001	FALSE	8.559	12	2	5	2	1	257	27.2	5.85	2.5	0	595319	538183	554020	167280	262456	203058	180663	201734	201086	340171	335261	315514	212303	232290	245378	211435	230464	237961
583	High	Master Protein	Q8R1B4	Eukaryotic translation initiation factor 3 subunit C OS=Mus musculus OX=10090 GN=Eif3c PE=1 SV=1	0.001	FALSE	8.55	3	2	50	2	1	911	105.5	5.78	57.93	0	443345	454321	522776	235168	234763	220624	152142	139839	139412	599047	627549	765835	409037	421083	407141	297899	313631	338448
584	High	Master Protein	Q8R0F9	SEC14-like protein 4 OS=Mus musculus OX=10090 GN=Sec14l4 PE=1 SV=1	0.001	FALSE	8.409	6	2	9	2	1	403	46	7.12	2.01	0	422765	454888	420459	38742.7	197518	82777.7	172112	198647	199869	171349	136217	146557	127848	159133	226311	168911	180052	192472
585	High	Master Protein	P20918	Plasminogen OS=Mus musculus OX=10090 GN=Plg PE=1 SV=3	0.001	FALSE	8.368	3	2	15	2	1	812	90.7	6.6	5.45	0	202741	191768	201602	200160	218368	192685	176528	194076	221478	294471	286192	243123	379188	364333	360844	297940	264016	300478
586	High	Master Protein	P16254	Signal recognition particle 14 kDa protein OS=Mus musculus OX=10090 GN=Srp14 PE=1 SV=1	0.001	FALSE	8.322	15	2	14	2	1	110	12.5	10.17	0	0	218183	211378	251587	196019	194822	210647	166837	147966	151788	443736	527525	529923	511988	570428	184531	460712	589875	621312
587	High	Master Protein	P61922	4-aminobutyrate aminotransferase, mitochondrial OS=Mus musculus OX=10090 GN=Abat PE=1 SV=1	0.001	FALSE	8.177	7	2	12	2	1	500	56.4	8.09	2.2	0	129760	258818	224088	135537	97578.1	143895	384782	389155	405053	204203	36105	243947	122553	167909	122514	201619	191099	224467
588	High	Master Protein	P51660	Peroxisomal multifunctional enzyme type 2 OS=Mus musculus OX=10090 GN=Hsd17b4 PE=1 SV=3	0.001	FALSE	7.986	4	2	3	2	1	735	79.4	8.57	4.67	0	311698	279847	263163	176321	145771	150870	273382	295171	239626	443690	473385	344033	160398	260984	109378	418688	369425	397205
589	High	Master Protein	Q91WJ8	Far upstream element-binding protein 1 OS=Mus musculus OX=10090 GN=Fubp1 PE=1 SV=1	0.001	FALSE	7.831	3	2	8	1	1	651	68.5	7.93	7.41	0	89743.6	189755	80741.7	128066	126754	129264	128884	129839	126141	153463	188136	133003	197071	222472	183217	161751	150570	154281
590	High	Master Protein	P54726	UV excision repair protein RAD23 homolog A OS=Mus musculus OX=10090 GN=Rad23a PE=1 SV=2	0.001	FALSE	7.79	10	2	57	1	1	363	39.7	4.58	6.68	0	175804	164825	171194	113963	124188	115531	119267	118343	120977	91619.4	92042.5	89310.5	107508	121395	145062	110410	113966	111285
591	High	Master Protein	O55142	60S ribosomal protein L35a OS=Mus musculus OX=10090 GN=Rpl35a PE=1 SV=2	0.001	FALSE	7.764	18	2	15	2	1	110	12.5	10.89	25.44	0	933775	883758	1.02794e+06	310157	280270	260357	1.0442e+06	890754	531908	696630	616260	540957	272331	188419	220359	537445	847145	505717
592	High	Master Protein	Q62422	Osteoclast-stimulating factor 1 OS=Mus musculus OX=10090 GN=Ostf1 PE=1 SV=2	0.001	FALSE	7.476	17	2	17	2	1	215	23.8	5.68	0	0	217939	308575	193119	198619	263839	275057	332522	323398	332619	323698	275813	239453	300384	303059	277145	302005	335114	294191
593	High	Master Protein	Q61316	Heat shock 70 kDa protein 4 OS=Mus musculus OX=10090 GN=Hspa4 PE=1 SV=1	0.001	FALSE	7.415	2	2	14	1	1	841	94.1	5.24	16.37	0	66662	51449.2	55983.8	122109	109636	129334	139568	121826	138043	212168	221601	147515	232962	206989	225798	179343	181176	177581
594	High	Master Protein	P62843	40S ribosomal protein S15 OS=Mus musculus OX=10090 GN=Rps15 PE=1 SV=2	0.001	FALSE	7.198	21	2	32	2	1	145	17	10.39	0	0	215688	223863	215553	179235	188172	184279	338376	359009	351574	162073	187893	164484	173294	244748	192643	258337	232405	286169
595	High	Master Protein	P18572	Basigin OS=Mus musculus OX=10090 GN=Bsg PE=1 SV=2	0.001	FALSE	7.131	6	2	16	2	1	389	42.4	5.85	29.77	0	617787	651113	721713	557289	619547	561811	562973	603551	639707	431404	526426	556719	513244	536114	470277	454384	519293	515179
596	High	Master Protein	Q8VDJ3	Vigilin OS=Mus musculus OX=10090 GN=Hdlbp PE=1 SV=1	0.001	FALSE	7.103	3	3	30	3	1	1268	141.7	6.87	9.01	0	637378	619823	667461	471698	490124	415141	343141	347646	324374	763812	780155	859578	797283	882845	960665	627311	568392	524906
597	High	Master Protein	O89017	Legumain OS=Mus musculus OX=10090 GN=Lgmn PE=1 SV=1	0.001	FALSE	6.865	5	2	6	2	1	435	49.3	6.39	0	0	187745	169223	219525	130684	123961	119857	211834	245283	207023	176877	225008	203043	198500	221536	234438	120719	141987	135184
598	High	Master Protein	Q8QZR3	Pyrethroid hydrolase Ces2a OS=Mus musculus OX=10090 GN=Ces2a PE=1 SV=1	0.001	FALSE	6.812	7	2	4	2	1	558	61.9	6.16	0	0	149507	85610.6	103488	176795	109152	94623.9	277608	277561	253925	225898	272692	239393	123267	124985	103935	328823	352698	321880
599	High	Master Protein	Q9WVQ5	Methylthioribulose-1-phosphate dehydratase OS=Mus musculus OX=10090 GN=Apip PE=1 SV=1	0.001	FALSE	6.799	10	2	19	2	1	241	26.9	6.9	6.72	0	129350	92182.2	84250.2	192277	192344	231488	145778	160568	148170	198782	314962	227636	261676	255375	239879	205494	218261	210525
600	High	Master Protein	Q9CQM5	Thioredoxin domain-containing protein 17 OS=Mus musculus OX=10090 GN=Txndc17 PE=1 SV=1	0.001	FALSE	6.752	9	2	12	2	1	123	14	4.77	19.33	0	860682	844885	834527	505510	517829	532080	416148	438683	446696	846349	925027	986082	478416	520311	507507	533225	541786	494515
601	High	Master Protein	Q9D358	Low molecular weight phosphotyrosine protein phosphatase OS=Mus musculus OX=10090 GN=Acp1 PE=1 SV=3	0.001	FALSE	6.676	10	2	8	2	1	158	18.2	6.74	5.54	0	359330	345292	368244	317112	326650	314833	370732	347814	385466	401282	377144	344458	396517	360519	356594	316755	282062	307372
602	High	Master Protein	P01878	Ig alpha chain C region OS=Mus musculus OX=10090 PE=1 SV=1	0.001	FALSE	6.659	13	2	13	2	1	344	36.9	5.06	0	0	334882	317891	382009	363593	285338	429429	237663	338160	346362	185998	203180	207753	201125	128929	107542	222195	210042	193523
603	High	Master Protein	Q91W90	Thioredoxin domain-containing protein 5 OS=Mus musculus OX=10090 GN=Txndc5 PE=1 SV=2	0.001	FALSE	6.616	8	2	5	2	1	417	46.4	5.78	0	0	232044	195133	189344	122160	152374	168342	158545	187886	122001	184708	148592	199170	107711	112080	158438	284057	340484	318532
604	High	Master Protein	Q9R0P3	S-formylglutathione hydrolase OS=Mus musculus OX=10090 GN=Esd PE=1 SV=1	0.001	FALSE	6.615	12	2	17	2	1	282	31.3	7.12	0	0	341452	309217	454105	120464	115439	107858	358432	371137	382152	255807	275867	206828	184602	310874	136515	270602	270808	267538
605	High	Master Protein	Q8CEI1	BolA-like protein 3 OS=Mus musculus OX=10090 GN=Bola3 PE=1 SV=1	0.001	FALSE	6.244	22	2	23	2	1	110	12.2	8.97	0	0	292203	208320	254622	309556	301845	337689	284896	260973	310471	370828	312459	475373	453106	425358	402430	312204	370394	340782
606	High	Master Protein	P01887	Beta-2-microglobulin OS=Mus musculus OX=10090 GN=B2m PE=1 SV=2	0.001	FALSE	6.241	16	2	16	2	1	119	13.8	8.44	4.13	0	702277	682932	847236	620994	642492	714338	712489	875117	1.0074e+06	653670	705752	1.36635e+06	794329	802869	751411	708729	702121	825964
607	High	Master Protein	O09131	Glutathione S-transferase omega-1 OS=Mus musculus OX=10090 GN=Gsto1 PE=1 SV=2	0.001	FALSE	6.24	10	2	7	2	1	240	27.5	7.36	3.26	0	579028	622541	612914	123874	130199	118090	472439	426868	413265	178351	191064	157226	125638	111057	165033	321816	325627	284338
608	High	Master Protein	Q80UG5	Septin-9 OS=Mus musculus OX=10090 GN=Septin9 PE=1 SV=1	0.001	FALSE	6.222	4	2	8	2	1	583	65.5	8.9	0	0	275830	258929	244627	120603	115784	98528.8	209288	211964	259599	358154	384377	427132	319213	235207	206456	130490	161408	141779
609	High	Master Protein	Q8K003	Translation machinery-associated protein 7 OS=Mus musculus OX=10090 GN=Tma7 PE=3 SV=1	0.001	FALSE	6.08	25	2	8	2	1	64	7.1	9.99	9.4	0	154572	155217	161320	118711	146145	151569	135098	154745	142523	268677	239743	274536	446274	405841	444593	165646	157022	173407
610	High	Master Protein	Q9CQQ8	U6 snRNA-associated Sm-like protein LSm7 OS=Mus musculus OX=10090 GN=Lsm7 PE=1 SV=1	0.001	FALSE	5.968	39	2	7	2	1	103	11.6	5.27	7.85	0	167769	188846	179278	243269	225844	223085	264981	276132	294278	133466	150577	138087	340547	367327	322013	219481	190861	210739
611	High	Master Protein	P06801	NADP-dependent malic enzyme OS=Mus musculus OX=10090 GN=Me1 PE=1 SV=2	0.001	FALSE	5.928	5	2	6	2	1	572	63.9	7.44	0	0	166953	99127.6	145077	99001.1	108595	94308.1	196713	235931	228224	49223.4	75867.4	65315.9	59032.7	59282.2	51576.3	110893	109559	100539
612	High	Master Protein	Q9Z2U0	Proteasome subunit alpha type-7 OS=Mus musculus OX=10090 GN=Psma7 PE=1 SV=1	0.001	FALSE	5.754	8	2	3	2	1	248	27.8	8.46	1.86	0	328556	307711	414549	314204	316356	374771	332821	389133	373654	276451	243011	244185	208325	213041	181093	293246	196292	235361
613	High	Master Protein	Q9CR51	V-type proton ATPase subunit G 1 OS=Mus musculus OX=10090 GN=Atp6v1g1 PE=1 SV=3	0.001	FALSE	5.695	25	2	5	2	1	118	13.7	7.97	0	0	195730	235707	254166	151801	96120.1	237653	237945	249252	151681	266197	172293	254533	343536	224609	267743	239509	310983	270114
614	High	Master Protein	Q7TNG8	Probable D-lactate dehydrogenase, mitochondrial OS=Mus musculus OX=10090 GN=Ldhd PE=1 SV=1	0.001	FALSE	5.561	9	2	11	2	1	484	51.8	6.62	0	0	18998.3	31834.4	37562.3	36881.7	36022.9	33956.8	37617.9	32850.1	27957.5	33954.1	32395	34177.5	21918.9	18200.3	15961.7	52869.8	54912.9	58218.4
615	High	Master Protein	Q9DCM2	Glutathione S-transferase kappa 1 OS=Mus musculus OX=10090 GN=Gstk1 PE=1 SV=3	0.001	FALSE	5.49	12	2	5	2	1	226	25.7	8.88	0	0	462215	490323	485380	199291	270293	354897	172621	182543	171084	210044	138140	225584	128840	157870	229317	174509	177116	154154
616	High	Master Protein	E9Q5C9	Nucleolar and coiled-body phosphoprotein 1 OS=Mus musculus OX=10090 GN=Nolc1 PE=1 SV=1	0.002	FALSE	5.29	3	2	11	2	1	702	73.7	9.36	5.83	0	174730	223424	194830	142103	175979	149435	84158.3	84818.9	115750	241796	252240	238705	177085	212815	203522	169380	141284	159009
617	High	Master Protein	Q9JK92	Heat shock protein beta-8 OS=Mus musculus OX=10090 GN=Hspb8 PE=1 SV=1	0.002	FALSE	5.254	18	2	6	2	1	196	21.5	5.02	0	0	200096	198278	186634	56630.7	58835.1	54732	107342	124357	119569	374398	362776	368568	99867.3	101134	91815.1	133921	134832	123599
618	High	Master Protein	Q9CPV4	Glyoxalase domain-containing protein 4 OS=Mus musculus OX=10090 GN=Glod4 PE=1 SV=1	0.002	FALSE	5.149	7	2	4	2	1	298	33.3	5.47	0	0	168554	211347	177103	135332	167579	132409	195579	164508	194188	212933	150880	148125	203716	192541	161467	226162	165077	224464
619	High	Master Protein	P17095	High mobility group protein HMG-I/HMG-Y OS=Mus musculus OX=10090 GN=Hmga1 PE=1 SV=4	0.002	FALSE	4.906	18	2	9	2	1	107	11.6	10.32	0	0	96208.7	87508.6	88258.3	104003	120102	99522.4	22332.3	25008.1	26447.9	196651	41238.6	24813.5	195855	188225	189045	153377	123049	139258
620	High	Master Protein	Q05D44	Eukaryotic translation initiation factor 5B OS=Mus musculus OX=10090 GN=Eif5b PE=1 SV=2	0.002	FALSE	4.842	3	2	4	2	1	1216	137.5	5.59	0	0	273700	189147	238641	122605	136647	105380	67576.1	89283	83165.2	378067	311273	337671	239890	262739	281708	202332	196139	207805
621	High	Master Protein	Q8VCI5	Peroxisomal biogenesis factor 19 OS=Mus musculus OX=10090 GN=Pex19 PE=1 SV=1	0.002	FALSE	4.808	12	2	10	2	1	299	32.7	4.34	0	0	100936	117994	183284	252047	267553	251397	199912	203805	255827	205693	252183	341864	296925	317662	317929	251610	242139	236201
622	High	Master Protein	Q9Z130	Heterogeneous nuclear ribonucleoprotein D-like OS=Mus musculus OX=10090 GN=Hnrnpdl PE=1 SV=1	0.002	FALSE	4.8	14	2	4	1	1	301	33.5	7.31	3.37	0	29262.7	21158.4	23443	27472.3	24300.1	29062.6	29844.5	36814.2	35278	46324.4	36639.8	28241.7	40093.6	37251	48062.3	32932	31374.8	34941
623	High	Master Protein	P20152	Vimentin OS=Mus musculus OX=10090 GN=Vim PE=1 SV=3	0.002	FALSE	4.665	6	2	4	2	1	466	53.7	5.12	0	0	163388	160913	55857.1	124176	100701	107740	90546.7	92505.3	87854.5	139327	122425	147581	161175	180204	144650	141133	142649	122861
624	High	Master Protein	O88696	ATP-dependent Clp protease proteolytic subunit, mitochondrial OS=Mus musculus OX=10090 GN=Clpp PE=1 SV=1	0.003	FALSE	4.592	8	2	7	2	1	272	29.8	7.47	1.68	0	229504	232404	285503	213532	200267	142337	177785	165165	188372	177887	301308	299661	279792	317946	258342	247151	258022	195248
625	High	Master Protein	Q99K30	Epidermal growth factor receptor kinase substrate 8-like protein 2 OS=Mus musculus OX=10090 GN=Eps8l2 PE=1 SV=1	0.003	FALSE	4.507	2	2	4	2	1	729	82.2	7.18	0	0	220898	232911	219413	216194	248012	200471	138294	119335	204263	234192	270258	198534	252658	283798	236484	200485	191538	209462
626	High	Master Protein	P83882	60S ribosomal protein L36a OS=Mus musculus OX=10090 GN=Rpl36a PE=3 SV=2	0.008	FALSE	3.961	13	2	24	2	1	106	12.4	10.58	20.57	0	257634	224039	237748	35097.6	76048.5	35409	124037	122082	143483	273311	349896	435646	176006	176024	154054	231840	217437	221463

## Sheet: Heart_Final
S.No	Protein FDR confidence	Master	Accession	Description	Exp. q-value	Contaminant	Sum PEP score	Coverage [%]	# Peptides	# PSMs	# Unique peptides	# Protein groups	# AAs	MW [kDa]	calc. pI	Score Sequest HT	# Razor peptides	Abundances [F1: KO]	Abundances [F2: KO]	Abundances [F3: KO]	Abundances [F4: KO]	Abundances [F5: KO]	Abundances [F6: KO]	Abundances [F7: KO]	Abundances [F8: KO]	Abundances [F9: KO]	Abundances [F10: WT]	Abundances [F11: WT]	Abundances [F12: WT]	Abundances [F13: WT]	Abundances [F14: WT]	Abundances [F15: WT]	Modifications
1	High	Master Protein	P07724	Serum albumin OS=Mus musculus OX=10090 GN=Alb PE=1 SV=3	0	FALSE	1096.64	86	76	9648	76	1	608	68.6	6.07	25243.4	0	1.10661e+09	1.11586e+09	1.12045e+09	6.94756e+08	6.8978e+08	6.84458e+08	1.01575e+09	9.97668e+08	9.97042e+08	4.44741e+08	4.39941e+08	4.36091e+08	4.89417e+08	4.89968e+08	4.94946e+08
2	High	Master Protein	P58771	Tropomyosin alpha-1 chain OS=Mus musculus OX=10090 GN=Tpm1 PE=1 SV=1	0	FALSE	824.757	99	68	6744	40	1	284	32.7	4.74	17551.6	28	5.19409e+08	4.84823e+08	5.23491e+08	5.99045e+08	5.89743e+08	6.22724e+08	7.73632e+08	7.81504e+08	7.65486e+08	7.51648e+08	7.55673e+08	7.52733e+08	6.33985e+08	6.33701e+08	6.31422e+08	Acetyl [N-Term]
3	High	Master Protein	Q6P8J7	Creatine kinase S-type, mitochondrial OS=Mus musculus OX=10090 GN=Ckmt2 PE=1 SV=1	0	FALSE	687.143	78	47	6194	47	1	419	47.4	8.4	15073	0	2.58036e+08	2.49291e+08	2.50799e+08	3.22018e+08	3.30019e+08	3.17409e+08	2.79587e+08	2.71191e+08	2.84191e+08	2.57622e+08	2.57645e+08	2.55228e+08	2.71924e+08	2.74828e+08	2.71871e+08
4	High	Master Protein	P68033	Actin, alpha cardiac muscle 1 OS=Mus musculus OX=10090 GN=Actc1 PE=1 SV=1	0	FALSE	658.876	77	37	6529	3	1	377	42	5.39	20639.5	39	6.02583e+08	6.12559e+08	6.09752e+08	1.05975e+09	1.06214e+09	1.09196e+09	1.075e+09	1.06706e+09	1.07639e+09	1.22678e+09	1.22044e+09	1.21535e+09	9.588e+08	9.61212e+08	9.61246e+08
5	High	Master Protein	P68134	Actin, alpha skeletal muscle OS=Mus musculus OX=10090 GN=Acta1 PE=1 SV=1	0	FALSE	601.87	77	36	6048	2	1	377	42	5.39	18319	0	1.87464e+06	1.93764e+06	1.93287e+06	876899	822075	814652	588892	607356	215014	1.16814e+06	1.16571e+06	1.12956e+06	1.16445e+06	1.28157e+06	1.15994e+06
6	High	Master Protein	Q99KI0	Aconitate hydratase, mitochondrial OS=Mus musculus OX=10090 GN=Aco2 PE=1 SV=1	0	FALSE	492.203	63	49	2641	49	1	780	85.4	7.93	5986.33	0	4.2269e+07	4.38938e+07	4.34486e+07	7.76761e+07	7.76927e+07	7.76608e+07	3.34995e+07	3.4655e+07	3.33556e+07	7.81471e+07	7.71154e+07	7.70952e+07	9.11916e+07	9.06507e+07	9.16306e+07
7	High	Master Protein	P07310	Creatine kinase M-type OS=Mus musculus OX=10090 GN=Ckm PE=1 SV=1	0	FALSE	485.435	89	43	3275	42	1	381	43	7.06	7941.36	1	1.88392e+08	1.84969e+08	1.84123e+08	1.918e+08	1.92276e+08	1.86154e+08	1.23693e+08	1.2618e+08	1.25325e+08	1.49884e+08	1.48279e+08	1.46551e+08	1.57165e+08	1.54928e+08	1.56167e+08
8	High	Master Protein	P09542	Myosin light chain 3 OS=Mus musculus OX=10090 GN=Myl3 PE=1 SV=4	0	FALSE	480.984	93	30	4281	28	1	204	22.4	5.1	12155.5	2	5.64671e+08	5.69259e+08	5.56315e+08	7.50398e+08	7.53678e+08	7.5134e+08	8.70576e+08	8.55765e+08	8.41417e+08	6.31699e+08	6.28702e+08	6.10669e+08	5.76146e+08	5.81487e+08	5.71952e+08
9	High	Master Protein	P56480	ATP synthase subunit beta, mitochondrial OS=Mus musculus OX=10090 GN=Atp5f1b PE=1 SV=2	0	FALSE	445.393	77	31	2654	31	1	529	56.3	5.34	6674.78	0	3.53916e+07	3.69421e+07	3.5968e+07	8.32195e+07	8.32073e+07	8.16095e+07	4.61704e+07	4.6251e+07	4.63905e+07	1.78233e+08	1.78678e+08	1.75348e+08	1.60041e+08	1.58445e+08	1.57113e+08
10	High	Master Protein	P04247	Myoglobin OS=Mus musculus OX=10090 GN=Mb PE=1 SV=3	0	FALSE	445.238	79	22	9410	22	1	154	17.1	7.62	22640.7	0	9.18456e+08	9.13746e+08	9.22935e+08	8.83494e+08	8.99967e+08	9.03336e+08	7.43982e+08	7.71925e+08	7.79492e+08	8.21515e+08	8.51542e+08	9.19977e+08	8.22398e+08	8.38009e+08	8.44124e+08
11	High	Master Protein	P51667	Myosin regulatory light chain 2, ventricular/cardiac muscle isoform OS=Mus musculus OX=10090 GN=Myl2 PE=1 SV=3	0	FALSE	400.437	96	29	4773	29	1	166	18.9	4.93	13035.7	0	4.05046e+08	4.00461e+08	3.98587e+08	5.6777e+08	5.43257e+08	5.56291e+08	2.5395e+08	2.5226e+08	2.49585e+08	3.80595e+08	3.75829e+08	3.71861e+08	3.92149e+08	3.88514e+08	3.94127e+08
12	High	Master Protein	Q8BWT1	3-ketoacyl-CoA thiolase, mitochondrial OS=Mus musculus OX=10090 GN=Acaa2 PE=1 SV=3	0	FALSE	396.357	84	33	1892	33	1	397	41.8	8.09	4820.1	0	4.61268e+07	4.87229e+07	4.75966e+07	6.3073e+07	6.32462e+07	6.16538e+07	2.45373e+07	2.56982e+07	2.49922e+07	9.0155e+07	8.98415e+07	8.8354e+07	7.66685e+07	7.6488e+07	7.62806e+07
13	High	Master Protein	P50752	Troponin T, cardiac muscle OS=Mus musculus OX=10090 GN=Tnnt2 PE=1 SV=2	0	FALSE	388.831	56	29	1826	29	1	301	35.8	5.01	4480.02	0	4.16185e+07	4.00525e+07	4.16265e+07	7.37707e+07	6.72445e+07	7.15739e+07	4.70694e+07	4.75463e+07	4.73228e+07	8.73117e+07	8.59354e+07	8.44232e+07	8.00568e+07	8.1019e+07	8.02612e+07
14	High	Master Protein	P60710	Actin, cytoplasmic 1 OS=Mus musculus OX=10090 GN=Actb PE=1 SV=1	0	FALSE	375.976	71	27	3648	7	1	375	41.7	5.48	9429.02	2	1.13813e+07	1.15412e+07	1.14487e+07	1.20679e+07	1.22142e+07	1.18069e+07	1.20942e+07	1.20165e+07	1.32253e+07	1.49598e+07	1.44642e+07	1.43889e+07	1.63092e+07	1.63189e+07	1.63892e+07
15	High	Master Protein	P21550	Beta-enolase OS=Mus musculus OX=10090 GN=Eno3 PE=1 SV=3	0	FALSE	375.742	74	39	1543	32	1	434	47	7.18	3299.48	7	3.98985e+07	4.1064e+07	3.97923e+07	4.23382e+07	4.25852e+07	4.35635e+07	2.48387e+07	2.40674e+07	2.546e+07	5.42092e+07	5.42762e+07	5.39246e+07	5.41211e+07	5.46269e+07	5.46037e+07
16	High	Master Protein	P08249	Malate dehydrogenase, mitochondrial OS=Mus musculus OX=10090 GN=Mdh2 PE=1 SV=3	0	FALSE	371.681	89	34	3166	34	1	338	35.6	8.68	8697.99	0	2.40903e+08	2.41988e+08	2.42429e+08	2.04757e+08	2.00544e+08	2.03481e+08	2.60906e+08	2.51262e+08	2.55071e+08	1.53234e+08	1.54294e+08	1.49447e+08	1.41764e+08	1.42132e+08	1.40084e+08
17	High	Master Protein	P54071	Isocitrate dehydrogenase [NADP], mitochondrial OS=Mus musculus OX=10090 GN=Idh2 PE=1 SV=3	0	FALSE	365.082	66	34	2343	34	1	452	50.9	8.69	5282.47	0	4.66581e+07	4.64053e+07	4.61607e+07	7.73002e+07	7.65607e+07	7.55082e+07	3.18474e+07	3.19388e+07	3.16736e+07	1.70498e+08	1.72877e+08	1.68936e+08	1.07488e+08	1.07642e+08	1.06467e+08
18	High	Master Protein	P21107	Tropomyosin alpha-3 chain OS=Mus musculus OX=10090 GN=Tpm3 PE=1 SV=3	0	FALSE	357.435	50	30	2636	2	1	285	33	4.72	6493.81	0	331526	323738	298680	245570	248720	234884	212839	327302	356255	180388	153330	151127	88343.2	199873	201077
19	High	Master Protein	Q8QZT1	Acetyl-CoA acetyltransferase, mitochondrial OS=Mus musculus OX=10090 GN=Acat1 PE=1 SV=1	0	FALSE	352.541	70	29	1614	29	1	424	44.8	8.51	3569.95	0	4.846e+07	4.77811e+07	4.61689e+07	4.83248e+07	4.87352e+07	4.61935e+07	3.81253e+07	3.66639e+07	3.78486e+07	5.52192e+07	5.52826e+07	5.48551e+07	4.42245e+07	4.52315e+07	4.53234e+07
20	High	Master Protein	O08749	Dihydrolipoyl dehydrogenase, mitochondrial OS=Mus musculus OX=10090 GN=Dld PE=1 SV=2	0	FALSE	349.1	59	32	2627	32	1	509	54.2	7.9	6062.3	0	8.50962e+07	8.37161e+07	8.48187e+07	8.71236e+07	8.74404e+07	8.80501e+07	6.86341e+07	6.60048e+07	6.85252e+07	6.5791e+07	6.53167e+07	6.25642e+07	6.32948e+07	6.37495e+07	6.34741e+07
21	High	Master Protein	Q921I1	Serotransferrin OS=Mus musculus OX=10090 GN=Tf PE=1 SV=1	0	FALSE	348.668	59	45	1361	45	1	697	76.7	7.18	2771.65	0	4.54871e+07	4.50591e+07	4.45441e+07	3.44616e+07	3.37971e+07	3.44785e+07	3.36202e+07	3.4543e+07	3.34887e+07	2.50488e+07	2.48732e+07	2.50502e+07	3.06173e+07	3.02549e+07	3.07851e+07
22	High	Master Protein	P63038	60 kDa heat shock protein, mitochondrial OS=Mus musculus OX=10090 GN=Hspd1 PE=1 SV=1	0	FALSE	344.586	75	37	1588	37	1	573	60.9	6.18	3024.3	0	2.26468e+07	2.22078e+07	2.21427e+07	3.4055e+07	3.37109e+07	3.39649e+07	2.04149e+07	1.99594e+07	2.01382e+07	4.94455e+07	5.01284e+07	4.97421e+07	4.6842e+07	4.78491e+07	4.65705e+07
23	High	Master Protein	P38647	Stress-70 protein, mitochondrial OS=Mus musculus OX=10090 GN=Hspa9 PE=1 SV=3	0	FALSE	339.262	59	42	1176	41	1	679	73.4	6.07	2394.78	1	2.20283e+07	2.15736e+07	2.14557e+07	2.78788e+07	2.77986e+07	2.7992e+07	2.16526e+07	2.07075e+07	1.99138e+07	3.4057e+07	3.39551e+07	3.32327e+07	3.1703e+07	3.14512e+07	3.11837e+07
24	High	Master Protein	P16858	Glyceraldehyde-3-phosphate dehydrogenase OS=Mus musculus OX=10090 GN=Gapdh PE=1 SV=2	0	FALSE	335.988	77	24	2101	24	1	333	35.8	8.25	5336.77	0	5.83553e+07	5.89377e+07	5.80474e+07	6.1144e+07	6.02408e+07	6.086e+07	4.82787e+07	4.99931e+07	4.85407e+07	8.95504e+07	9.0741e+07	9.18849e+07	9.09631e+07	9.48455e+07	9.21095e+07
25	High	Master Protein	P05064	Fructose-bisphosphate aldolase A OS=Mus musculus OX=10090 GN=Aldoa PE=1 SV=2	0	FALSE	323.619	81	29	1600	29	1	364	39.3	8.09	3822.59	0	3.59282e+07	3.61189e+07	3.54326e+07	4.44716e+07	4.35958e+07	4.29565e+07	3.1303e+07	3.15669e+07	3.07235e+07	5.60038e+07	5.50265e+07	5.44154e+07	5.26429e+07	5.30601e+07	5.37807e+07
26	High	Master Protein	O35459	Delta(3,5)-Delta(2,4)-dienoyl-CoA isomerase, mitochondrial OS=Mus musculus OX=10090 GN=Ech1 PE=1 SV=1	0	FALSE	321.135	77	25	2486	25	1	327	36.1	7.71	5478.87	0	5.74527e+07	5.87278e+07	5.68877e+07	5.11714e+07	5.1165e+07	5.08041e+07	7.57549e+07	7.69323e+07	7.66061e+07	7.16947e+07	7.0893e+07	7.06747e+07	5.49075e+07	5.43588e+07	5.49158e+07
27	High	Master Protein	Q61425	Hydroxyacyl-coenzyme A dehydrogenase, mitochondrial OS=Mus musculus OX=10090 GN=Hadh PE=1 SV=2	0	FALSE	320.879	88	29	2289	29	1	314	34.4	8.65	4263.88	0	2.96858e+07	3.02487e+07	3.0182e+07	4.10863e+07	4.08705e+07	4.18549e+07	2.25586e+07	2.29217e+07	2.2997e+07	1.15304e+08	1.17375e+08	1.17014e+08	8.45382e+07	8.46887e+07	8.69296e+07
28	High	Master Protein	Q9DCW4	Electron transfer flavoprotein subunit beta OS=Mus musculus OX=10090 GN=Etfb PE=1 SV=3	0	FALSE	318.336	83	27	1881	27	1	255	27.6	8.1	5485.69	0	1.4906e+08	1.44766e+08	1.45507e+08	1.47606e+08	1.58111e+08	1.55768e+08	1.21613e+08	1.2369e+08	1.23849e+08	1.80214e+08	1.75911e+08	1.75744e+08	1.60246e+08	1.59387e+08	1.61082e+08
29	High	Master Protein	P02088	Hemoglobin subunit beta-1 OS=Mus musculus OX=10090 GN=Hbb-b1 PE=1 SV=2	0	FALSE	317.035	94	17	3075	9	1	147	15.8	7.65	9786.06	8	1.62695e+09	1.62872e+09	1.66137e+09	9.46329e+08	9.58557e+08	9.52367e+08	7.57569e+08	7.56191e+08	7.62397e+08	3.39293e+08	3.31572e+08	3.39288e+08	7.63037e+08	7.62959e+08	7.63193e+08
30	High	Master Protein	Q03265	ATP synthase subunit alpha, mitochondrial OS=Mus musculus OX=10090 GN=Atp5f1a PE=1 SV=1	0	FALSE	316.549	70	35	1051	35	1	553	59.7	9.19	2389.13	0	2.06702e+07	2.07903e+07	2.0272e+07	3.8157e+07	3.81093e+07	3.79891e+07	2.98659e+07	3.01994e+07	3.11207e+07	3.7391e+07	3.82389e+07	3.775e+07	4.31722e+07	4.17574e+07	4.20929e+07
31	High	Master Protein	Q8K2B3	Succinate dehydrogenase [ubiquinone] flavoprotein subunit, mitochondrial OS=Mus musculus OX=10090 GN=Sdha PE=1 SV=1	0	FALSE	287.737	64	31	930	31	1	664	72.5	7.37	1803.82	0	5.96902e+06	5.05787e+06	5.42002e+06	8.22147e+06	9.20985e+06	9.0093e+06	7.45648e+06	7.13397e+06	7.27796e+06	3.69407e+07	3.70505e+07	3.67408e+07	3.60048e+07	3.58636e+07	3.6418e+07
32	High	Master Protein	Q99LC5	Electron transfer flavoprotein subunit alpha, mitochondrial OS=Mus musculus OX=10090 GN=Etfa PE=1 SV=2	0	FALSE	281.58	75	24	1794	24	1	333	35	8.38	3685.72	0	4.2602e+07	4.22772e+07	4.1443e+07	5.47164e+07	5.45825e+07	5.46845e+07	2.46064e+07	2.355e+07	2.34503e+07	9.44378e+07	9.30952e+07	9.38007e+07	8.40875e+07	8.42594e+07	8.35428e+07
33	High	Master Protein	Q91VD9	NADH-ubiquinone oxidoreductase 75 kDa subunit, mitochondrial OS=Mus musculus OX=10090 GN=Ndufs1 PE=1 SV=2	0	FALSE	264.141	56	32	621	32	1	727	79.7	5.72	1325.39	0	6.46737e+06	6.56281e+06	6.37738e+06	1.57389e+07	1.56539e+07	1.55383e+07	7.9176e+06	6.6664e+06	7.38265e+06	2.47859e+07	2.45636e+07	2.48126e+07	2.84845e+07	2.86561e+07	2.81888e+07
34	High	Master Protein	P63017	Heat shock cognate 71 kDa protein OS=Mus musculus OX=10090 GN=Hspa8 PE=1 SV=1	0	FALSE	263.004	54	33	777	30	1	646	70.8	5.52	1589.54	2	1.9732e+07	2.04774e+07	2.07095e+07	1.91764e+07	1.90236e+07	1.90875e+07	2.20356e+07	2.17545e+07	2.19145e+07	2.03752e+07	2.05011e+07	2.05261e+07	1.7875e+07	1.77656e+07	1.79223e+07
35	High	Master Protein	P02089	Hemoglobin subunit beta-2 OS=Mus musculus OX=10090 GN=Hbb-b2 PE=1 SV=2	0	FALSE	245.172	94	17	2066	9	1	147	15.9	8.05	6062.46	0	1.20259e+08	1.19868e+08	1.1658e+08	7.07394e+07	6.98223e+07	6.89903e+07	7.97273e+07	7.86845e+07	7.82007e+07	4.67845e+06	4.80215e+06	4.59648e+06	6.0369e+06	6.19305e+06	6.03432e+06
36	High	Master Protein	Q9D172	Glutamine amidotransferase-like class 1 domain-containing protein 3A, mitochondrial OS=Mus musculus OX=10090 GN=Gatd3a PE=1 SV=1	0	FALSE	240.405	69	19	1037	19	1	266	28.1	8.78	1813.48	0	3.08909e+07	2.99134e+07	2.95539e+07	3.04623e+07	2.89429e+07	2.99068e+07	2.83338e+07	2.84897e+07	2.86163e+07	3.3098e+07	3.29903e+07	3.23808e+07	2.68258e+07	2.6603e+07	2.64456e+07
37	High	Master Protein	Q9D6R2	Isocitrate dehydrogenase [NAD] subunit alpha, mitochondrial OS=Mus musculus OX=10090 GN=Idh3a PE=1 SV=1	0	FALSE	238.671	57	27	1396	27	1	366	39.6	6.73	2904.96	0	3.74826e+07	3.72179e+07	3.69211e+07	4.66947e+07	4.59667e+07	4.63122e+07	2.52449e+07	2.38516e+07	2.33011e+07	6.43647e+07	6.39475e+07	6.26625e+07	6.16272e+07	6.07698e+07	6.26463e+07
38	High	Master Protein	Q9D2G2	Dihydrolipoyllysine-residue succinyltransferase component of 2-oxoglutarate dehydrogenase complex, mitochondrial OS=Mus musculus OX=10090 GN=Dlst PE=1 SV=1	0	FALSE	231.821	54	22	1411	22	1	454	49	8.95	2556.33	0	2.70495e+07	2.6748e+07	2.78534e+07	3.20223e+07	3.14683e+07	3.0824e+07	2.38941e+07	2.349e+07	2.32592e+07	3.07865e+07	3.07497e+07	2.98769e+07	3.06109e+07	3.05205e+07	3.00248e+07
39	High	Master Protein	P01942	Hemoglobin subunit alpha OS=Mus musculus OX=10090 GN=Hba PE=1 SV=2	0	FALSE	230.9	66	8	2311	8	1	142	15.1	8.22	7695.97	0	1.0734e+09	1.05786e+09	1.05434e+09	6.25876e+08	6.06119e+08	6.28288e+08	9.11723e+08	9.19373e+08	8.98962e+08	3.5688e+08	3.64383e+08	3.66925e+08	6.08868e+08	6.02681e+08	6.07511e+08
40	High	Master Protein	P97807	Fumarate hydratase, mitochondrial OS=Mus musculus OX=10090 GN=Fh PE=1 SV=3	0	FALSE	225.584	66	28	1175	28	1	507	54.3	9.04	2160.44	0	1.65612e+07	1.68581e+07	1.65916e+07	2.24755e+07	2.33453e+07	2.25999e+07	1.27581e+07	1.31211e+07	1.36756e+07	2.81018e+07	2.94065e+07	2.92872e+07	2.71526e+07	2.85608e+07	2.68877e+07
41	High	Master Protein	Q9JKS4	LIM domain-binding protein 3 OS=Mus musculus OX=10090 GN=Ldb3 PE=1 SV=1	0	FALSE	222.162	41	21	864	21	1	723	76.4	7.75	1798.95	0	1.20563e+07	1.18927e+07	1.17614e+07	2.06311e+07	2.00712e+07	2.10338e+07	1.7249e+07	1.70812e+07	1.6645e+07	3.29851e+07	3.34233e+07	3.26159e+07	2.9824e+07	3.0497e+07	3.00837e+07
42	High	Master Protein	P17751	Triosephosphate isomerase OS=Mus musculus OX=10090 GN=Tpi1 PE=1 SV=4	0	FALSE	221.284	74	20	1266	20	1	299	32.2	5.74	2427.81	0	4.372e+07	4.47348e+07	4.50803e+07	3.05625e+07	3.20503e+07	3.12735e+07	4.6838e+07	4.64158e+07	4.7416e+07	3.14633e+07	3.13214e+07	3.07878e+07	2.85304e+07	2.86089e+07	2.86753e+07
43	High	Master Protein	Q00623	Apolipoprotein A-I OS=Mus musculus OX=10090 GN=Apoa1 PE=1 SV=2	0	FALSE	217.499	81	29	1434	29	1	264	30.6	5.73	2369.57	0	6.90719e+07	6.87598e+07	6.85409e+07	4.16953e+07	4.29593e+07	4.37189e+07	4.35692e+07	4.43644e+07	4.51938e+07	3.03226e+07	3.07347e+07	3.03091e+07	3.90185e+07	3.90715e+07	3.89846e+07
44	High	Master Protein	O70250	Phosphoglycerate mutase 2 OS=Mus musculus OX=10090 GN=Pgam2 PE=1 SV=3	0	FALSE	217.038	83	22	1159	17	1	253	28.8	8.5	2042.44	5	3.99813e+07	4.07735e+07	4.24693e+07	3.58971e+07	3.20168e+07	3.06173e+07	4.66425e+07	4.63129e+07	4.49717e+07	3.44766e+07	3.43528e+07	3.39206e+07	3.03085e+07	2.99008e+07	3.08373e+07
45	High	Master Protein	P23927	Alpha-crystallin B chain OS=Mus musculus OX=10090 GN=Cryab PE=1 SV=2	0	FALSE	214.981	78	22	858	22	1	175	20.1	7.33	1794.9	0	1.85395e+07	2.0496e+07	2.07127e+07	2.62814e+07	2.7334e+07	2.74873e+07	2.4916e+07	2.74286e+07	2.51896e+07	2.67939e+07	2.69339e+07	2.66061e+07	2.47025e+07	2.46591e+07	2.52598e+07	Acetyl [N-Term]
46	High	Master Protein	P62897	Cytochrome c, somatic OS=Mus musculus OX=10090 GN=Cycs PE=1 SV=2	0	FALSE	211.2	77	20	1435	20	1	105	11.6	9.58	3192.47	0	8.59912e+07	8.6542e+07	8.50645e+07	8.58604e+07	8.68551e+07	8.7927e+07	9.62472e+07	1.00245e+08	1.00453e+08	8.86768e+07	8.92256e+07	9.23775e+07	7.85444e+07	7.73166e+07	7.54115e+07
47	High	Master Protein	Q91YT0	NADH dehydrogenase [ubiquinone] flavoprotein 1, mitochondrial OS=Mus musculus OX=10090 GN=Ndufv1 PE=1 SV=1	0	FALSE	209.975	70	29	939	29	1	464	50.8	8.21	1872.27	0	1.5566e+07	1.5555e+07	1.57517e+07	2.65888e+07	2.6668e+07	2.6915e+07	1.62748e+07	1.63341e+07	1.72119e+07	2.60902e+07	2.55688e+07	2.54264e+07	2.68741e+07	2.66887e+07	2.61056e+07
48	High	Master Protein	Q9DCX2	ATP synthase subunit d, mitochondrial OS=Mus musculus OX=10090 GN=Atp5pd PE=1 SV=3	0	FALSE	208.839	90	17	2243	17	1	161	18.7	5.69	3696.46	0	5.97269e+07	5.97236e+07	5.89849e+07	8.08718e+07	8.23076e+07	8.23642e+07	6.90981e+07	6.78867e+07	7.08884e+07	8.13364e+07	8.13658e+07	7.97119e+07	8.18703e+07	8.05374e+07	8.09668e+07
49	High	Master Protein	Q9R0Y5	Adenylate kinase isoenzyme 1 OS=Mus musculus OX=10090 GN=Ak1 PE=1 SV=1	0	FALSE	208.485	84	21	1232	21	1	194	21.5	5.81	2807.57	0	2.6366e+07	2.6218e+07	2.58194e+07	2.80149e+07	2.86397e+07	2.80574e+07	2.23796e+07	2.32418e+07	2.3063e+07	3.71645e+07	3.74866e+07	3.76611e+07	3.38472e+07	3.45875e+07	3.38071e+07
50	High	Master Protein	Q9DB77	Cytochrome b-c1 complex subunit 2, mitochondrial OS=Mus musculus OX=10090 GN=Uqcrc2 PE=1 SV=1	0	FALSE	206.991	61	24	565	24	1	453	48.2	9.25	1091.9	0	3.96294e+06	4.275e+06	4.04942e+06	9.30136e+06	9.33674e+06	9.41233e+06	4.79999e+06	4.81756e+06	4.78972e+06	2.96215e+07	2.92158e+07	2.86317e+07	2.77003e+07	2.82711e+07	2.74867e+07
51	High	Master Protein	P05202	Aspartate aminotransferase, mitochondrial OS=Mus musculus OX=10090 GN=Got2 PE=1 SV=1	0	FALSE	203.516	53	23	1118	23	1	430	47.4	9	2899.65	0	3.08999e+07	3.2025e+07	3.16689e+07	4.27204e+07	4.27085e+07	4.27929e+07	1.93528e+07	1.92703e+07	1.90976e+07	5.59792e+07	5.54477e+07	5.52728e+07	5.46658e+07	5.43688e+07	5.38244e+07
52	High	Master Protein	P09411	Phosphoglycerate kinase 1 OS=Mus musculus OX=10090 GN=Pgk1 PE=1 SV=4	0	FALSE	203.188	70	25	814	25	1	417	44.5	7.9	1354.6	0	2.14579e+07	2.12173e+07	1.96785e+07	1.85685e+07	1.31826e+07	1.34781e+07	1.98863e+07	1.75802e+07	1.81667e+07	2.23788e+07	2.26874e+07	2.13025e+07	1.8478e+07	1.81491e+07	1.84428e+07
53	High	Master Protein	P51174	Long-chain specific acyl-CoA dehydrogenase, mitochondrial OS=Mus musculus OX=10090 GN=Acadl PE=1 SV=2	0	FALSE	203.062	43	21	914	21	1	430	47.9	8.31	2094.29	0	2.41353e+07	2.32951e+07	2.32154e+07	2.85949e+07	2.93297e+07	2.88635e+07	2.11801e+07	2.0484e+07	2.11623e+07	2.7572e+07	2.712e+07	2.68472e+07	2.69603e+07	2.70874e+07	2.67677e+07
54	High	Master Protein	Q9CQ62	2,4-dienoyl-CoA reductase, mitochondrial OS=Mus musculus OX=10090 GN=Decr1 PE=1 SV=1	0	FALSE	199.277	64	20	901	20	1	335	36.2	8.95	2077.5	0	1.45458e+07	1.43513e+07	1.4807e+07	1.88464e+07	1.88479e+07	1.84261e+07	1.54178e+07	1.49906e+07	1.46645e+07	4.19556e+07	4.15017e+07	4.15985e+07	3.29401e+07	3.27403e+07	3.18042e+07
55	High	Master Protein	P52480	Pyruvate kinase PKM OS=Mus musculus OX=10090 GN=Pkm PE=1 SV=4	0	FALSE	198.742	55	27	686	27	1	531	57.8	7.47	1188.94	0	9.1904e+06	9.28258e+06	9.08568e+06	1.46958e+07	1.42592e+07	1.40084e+07	7.14437e+06	6.26713e+06	7.6676e+06	2.05232e+07	2.0275e+07	2.05573e+07	2.00991e+07	1.988e+07	2.07423e+07
56	High	Master Protein	P05201	Aspartate aminotransferase, cytoplasmic OS=Mus musculus OX=10090 GN=Got1 PE=1 SV=3	0	FALSE	195.417	60	25	854	25	1	413	46.2	7.14	1887.64	0	2.98828e+07	2.90721e+07	2.90549e+07	2.83872e+07	2.84638e+07	2.76719e+07	2.36119e+07	2.28508e+07	2.28823e+07	1.82239e+07	1.80816e+07	1.76199e+07	1.90354e+07	1.89639e+07	1.8532e+07
57	High	Master Protein	P09671	Superoxide dismutase [Mn], mitochondrial OS=Mus musculus OX=10090 GN=Sod2 PE=1 SV=3	0	FALSE	193.098	68	15	956	15	1	222	24.6	8.62	2184.17	0	4.65314e+07	4.49968e+07	4.77723e+07	5.00183e+07	5.2163e+07	5.25009e+07	4.32294e+07	4.33862e+07	4.38516e+07	4.15131e+07	4.12471e+07	4.12637e+07	3.74804e+07	3.64337e+07	3.82851e+07
58	High	Master Protein	P12787	Cytochrome c oxidase subunit 5A, mitochondrial OS=Mus musculus OX=10090 GN=Cox5a PE=1 SV=2	0	FALSE	185.511	63	13	1996	13	1	146	16.1	6.54	4774.12	0	1.07948e+08	1.08093e+08	1.03842e+08	1.26112e+08	1.25331e+08	1.23584e+08	2.14774e+08	2.13169e+08	2.1333e+08	8.19458e+07	8.23401e+07	7.96326e+07	7.08011e+07	7.15073e+07	7.15721e+07
59	High	Master Protein	Q9JI91	Alpha-actinin-2 OS=Mus musculus OX=10090 GN=Actn2 PE=1 SV=2	0	FALSE	185.216	33	25	357	25	1	894	103.8	5.45	797.32	0	3.35651e+06	3.35086e+06	3.27302e+06	9.27434e+06	9.51361e+06	9.30201e+06	4.95049e+06	4.55794e+06	5.01984e+06	1.03823e+07	1.07864e+07	1.04058e+07	1.10728e+07	1.10695e+07	1.10039e+07
60	High	Master Protein	P48787	Troponin I, cardiac muscle OS=Mus musculus OX=10090 GN=Tnni3 PE=1 SV=2	0	FALSE	184.094	64	20	1295	20	1	211	24.2	9.55	2891.47	0	5.19035e+07	4.89372e+07	5.12305e+07	7.83966e+07	7.93223e+07	7.93256e+07	7.30418e+07	7.41156e+07	7.37884e+07	1.08122e+08	1.08775e+08	1.076e+08	9.29009e+07	9.11797e+07	9.4115e+07
61	High	Master Protein	P11404	Fatty acid-binding protein, heart OS=Mus musculus OX=10090 GN=Fabp3 PE=1 SV=5	0	FALSE	178.983	66	14	1694	14	1	133	14.8	6.57	4482.83	0	1.60788e+08	1.59511e+08	1.55366e+08	1.77298e+08	1.76464e+08	1.84622e+08	9.36847e+07	9.6746e+07	9.24507e+07	1.61134e+08	1.65356e+08	1.59731e+08	1.59076e+08	1.58748e+08	1.60595e+08
62	High	Master Protein	Q9CZU6	Citrate synthase, mitochondrial OS=Mus musculus OX=10090 GN=Cs PE=1 SV=1	0	FALSE	178.933	46	21	1113	21	1	464	51.7	8.57	1856.17	0	1.62078e+07	1.71094e+07	1.65587e+07	2.90196e+07	2.83911e+07	2.84291e+07	1.79409e+07	1.81662e+07	1.83061e+07	3.00375e+07	2.98891e+07	2.97384e+07	3.38467e+07	3.42082e+07	3.34161e+07
63	High	Master Protein	Q8BH95	Enoyl-CoA hydratase, mitochondrial OS=Mus musculus OX=10090 GN=Echs1 PE=1 SV=1	0	FALSE	169.09	51	16	700	16	1	290	31.5	8.48	1761.62	0	2.3708e+07	2.34957e+07	2.42658e+07	3.18907e+07	3.1996e+07	3.20057e+07	1.69306e+07	1.80475e+07	1.93789e+07	3.84377e+07	3.87797e+07	3.80878e+07	3.29101e+07	3.33579e+07	3.24691e+07
64	High	Master Protein	Q9DB20	ATP synthase subunit O, mitochondrial OS=Mus musculus OX=10090 GN=Atp5po PE=1 SV=1	0	FALSE	160.398	74	16	823	16	1	213	23.3	9.99	1845.02	0	1.16833e+07	1.19729e+07	1.16798e+07	1.56949e+07	1.65465e+07	1.43138e+07	1.26797e+07	1.30238e+07	1.25169e+07	3.36669e+07	3.30629e+07	3.3011e+07	3.40807e+07	3.24828e+07	3.35672e+07
65	High	Master Protein	Q9D855	Cytochrome b-c1 complex subunit 7 OS=Mus musculus OX=10090 GN=Uqcrb PE=1 SV=3	0	FALSE	157.584	72	13	1098	13	1	111	13.5	9.11	3181.05	0	3.05852e+07	2.87689e+07	2.88186e+07	3.93444e+07	3.6717e+07	3.9422e+07	3.79522e+07	4.09065e+07	3.81517e+07	5.19205e+07	5.09637e+07	5.28902e+07	4.87287e+07	4.58463e+07	4.85361e+07
66	High	Master Protein	P99029	Peroxiredoxin-5, mitochondrial OS=Mus musculus OX=10090 GN=Prdx5 PE=1 SV=2	0	FALSE	156.438	59	15	931	15	1	210	21.9	8.85	2084.03	0	2.86971e+07	2.81489e+07	2.66674e+07	2.4681e+07	2.53656e+07	2.45671e+07	3.41262e+07	3.34718e+07	3.4087e+07	3.78766e+07	3.72657e+07	3.71086e+07	3.20947e+07	3.1829e+07	3.18605e+07
67	High	Master Protein	P50462	Cysteine and glycine-rich protein 3 OS=Mus musculus OX=10090 GN=Csrp3 PE=1 SV=1	0	FALSE	153.198	72	12	721	12	1	194	20.9	8.54	1571.86	0	1.66163e+07	1.70622e+07	1.63822e+07	1.65114e+07	1.63626e+07	1.66176e+07	2.30682e+07	2.23264e+07	2.28416e+07	2.8483e+07	2.74634e+07	2.78227e+07	2.40237e+07	2.44064e+07	2.45186e+07
68	High	Master Protein	Q9CQA3	Succinate dehydrogenase [ubiquinone] iron-sulfur subunit, mitochondrial OS=Mus musculus OX=10090 GN=Sdhb PE=1 SV=1	0	FALSE	151.146	56	21	734	21	1	282	31.8	8.68	1481.23	0	1.44298e+07	1.5208e+07	1.41334e+07	2.40166e+07	2.35585e+07	2.33522e+07	1.44549e+07	1.47742e+07	1.54763e+07	4.83631e+07	4.69902e+07	4.62715e+07	4.60198e+07	4.51748e+07	4.52162e+07
69	High	Master Protein	P14152	Malate dehydrogenase, cytoplasmic OS=Mus musculus OX=10090 GN=Mdh1 PE=1 SV=3	0	FALSE	148.347	58	18	1119	18	1	334	36.5	6.58	2197.08	0	3.09043e+07	3.04257e+07	2.89501e+07	4.43859e+07	4.41327e+07	4.42934e+07	1.61383e+07	1.59261e+07	1.60816e+07	5.02097e+07	4.81816e+07	5.06549e+07	5.3124e+07	5.29286e+07	5.43707e+07
70	High	Master Protein	Q9CR68	Cytochrome b-c1 complex subunit Rieske, mitochondrial OS=Mus musculus OX=10090 GN=Uqcrfs1 PE=1 SV=1	0	FALSE	137.508	59	15	844	15	1	274	29.3	8.7	1611.89	0	1.02072e+07	1.01905e+07	1.03522e+07	1.62671e+07	1.61624e+07	1.63165e+07	1.05466e+07	1.07777e+07	1.03368e+07	2.19052e+07	2.21873e+07	2.22108e+07	2.06017e+07	2.0633e+07	2.073e+07
71	High	Master Protein	P16125	L-lactate dehydrogenase B chain OS=Mus musculus OX=10090 GN=Ldhb PE=1 SV=2	0	FALSE	136.244	49	16	782	15	1	334	36.5	6.05	1298.55	1	1.45452e+07	1.44401e+07	1.48105e+07	2.45995e+07	2.47449e+07	2.45641e+07	9.40388e+06	1.05402e+07	9.05864e+06	2.47703e+07	2.47543e+07	2.45751e+07	2.80802e+07	2.78266e+07	2.77359e+07
72	High	Master Protein	Q9D6J6	NADH dehydrogenase [ubiquinone] flavoprotein 2, mitochondrial OS=Mus musculus OX=10090 GN=Ndufv2 PE=1 SV=2	0	FALSE	134.618	65	14	874	14	1	248	27.3	7.4	1959.44	0	1.83734e+07	1.78564e+07	1.8747e+07	2.65668e+07	2.64875e+07	2.5543e+07	1.59879e+07	1.78759e+07	1.91646e+07	2.63411e+07	2.57183e+07	2.51745e+07	2.57013e+07	2.71375e+07	2.55955e+07
73	High	Master Protein	P45952	Medium-chain specific acyl-CoA dehydrogenase, mitochondrial OS=Mus musculus OX=10090 GN=Acadm PE=1 SV=1	0	FALSE	133.047	44	17	688	17	1	421	46.5	8.37	879.08	0	8.0527e+06	7.85965e+06	7.62908e+06	1.30218e+07	1.28442e+07	1.34843e+07	5.69599e+06	6.93374e+06	7.32785e+06	1.48722e+07	1.57011e+07	1.52897e+07	1.51224e+07	1.51113e+07	1.49557e+07
74	High	Master Protein	P17182	Alpha-enolase OS=Mus musculus OX=10090 GN=Eno1 PE=1 SV=3	0	FALSE	131.729	51	13	461	7	1	434	47.1	6.8	958.14	1	2.11496e+06	2.02368e+06	2.09404e+06	2.1766e+06	2.24571e+06	2.09592e+06	1.24326e+06	1.34635e+06	1.04486e+06	3.49186e+06	3.4188e+06	3.59569e+06	3.47801e+06	3.49566e+06	3.68905e+06
75	High	Master Protein	Q64433	10 kDa heat shock protein, mitochondrial OS=Mus musculus OX=10090 GN=Hspe1 PE=1 SV=2	0	FALSE	129.312	88	17	544	17	1	102	11	8.35	1301.36	0	4.29095e+07	4.26012e+07	4.18876e+07	3.80694e+07	4.05313e+07	3.83369e+07	4.29622e+07	4.3018e+07	4.21829e+07	2.28743e+07	2.21249e+07	2.21369e+07	2.24565e+07	2.21674e+07	2.27285e+07
76	High	Master Protein	Q5EBG6	Heat shock protein beta-6 OS=Mus musculus OX=10090 GN=Hspb6 PE=1 SV=1	0	FALSE	128.362	94	11	823	11	1	162	17.5	6	1008.37	0	1.27401e+07	1.2799e+07	1.2873e+07	1.09684e+07	1.05549e+07	1.0638e+07	1.53745e+07	1.5805e+07	1.58665e+07	1.30349e+07	1.26821e+07	1.2975e+07	1.08524e+07	1.105e+07	1.10124e+07	Acetyl [N-Term]
77	High	Master Protein	P07759	Serine protease inhibitor A3K OS=Mus musculus OX=10090 GN=Serpina3k PE=1 SV=2	0	FALSE	127.86	29	12	345	7	1	418	46.9	5.16	802.25	5	8.37619e+06	8.46254e+06	8.89129e+06	6.625e+06	6.59664e+06	6.5036e+06	4.16944e+06	3.76555e+06	3.79444e+06	5.79611e+06	5.76483e+06	5.87033e+06	1.04728e+07	1.06108e+07	1.09141e+07
78	High	Master Protein	P20108	Thioredoxin-dependent peroxide reductase, mitochondrial OS=Mus musculus OX=10090 GN=Prdx3 PE=1 SV=1	0	FALSE	126.843	47	12	643	12	1	257	28.1	7.58	1782.16	0	2.82646e+07	3.00378e+07	2.88802e+07	3.22466e+07	3.19456e+07	3.26138e+07	2.72274e+07	3.03808e+07	2.70396e+07	2.49548e+07	2.53224e+07	2.51789e+07	2.77229e+07	2.73116e+07	2.65038e+07
79	High	Master Protein	Q8BMS1	Trifunctional enzyme subunit alpha, mitochondrial OS=Mus musculus OX=10090 GN=Hadha PE=1 SV=1	0	FALSE	126.344	37	20	336	20	1	763	82.6	9.14	257.64	0	2.43385e+06	2.33167e+06	2.44258e+06	4.60827e+06	4.95251e+06	4.69454e+06	4.3751e+06	4.42887e+06	4.2239e+06	6.19753e+06	6.30662e+06	6.34411e+06	7.06844e+06	7.09202e+06	6.82915e+06
80	High	Master Protein	Q91VM9	Inorganic pyrophosphatase 2, mitochondrial OS=Mus musculus OX=10090 GN=Ppa2 PE=1 SV=1	0	FALSE	125.367	50	16	383	16	1	330	38.1	6.98	580.77	0	8.94657e+06	9.0623e+06	8.68237e+06	7.94838e+06	8.18335e+06	7.73167e+06	7.61587e+06	8.20437e+06	8.24472e+06	6.64407e+06	6.36656e+06	6.59438e+06	6.03343e+06	6.13201e+06	5.93093e+06
81	High	Master Protein	Q61171	Peroxiredoxin-2 OS=Mus musculus OX=10090 GN=Prdx2 PE=1 SV=3	0	FALSE	124.82	55	11	585	11	1	198	21.8	5.41	1006.48	0	2.33393e+07	2.26914e+07	2.26086e+07	1.94272e+07	2.14074e+07	2.4709e+07	1.94008e+07	1.86716e+07	1.90165e+07	1.28605e+07	1.21024e+07	1.2315e+07	1.28365e+07	1.30279e+07	1.24142e+07
82	High	Master Protein	P52503	NADH dehydrogenase [ubiquinone] iron-sulfur protein 6, mitochondrial OS=Mus musculus OX=10090 GN=Ndufs6 PE=1 SV=2	0	FALSE	124.633	69	10	635	10	1	116	13	8.65	1453.02	0	1.58904e+07	1.60727e+07	1.58986e+07	2.07417e+07	2.08902e+07	2.01225e+07	2.67692e+07	2.77567e+07	2.73872e+07	1.68491e+07	1.68056e+07	1.68386e+07	1.50635e+07	1.57415e+07	1.50011e+07
83	High	Master Protein	Q9D051	Pyruvate dehydrogenase E1 component subunit beta, mitochondrial OS=Mus musculus OX=10090 GN=Pdhb PE=1 SV=1	0	FALSE	122.519	47	12	458	12	1	359	38.9	6.87	1010.19	0	4.68054e+06	4.61533e+06	4.62944e+06	8.2889e+06	8.27084e+06	8.25556e+06	4.23418e+06	3.96499e+06	4.1173e+06	1.88588e+07	1.90518e+07	1.85151e+07	1.85662e+07	1.86046e+07	1.87015e+07
84	High	Master Protein	P17563	Methanethiol oxidase OS=Mus musculus OX=10090 GN=Selenbp1 PE=1 SV=2	0	FALSE	121.819	49	17	274	17	1	472	52.5	6.29	527.35	0	8.16843e+06	8.24525e+06	8.16685e+06	6.49217e+06	6.15646e+06	6.36756e+06	7.59413e+06	7.63184e+06	8.21751e+06	4.14014e+06	3.99265e+06	4.0999e+06	4.10605e+06	4.26778e+06	4.1434e+06
85	High	Master Protein	Q9EQ20	Methylmalonate-semialdehyde dehydrogenase [acylating], mitochondrial OS=Mus musculus OX=10090 GN=Aldh6a1 PE=1 SV=1	0	FALSE	121.134	46	21	449	21	1	535	57.9	8.07	780.87	0	4.03979e+06	4.21433e+06	3.95289e+06	7.98123e+06	8.07601e+06	8.10596e+06	5.4536e+06	5.78615e+06	5.48557e+06	1.25078e+07	1.23844e+07	1.24009e+07	1.09015e+07	1.06262e+07	1.05024e+07
86	High	Master Protein	Q9D0K2	Succinyl-CoA:3-ketoacid coenzyme A transferase 1, mitochondrial OS=Mus musculus OX=10090 GN=Oxct1 PE=1 SV=1	0	FALSE	120.682	41	15	388	15	1	520	56	8.53	630.91	0	5.54635e+06	5.37077e+06	5.18754e+06	7.47127e+06	7.69917e+06	7.70384e+06	3.56544e+06	2.72471e+06	2.56961e+06	8.12681e+06	8.38741e+06	8.1826e+06	9.73785e+06	9.83901e+06	9.88751e+06
87	High	Master Protein	O70468	Myosin-binding protein C, cardiac-type OS=Mus musculus OX=10090 GN=Mybpc3 PE=1 SV=1	0	FALSE	120.56	24	20	150	20	1	1270	140.5	6.46	236.47	0	1.50596e+06	1.58569e+06	1.54824e+06	2.98779e+06	3.05063e+06	3.16765e+06	2.32825e+06	2.34417e+06	2.24381e+06	7.19436e+06	7.00974e+06	7.13521e+06	7.20565e+06	7.39435e+06	7.20489e+06
88	High	Master Protein	P70296	Phosphatidylethanolamine-binding protein 1 OS=Mus musculus OX=10090 GN=Pebp1 PE=1 SV=3	0	FALSE	119.302	75	13	657	13	1	187	20.8	5.4	1247.27	0	2.80569e+07	2.83496e+07	2.81595e+07	2.46174e+07	2.43884e+07	2.33103e+07	2.10325e+07	1.66158e+07	1.76709e+07	1.81048e+07	1.7928e+07	1.74803e+07	1.88421e+07	1.88431e+07	1.87018e+07
89	High	Master Protein	P20029	Endoplasmic reticulum chaperone BiP OS=Mus musculus OX=10090 GN=Hspa5 PE=1 SV=3	0	FALSE	117.165	34	19	329	17	1	655	72.4	5.16	536.57	0	5.50959e+06	5.30648e+06	5.12317e+06	5.27188e+06	5.15521e+06	5.56537e+06	6.95879e+06	6.91624e+06	6.48822e+06	5.18058e+06	5.25533e+06	5.05888e+06	4.3176e+06	4.36205e+06	4.34757e+06
90	High	Master Protein	P35700	Peroxiredoxin-1 OS=Mus musculus OX=10090 GN=Prdx1 PE=1 SV=1	0	FALSE	116.948	64	18	369	18	1	199	22.2	8.12	670.37	0	1.35117e+07	1.30322e+07	1.39391e+07	1.58173e+07	1.56205e+07	1.54443e+07	1.23269e+07	1.41817e+07	1.34666e+07	1.26737e+07	1.26888e+07	1.23556e+07	1.26199e+07	1.23464e+07	1.22889e+07
91	High	Master Protein	Q8K1Z0	Ubiquinone biosynthesis protein COQ9, mitochondrial OS=Mus musculus OX=10090 GN=Coq9 PE=1 SV=1	0	FALSE	116.598	49	14	433	14	1	313	35.1	5.92	819.1	0	1.00916e+07	9.46633e+06	9.77377e+06	1.13666e+07	1.14238e+07	1.19522e+07	8.81419e+06	9.19532e+06	9.42866e+06	1.3432e+07	1.34746e+07	1.33645e+07	1.24034e+07	1.25136e+07	1.29069e+07
92	High	Master Protein	P97450	ATP synthase-coupling factor 6, mitochondrial OS=Mus musculus OX=10090 GN=Atp5pf PE=1 SV=1	0	FALSE	116.032	58	11	456	11	1	108	12.5	9.36	1162.28	0	2.9151e+07	3.09915e+07	2.77508e+07	2.50988e+07	2.14309e+07	2.42623e+07	2.16672e+07	2.31271e+07	2.27139e+07	1.28735e+07	1.27302e+07	1.25571e+07	1.07598e+07	1.02372e+07	9.17342e+06
93	High	Master Protein	Q99MN9	Propionyl-CoA carboxylase beta chain, mitochondrial OS=Mus musculus OX=10090 GN=Pccb PE=1 SV=2	0	FALSE	115.957	48	16	298	16	1	541	58.4	7.66	451.72	0	2.89617e+06	3.13801e+06	3.09282e+06	5.52835e+06	5.43606e+06	5.53152e+06	3.8457e+06	3.9751e+06	4.04326e+06	6.22262e+06	6.36442e+06	6.33474e+06	6.16553e+06	6.24278e+06	6.29995e+06
94	High	Master Protein	Q07417	Short-chain specific acyl-CoA dehydrogenase, mitochondrial OS=Mus musculus OX=10090 GN=Acads PE=1 SV=2	0	FALSE	115.017	45	15	375	15	1	412	44.9	8.47	469.14	0	2.95303e+06	3.0252e+06	2.88124e+06	4.94731e+06	4.86462e+06	4.89947e+06	3.3242e+06	2.86051e+06	2.89925e+06	9.10386e+06	9.08375e+06	8.96241e+06	8.2705e+06	8.24599e+06	8.15602e+06
95	High	Master Protein	Q01768	Nucleoside diphosphate kinase B OS=Mus musculus OX=10090 GN=Nme2 PE=1 SV=1	0	FALSE	114.577	78	13	947	8	1	152	17.4	7.5	1735.27	5	2.95637e+07	2.97093e+07	2.96144e+07	2.81466e+07	2.7255e+07	2.78879e+07	2.18206e+07	2.22892e+07	2.1631e+07	2.92291e+07	2.92549e+07	2.8899e+07	3.03178e+07	3.12931e+07	3.07264e+07
96	High	Master Protein	P19123	Troponin C, slow skeletal and cardiac muscles OS=Mus musculus OX=10090 GN=Tnnc1 PE=1 SV=1	0	FALSE	114.346	55	10	512	10	1	161	18.4	4.18	1484.92	0	5.10612e+07	4.63487e+07	4.94257e+07	6.25758e+07	5.81737e+07	5.57914e+07	4.19444e+07	4.04514e+07	4.1507e+07	3.79968e+07	3.90342e+07	3.85744e+07	3.53745e+07	3.32918e+07	3.42331e+07	Acetyl [N-Term]
97	High	Master Protein	O54724	Caveolae-associated protein 1 OS=Mus musculus OX=10090 GN=Cavin1 PE=1 SV=1	0	FALSE	112.4	40	11	368	11	1	392	43.9	5.52	844.34	0	4.10878e+06	4.01302e+06	4.34346e+06	6.72219e+06	6.50131e+06	6.6778e+06	5.05189e+06	4.77758e+06	5.15792e+06	9.26904e+06	8.86554e+06	8.97595e+06	8.20817e+06	8.16513e+06	8.07096e+06	Acetyl [N-Term]
98	High	Master Protein	P42125	Enoyl-CoA delta isomerase 1, mitochondrial OS=Mus musculus OX=10090 GN=Eci1 PE=1 SV=2	0	FALSE	110.369	52	16	470	16	1	289	32.2	8.98	1123.13	0	1.61256e+07	1.63594e+07	1.60491e+07	1.72619e+07	1.70447e+07	1.74634e+07	1.52408e+07	1.46194e+07	1.49945e+07	2.47422e+07	2.43604e+07	2.43041e+07	2.23738e+07	2.19915e+07	2.18912e+07
99	High	Master Protein	Q91WD5	NADH dehydrogenase [ubiquinone] iron-sulfur protein 2, mitochondrial OS=Mus musculus OX=10090 GN=Ndufs2 PE=1 SV=1	0	FALSE	107.712	39	13	161	13	1	463	52.6	6.99	248.81	0	1.11663e+06	852415	822322	2.16217e+06	2.16252e+06	2.29406e+06	1.49627e+06	1.59109e+06	1.34372e+06	6.86845e+06	7.37872e+06	7.13933e+06	8.90682e+06	8.91793e+06	8.9062e+06
100	High	Master Protein	Q8BFZ3	Beta-actin-like protein 2 OS=Mus musculus OX=10090 GN=Actbl2 PE=1 SV=1	0	FALSE	107.293	31	12	1557	2	1	376	42	5.49	4122.26	0	125504	149469	168344	434029	474275	424232	72782.7	85933.1	87178.9	116899	120477	117927	139486	128101	137980
101	High	Master Protein	Q64727	Vinculin OS=Mus musculus OX=10090 GN=Vcl PE=1 SV=4	0	FALSE	107.097	26	21	246	21	1	1066	116.6	6	120.14	0	2.15577e+06	2.19434e+06	2.09378e+06	3.89853e+06	4.10489e+06	3.96862e+06	2.80979e+06	2.52018e+06	2.54605e+06	4.84271e+06	4.96772e+06	4.75367e+06	5.33224e+06	5.2109e+06	5.17409e+06
102	High	Master Protein	P09528	Ferritin heavy chain OS=Mus musculus OX=10090 GN=Fth1 PE=1 SV=2	0	FALSE	101.752	57	12	354	12	1	182	21.1	5.88	669.33	0	1.00257e+07	9.96631e+06	1.01548e+07	1.38384e+07	1.3306e+07	1.27706e+07	1.25216e+07	1.21734e+07	1.22963e+07	7.63688e+06	7.33135e+06	7.67805e+06	8.01421e+06	7.87698e+06	7.61762e+06
103	High	Master Protein	P19783	Cytochrome c oxidase subunit 4 isoform 1, mitochondrial OS=Mus musculus OX=10090 GN=Cox4i1 PE=1 SV=2	0	FALSE	98.593	64	16	471	16	1	169	19.5	9.23	878.83	0	7.50528e+06	8.04052e+06	7.47455e+06	1.19068e+07	1.23092e+07	1.15572e+07	1.42638e+07	1.48334e+07	1.49277e+07	2.45569e+07	2.41108e+07	2.39081e+07	2.60448e+07	2.5751e+07	2.56262e+07
104	High	Master Protein	P07309	Transthyretin OS=Mus musculus OX=10090 GN=Ttr PE=1 SV=1	0	FALSE	97.916	67	10	411	10	1	147	15.8	6.16	698.3	0	1.66839e+07	1.68975e+07	1.6797e+07	7.61283e+06	8.67135e+06	8.85173e+06	1.043e+07	1.13366e+07	1.17955e+07	3.34363e+06	3.52277e+06	3.40488e+06	3.75197e+06	3.70625e+06	3.57259e+06
105	High	Master Protein	Q99JY0	Trifunctional enzyme subunit beta, mitochondrial OS=Mus musculus OX=10090 GN=Hadhb PE=1 SV=1	0	FALSE	97.676	38	15	178	15	1	475	51.4	9.38	339.29	0	1.87216e+06	1.94673e+06	1.79823e+06	3.65623e+06	3.79009e+06	3.76296e+06	2.20593e+06	2.29415e+06	2.1755e+06	6.04126e+06	5.98665e+06	5.91793e+06	6.73218e+06	6.83549e+06	6.82915e+06
106	High	Master Protein	Q01853	Transitional endoplasmic reticulum ATPase OS=Mus musculus OX=10090 GN=Vcp PE=1 SV=4	0	FALSE	96.059	27	17	258	17	1	806	89.3	5.26	372.05	0	1.99e+06	2.04086e+06	2.04408e+06	3.83067e+06	3.83471e+06	3.74113e+06	1.98252e+06	2.33107e+06	2.20679e+06	6.16015e+06	6.2421e+06	6.06724e+06	6.79521e+06	6.90101e+06	6.89779e+06
107	High	Master Protein	P56391	Cytochrome c oxidase subunit 6B1 OS=Mus musculus OX=10090 GN=Cox6b1 PE=1 SV=2	0	FALSE	94.933	76	11	829	11	1	86	10.1	8.72	1594.32	0	2.70397e+07	2.8481e+07	2.49132e+07	2.85214e+07	3.22245e+07	2.83856e+07	3.17442e+07	3.31617e+07	3.24084e+07	2.29655e+07	2.20415e+07	2.1909e+07	2.56748e+07	2.52643e+07	2.50108e+07
108	High	Master Protein	Q91X72	Hemopexin OS=Mus musculus OX=10090 GN=Hpx PE=1 SV=2	0	FALSE	92.391	37	13	134	13	1	460	51.3	7.8	177.26	0	7.49634e+06	7.70502e+06	7.36318e+06	4.37033e+06	4.20918e+06	4.20082e+06	4.03683e+06	3.63941e+06	4.03146e+06	1.85778e+06	1.4834e+06	1.45512e+06	3.71764e+06	3.85247e+06	3.80783e+06
109	High	Master Protein	P08228	Superoxide dismutase [Cu-Zn] OS=Mus musculus OX=10090 GN=Sod1 PE=1 SV=2	0	FALSE	91.53	86	11	223	11	1	154	15.9	6.51	437.47	0	1.24454e+07	1.36364e+07	1.22456e+07	8.04095e+06	8.17045e+06	8.10106e+06	9.50619e+06	8.36823e+06	9.28852e+06	5.67115e+06	4.95967e+06	4.56829e+06	5.39253e+06	4.74616e+06	5.11787e+06
110	High	Master Protein	P14602	Heat shock protein beta-1 OS=Mus musculus OX=10090 GN=Hspb1 PE=1 SV=3	0	FALSE	90.97	91	13	345	13	1	209	23	6.55	511.98	0	5.1336e+06	6.04806e+06	4.66497e+06	5.29292e+06	5.36609e+06	5.10525e+06	1.23992e+07	1.22828e+07	1.26829e+07	6.27308e+06	6.17621e+06	5.98578e+06	5.78139e+06	5.9191e+06	5.88354e+06
111	High	Master Protein	P35486	Pyruvate dehydrogenase E1 component subunit alpha, somatic form, mitochondrial OS=Mus musculus OX=10090 GN=Pdha1 PE=1 SV=1	0	FALSE	89.724	43	17	247	17	1	390	43.2	8.19	313.31	0	2.19975e+06	2.38637e+06	2.23117e+06	4.5131e+06	4.3457e+06	4.21056e+06	2.66004e+06	2.39261e+06	2.4396e+06	6.99277e+06	7.01337e+06	7.07669e+06	7.45607e+06	7.83923e+06	7.40738e+06
112	High	Master Protein	P62259	14-3-3 protein epsilon OS=Mus musculus OX=10090 GN=Ywhae PE=1 SV=1	0	FALSE	89.582	54	14	268	12	1	255	29.2	4.74	506.19	2	6.7651e+06	6.89988e+06	6.69819e+06	8.23956e+06	7.91541e+06	7.85956e+06	7.99047e+06	8.02218e+06	7.70445e+06	8.74997e+06	8.37116e+06	8.36938e+06	9.10418e+06	9.27784e+06	9.16116e+06	Acetyl [N-Term]
113	High	Master Protein	P04117	Fatty acid-binding protein, adipocyte OS=Mus musculus OX=10090 GN=Fabp4 PE=1 SV=3	0	FALSE	89.522	59	8	322	8	1	132	14.6	8.4	939.49	0	1.04958e+07	1.11387e+07	1.11844e+07	1.28904e+07	1.54983e+07	1.33115e+07	6.01569e+06	5.32031e+06	6.2678e+06	1.52965e+07	1.55463e+07	1.47406e+07	1.59273e+07	1.59339e+07	1.54636e+07
114	High	Master Protein	O08709	Peroxiredoxin-6 OS=Mus musculus OX=10090 GN=Prdx6 PE=1 SV=3	0	FALSE	89.428	53	11	294	11	1	224	24.9	6.01	520.17	0	9.40873e+06	9.43866e+06	9.18034e+06	8.08399e+06	7.92636e+06	7.6906e+06	8.24947e+06	8.15567e+06	8.25833e+06	4.77168e+06	4.50486e+06	4.70423e+06	4.73481e+06	5.05419e+06	4.81617e+06
115	High	Master Protein	Q9CZ13	Cytochrome b-c1 complex subunit 1, mitochondrial OS=Mus musculus OX=10090 GN=Uqcrc1 PE=1 SV=2	0	FALSE	88.956	35	11	172	11	1	480	52.8	6.21	196.57	0	1.17114e+06	1.25185e+06	1.46523e+06	2.99141e+06	2.75836e+06	3.00238e+06	2.76136e+06	2.62994e+06	2.57364e+06	6.05982e+06	5.95787e+06	6.12304e+06	7.18469e+06	6.8899e+06	6.82284e+06
116	High	Master Protein	P62631	Elongation factor 1-alpha 2 OS=Mus musculus OX=10090 GN=Eef1a2 PE=1 SV=1	0	FALSE	88.548	40	13	371	13	1	463	50.4	9.03	534.58	0	1.98829e+06	2.32165e+06	2.14792e+06	4.99556e+06	4.8059e+06	4.7582e+06	3.27213e+06	3.17775e+06	3.25683e+06	1.52419e+07	1.50592e+07	1.52565e+07	1.35601e+07	1.38694e+07	1.33583e+07
117	High	Master Protein	Q8R4N0	Citramalyl-CoA lyase, mitochondrial OS=Mus musculus OX=10090 GN=Clybl PE=1 SV=2	0	FALSE	88.23	41	12	271	12	1	338	37.5	8.54	603.05	0	5.54339e+06	5.504e+06	5.22353e+06	5.87791e+06	5.9181e+06	5.7724e+06	5.73289e+06	5.46598e+06	5.4921e+06	6.09152e+06	5.83329e+06	6.01931e+06	5.24246e+06	5.18826e+06	5.43052e+06
118	High	Master Protein	Q00898	Alpha-1-antitrypsin 1-5 OS=Mus musculus OX=10090 GN=Serpina1e PE=1 SV=1	0	FALSE	83.322	26	9	331	4	1	413	45.9	5.73	549.32	0	1.80631e+06	1.80472e+06	1.81415e+06	3.06272e+06	3.10813e+06	3.02424e+06	2.79863e+06	2.07484e+06	2.18205e+06	1.02552e+06	1.78021e+06	1.69851e+06	3.4369e+06	3.45469e+06	3.56287e+06
119	High	Master Protein	Q9CR21	Acyl carrier protein, mitochondrial OS=Mus musculus OX=10090 GN=Ndufab1 PE=1 SV=1	0	FALSE	82.682	25	6	396	6	1	156	17.4	5.21	947.15	0	2.01754e+07	1.7791e+07	1.79313e+07	2.03712e+07	1.94385e+07	2.0516e+07	5.74017e+06	6.52386e+06	5.45382e+06	2.38889e+07	2.31794e+07	2.297e+07	2.17835e+07	2.18166e+07	2.18111e+07
120	High	Master Protein	P48962	ADP/ATP translocase 1 OS=Mus musculus OX=10090 GN=Slc25a4 PE=1 SV=4	0	FALSE	81.646	57	16	281	16	1	298	32.9	9.72	498.1	0	3.74815e+06	4.35358e+06	4.06656e+06	1.08382e+07	1.02935e+07	1.04941e+07	6.06369e+06	6.04173e+06	5.9033e+06	7.92702e+06	7.92771e+06	7.80376e+06	1.42658e+07	1.39757e+07	1.41911e+07
121	High	Master Protein	P70349	Histidine triad nucleotide-binding protein 1 OS=Mus musculus OX=10090 GN=Hint1 PE=1 SV=3	0	FALSE	79.486	79	8	154	8	1	126	13.8	6.87	246.76	0	3.5692e+06	3.89861e+06	3.875e+06	4.27169e+06	4.16788e+06	4.4206e+06	6.59854e+06	6.39607e+06	5.97219e+06	2.52883e+06	2.56722e+06	2.68884e+06	2.88135e+06	2.85885e+06	2.86162e+06
122	High	Master Protein	Q60597	2-oxoglutarate dehydrogenase, mitochondrial OS=Mus musculus OX=10090 GN=Ogdh PE=1 SV=3	0	FALSE	79.118	20	14	247	14	1	1023	116.4	6.83	150.05	0	1.54606e+06	1.59069e+06	1.61963e+06	3.40748e+06	3.34557e+06	3.344e+06	2.61469e+06	2.16608e+06	2.56525e+06	2.72096e+06	2.59788e+06	2.4968e+06	3.31475e+06	3.2209e+06	3.27704e+06
123	High	Master Protein	P29391	Ferritin light chain 1 OS=Mus musculus OX=10090 GN=Ftl1 PE=1 SV=2	0	FALSE	78.877	61	9	129	9	1	183	20.8	6	228.98	0	3.50219e+06	3.96604e+06	3.72186e+06	4.92488e+06	4.65168e+06	4.17958e+06	5.87452e+06	5.74526e+06	5.83751e+06	1.79603e+06	1.67646e+06	1.79967e+06	1.95482e+06	1.85639e+06	1.90288e+06
124	High	Master Protein	P29699	Alpha-2-HS-glycoprotein OS=Mus musculus OX=10090 GN=Ahsg PE=1 SV=1	0	FALSE	77.81	37	10	465	10	1	345	37.3	6.51	633.03	0	7.89964e+06	7.2022e+06	7.66995e+06	6.41958e+06	6.05909e+06	5.71597e+06	8.08535e+06	8.20725e+06	8.13311e+06	4.57776e+06	4.42505e+06	4.41755e+06	6.04131e+06	6.02054e+06	6.09299e+06
125	High	Master Protein	P07758	Alpha-1-antitrypsin 1-1 OS=Mus musculus OX=10090 GN=Serpina1a PE=1 SV=4	0	FALSE	75.802	31	10	317	3	1	413	46	5.72	588.51	0	3.74091e+06	3.63321e+06	3.80442e+06	1.98697e+06	1.89489e+06	1.95361e+06	1.5242e+06	2.05688e+06	1.61092e+06	1.81332e+06	1.78288e+06	1.84909e+06	3.11037e+06	2.9715e+06	2.96053e+06
126	High	Master Protein	P17742	Peptidyl-prolyl cis-trans isomerase A OS=Mus musculus OX=10090 GN=Ppia PE=1 SV=2	0	FALSE	75.552	48	10	304	9	1	164	18	7.9	419.8	1	9.89514e+06	9.901e+06	9.90815e+06	7.58402e+06	7.79317e+06	7.45952e+06	1.60694e+07	1.60281e+07	1.69603e+07	7.97908e+06	7.71034e+06	8.08446e+06	6.85894e+06	6.9335e+06	7.05047e+06
127	High	Master Protein	Q9DCT2	NADH dehydrogenase [ubiquinone] iron-sulfur protein 3, mitochondrial OS=Mus musculus OX=10090 GN=Ndufs3 PE=1 SV=2	0	FALSE	74.407	40	11	272	11	1	263	30.1	7.17	543.61	0	2.40586e+06	2.47803e+06	2.36663e+06	5.85597e+06	5.96726e+06	5.87036e+06	2.70291e+06	2.36761e+06	2.24151e+06	9.748e+06	9.7178e+06	9.27911e+06	1.02911e+07	9.75442e+06	1.00157e+07
128	High	Master Protein	P19536	Cytochrome c oxidase subunit 5B, mitochondrial OS=Mus musculus OX=10090 GN=Cox5b PE=1 SV=1	0	FALSE	72.461	43	9	1092	9	1	128	13.8	8.38	2214.89	0	4.05548e+07	4.05319e+07	4.09615e+07	4.81458e+07	4.89338e+07	4.81114e+07	4.63893e+07	4.42793e+07	4.66499e+07	4.59151e+07	4.46687e+07	4.47741e+07	3.80252e+07	3.77801e+07	3.90088e+07
129	High	Master Protein	P22599	Alpha-1-antitrypsin 1-2 OS=Mus musculus OX=10090 GN=Serpina1b PE=1 SV=2	0	FALSE	72.456	40	11	326	3	1	413	45.9	5.54	540.49	1	2.54764e+06	2.86123e+06	2.53405e+06	1.79948e+06	1.76854e+06	1.75563e+06	2.40867e+06	1.79818e+06	2.09441e+06	793070	832588	729664	1.65558e+06	1.82214e+06	1.71385e+06
130	High	Master Protein	Q9JJW5	Myozenin-2 OS=Mus musculus OX=10090 GN=Myoz2 PE=1 SV=1	0	FALSE	71.862	59	13	324	13	1	264	29.7	8.51	443.41	0	2.93486e+06	3.11656e+06	3.13335e+06	5.17669e+06	5.12666e+06	5.26151e+06	5.0357e+06	5.19063e+06	5.15794e+06	8.98426e+06	9.47164e+06	9.33438e+06	7.99211e+06	7.80372e+06	8.09507e+06	Acetyl [N-Term]
131	High	Master Protein	P00920	Carbonic anhydrase 2 OS=Mus musculus OX=10090 GN=Ca2 PE=1 SV=4	0	FALSE	71.518	51	8	222	8	1	260	29	7.01	321.4	0	9.28443e+06	9.30394e+06	9.10603e+06	2.76924e+06	2.78844e+06	2.81798e+06	3.5975e+06	3.68878e+06	4.09639e+06	1.75746e+06	1.78551e+06	1.92885e+06	3.27755e+06	3.37975e+06	3.57813e+06
132	High	Master Protein	Q9DCT8	Cysteine-rich protein 2 OS=Mus musculus OX=10090 GN=Crip2 PE=1 SV=1	0	FALSE	71.184	54	8	428	8	1	208	22.7	8.63	870.62	0	1.01985e+07	9.12203e+06	9.39241e+06	9.82598e+06	9.2411e+06	8.72607e+06	1.40098e+07	1.40262e+07	1.31803e+07	1.2083e+07	1.16965e+07	1.1699e+07	9.27308e+06	9.35552e+06	9.08747e+06
133	High	Master Protein	Q9WUB3	Glycogen phosphorylase, muscle form OS=Mus musculus OX=10090 GN=Pygm PE=1 SV=3	0	FALSE	71.049	17	13	124	10	1	842	97.2	7.11	159.74	3	1.97423e+06	2.13505e+06	2.05045e+06	4.02271e+06	3.85239e+06	3.79927e+06	2.80952e+06	2.69971e+06	2.54418e+06	3.8351e+06	3.63894e+06	3.63942e+06	4.55535e+06	4.49848e+06	4.44832e+06
134	High	Master Protein	P99028	Cytochrome b-c1 complex subunit 6, mitochondrial OS=Mus musculus OX=10090 GN=Uqcrh PE=1 SV=2	0	FALSE	70.196	79	7	673	7	1	89	10.4	4.87	1593.74	0	2.22623e+07	2.20035e+07	2.15728e+07	2.73571e+07	2.61249e+07	2.6326e+07	2.45208e+07	2.44965e+07	2.55021e+07	2.0525e+07	2.17212e+07	2.1821e+07	2.124e+07	2.1837e+07	2.14971e+07
135	High	Master Protein	P17183	Gamma-enolase OS=Mus musculus OX=10090 GN=Eno2 PE=1 SV=2	0	FALSE	69.836	20	7	316	1	1	434	47.3	5.11	687.86	0	425000	425908	453170	473774	539013	529723	526182	710776	452826	294140	316636	353439	635473	687396	717141
136	High	Master Protein	Q9D3D9	ATP synthase subunit delta, mitochondrial OS=Mus musculus OX=10090 GN=Atp5f1d PE=1 SV=1	0	FALSE	68.191	65	7	1247	7	1	168	17.6	5.08	1202.74	0	2.3626e+07	2.33928e+07	2.36038e+07	3.40761e+07	3.39159e+07	3.30745e+07	2.07652e+07	2.07361e+07	2.11326e+07	3.75651e+07	3.67125e+07	3.64965e+07	3.35208e+07	3.30711e+07	3.42839e+07
137	High	Master Protein	Q00897	Alpha-1-antitrypsin 1-4 OS=Mus musculus OX=10090 GN=Serpina1d PE=1 SV=1	0	FALSE	67.546	40	12	354	5	1	413	46	5.44	468.69	7	9.95508e+06	9.93372e+06	1.01394e+07	6.69176e+06	6.42708e+06	6.36172e+06	6.02769e+06	5.57032e+06	5.39589e+06	5.45106e+06	5.46674e+06	5.44738e+06	8.84602e+06	8.77559e+06	8.81089e+06
138	High	Master Protein	Q02566	Myosin-6 OS=Mus musculus OX=10090 GN=Myh6 PE=1 SV=2	0	FALSE	66.402	8	10	61	10	1	1938	223.4	5.73	75.35	0	3.00791e+06	2.68344e+06	2.97438e+06	2.34057e+06	2.93234e+06	2.84802e+06	4.73134e+06	4.79349e+06	4.97659e+06	926915	909659	817010	1.0783e+06	1.04188e+06	983482
139	High	Master Protein	Q9Z2I9	Succinate--CoA ligase [ADP-forming] subunit beta, mitochondrial OS=Mus musculus OX=10090 GN=Sucla2 PE=1 SV=2	0	FALSE	65.874	36	11	144	11	1	463	50.1	7.01	263.6	0	929628	979206	872616	2.32742e+06	2.38416e+06	2.33659e+06	1.3532e+06	1.34418e+06	1.48756e+06	6.52471e+06	6.24145e+06	6.09263e+06	6.38656e+06	6.46958e+06	6.24301e+06
140	High	Master Protein	P19157	Glutathione S-transferase P 1 OS=Mus musculus OX=10090 GN=Gstp1 PE=1 SV=2	0	FALSE	65.354	52	8	214	8	1	210	23.6	7.87	449.37	0	6.90848e+06	6.86032e+06	7.04737e+06	4.25863e+06	4.33094e+06	4.42292e+06	8.55658e+06	8.72231e+06	8.52579e+06	5.31352e+06	5.45095e+06	5.41745e+06	4.58227e+06	4.75196e+06	4.55462e+06
141	High	Master Protein	Q9QYG0	Protein NDRG2 OS=Mus musculus OX=10090 GN=Ndrg2 PE=1 SV=1	0	FALSE	64.719	45	10	199	10	1	371	40.8	5.4	258.36	0	3.03453e+06	3.14358e+06	2.96025e+06	4.62843e+06	4.70501e+06	4.70491e+06	2.45897e+06	2.51758e+06	2.61554e+06	4.93278e+06	4.89829e+06	4.95227e+06	5.80752e+06	5.89074e+06	5.71254e+06
142	High	Master Protein	P63028	Translationally-controlled tumor protein OS=Mus musculus OX=10090 GN=Tpt1 PE=1 SV=1	0	FALSE	63.893	62	8	212	8	1	172	19.5	4.86	295.35	0	3.19317e+06	3.87915e+06	4.24616e+06	3.44595e+06	3.70177e+06	3.58963e+06	3.96393e+06	4.69978e+06	4.71146e+06	4.1408e+06	4.07232e+06	4.25928e+06	3.79168e+06	4.66404e+06	3.98209e+06
143	High	Master Protein	Q8BFR5	Elongation factor Tu, mitochondrial OS=Mus musculus OX=10090 GN=Tufm PE=1 SV=1	0	FALSE	63.33	41	12	113	12	1	452	49.5	7.56	164.84	0	1.03012e+06	979731	986734	2.00041e+06	1.98922e+06	2.06807e+06	1.20196e+06	1.2066e+06	1.1688e+06	4.71787e+06	4.65291e+06	4.69687e+06	4.02727e+06	3.87969e+06	3.96809e+06
144	High	Master Protein	P16045	Galectin-1 OS=Mus musculus OX=10090 GN=Lgals1 PE=1 SV=3	0	FALSE	63.315	63	9	214	9	1	135	14.9	5.49	464.38	0	7.92196e+06	8.03227e+06	8.12056e+06	6.71428e+06	6.45838e+06	6.60157e+06	6.57712e+06	7.43397e+06	6.6264e+06	5.95495e+06	6.24226e+06	5.94695e+06	5.76402e+06	5.87499e+06	5.97327e+06
145	High	Master Protein	Q9WUM5	Succinate--CoA ligase [ADP/GDP-forming] subunit alpha, mitochondrial OS=Mus musculus OX=10090 GN=Suclg1 PE=1 SV=4	0	FALSE	62.838	34	10	181	10	1	346	36.1	9.39	228.7	0	1.30893e+06	1.48262e+06	1.31687e+06	2.92999e+06	3.07282e+06	2.98998e+06	1.67173e+06	2.08089e+06	2.14828e+06	5.79865e+06	5.80482e+06	5.65029e+06	5.43019e+06	5.61155e+06	5.48732e+06
146	High	Master Protein	Q9CQX8	28S ribosomal protein S36, mitochondrial OS=Mus musculus OX=10090 GN=Mrps36 PE=1 SV=1	0	FALSE	62.77	75	5	202	5	1	102	11.1	9.99	377.96	0	5.28167e+06	5.3055e+06	4.74491e+06	5.31956e+06	5.79016e+06	5.48751e+06	5.1969e+06	5.40915e+06	5.2265e+06	5.68865e+06	5.63124e+06	5.69471e+06	5.18533e+06	5.24947e+06	5.49326e+06
147	High	Master Protein	Q9DCS9	NADH dehydrogenase [ubiquinone] 1 beta subcomplex subunit 10 OS=Mus musculus OX=10090 GN=Ndufb10 PE=1 SV=3	0	FALSE	62.748	52	9	332	9	1	176	21	8.03	791.97	0	4.08819e+06	4.31539e+06	4.04405e+06	5.94965e+06	6.18855e+06	5.92206e+06	5.17917e+06	5.33705e+06	6.12387e+06	9.56931e+06	9.69185e+06	9.77097e+06	1.03428e+07	1.01863e+07	1.00416e+07
148	High	Master Protein	P01837	Immunoglobulin kappa constant OS=Mus musculus OX=10090 GN=Igkc PE=1 SV=2	0	FALSE	62.136	81	7	366	7	1	107	11.9	5.9	336.49	0	5.62071e+06	5.87928e+06	5.84887e+06	6.04925e+06	4.61526e+06	6.20589e+06	5.02494e+06	5.37695e+06	6.00474e+06	2.28578e+06	2.2458e+06	2.13723e+06	4.13529e+06	4.04732e+06	4.06605e+06
149	High	Master Protein	Q9DBJ1	Phosphoglycerate mutase 1 OS=Mus musculus OX=10090 GN=Pgam1 PE=1 SV=3	0	FALSE	61.48	35	8	350	3	1	254	28.8	7.18	718.97	0	508495	557567	556289	398186	398779	403550	496171	623756	571651	581905	609662	630980	621856	572628	604691
150	High	Master Protein	Q8BMF4	Dihydrolipoyllysine-residue acetyltransferase component of pyruvate dehydrogenase complex, mitochondrial OS=Mus musculus OX=10090 GN=Dlat PE=1 SV=2	0	FALSE	60.554	26	8	117	8	1	642	67.9	8.57	293.09	0	1.58929e+06	1.7817e+06	1.64532e+06	2.711e+06	2.78293e+06	2.72452e+06	2.00686e+06	1.85775e+06	1.85523e+06	4.20574e+06	4.05209e+06	3.95231e+06	4.10866e+06	4.16573e+06	4.06136e+06
151	High	Master Protein	Q99L13	3-hydroxyisobutyrate dehydrogenase, mitochondrial OS=Mus musculus OX=10090 GN=Hibadh PE=1 SV=1	0	FALSE	59.914	23	5	115	5	1	335	35.4	8.13	253.11	0	1.92768e+06	1.95571e+06	1.90161e+06	3.11098e+06	3.0519e+06	3.10551e+06	1.50016e+06	1.68429e+06	1.50927e+06	3.83629e+06	3.7768e+06	3.67917e+06	3.76519e+06	3.69947e+06	3.75756e+06
152	High	Master Protein	Q99LX0	Protein/nucleic acid deglycase DJ-1 OS=Mus musculus OX=10090 GN=Park7 PE=1 SV=1	0	FALSE	59.16	48	7	201	7	1	189	20	6.77	249.29	0	2.28306e+06	2.56117e+06	2.10704e+06	2.65124e+06	2.69777e+06	2.60893e+06	2.04247e+06	1.48505e+06	1.32303e+06	3.84799e+06	3.76044e+06	3.81223e+06	3.62775e+06	3.61166e+06	3.68897e+06
153	High	Master Protein	P15532	Nucleoside diphosphate kinase A OS=Mus musculus OX=10090 GN=Nme1 PE=1 SV=1	0	FALSE	57.928	50	7	388	2	1	152	17.2	7.37	1043.28	0	8710.19	10797.8	7828.35	14560.3	16935.9	13646.5	213147	242906	243955	90895	85384.8	85446.9	36131.6	48955.9	46605.1
154	High	Master Protein	P24270	Catalase OS=Mus musculus OX=10090 GN=Cat PE=1 SV=4	0	FALSE	57.381	32	11	166	11	1	527	59.8	7.88	148.32	0	2.9091e+06	3.03918e+06	2.90048e+06	2.49135e+06	2.52577e+06	2.58049e+06	2.61498e+06	2.9068e+06	2.75537e+06	2.2739e+06	2.17795e+06	2.20465e+06	1.74544e+06	1.66979e+06	1.80928e+06
155	High	Master Protein	O09161	Calsequestrin-2 OS=Mus musculus OX=10090 GN=Casq2 PE=1 SV=3	0	FALSE	57.108	30	10	320	10	1	415	48.1	4.27	382.01	0	3.37031e+06	3.30269e+06	3.44949e+06	7.36773e+06	7.23751e+06	7.19714e+06	4.63692e+06	4.0257e+06	3.73308e+06	8.97307e+06	8.94028e+06	8.82517e+06	1.05411e+07	1.05712e+07	1.03447e+07
156	High	Master Protein	P10649	Glutathione S-transferase Mu 1 OS=Mus musculus OX=10090 GN=Gstm1 PE=1 SV=2	0	FALSE	56.621	40	9	214	7	1	218	26	7.94	363.2	2	3.45995e+06	3.33656e+06	3.40531e+06	4.14451e+06	4.11004e+06	4.30024e+06	3.07115e+06	3.3517e+06	3.06698e+06	6.29547e+06	6.19948e+06	6.06683e+06	6.374e+06	6.20686e+06	6.29341e+06
157	High	Master Protein	Q6IRU2	Tropomyosin alpha-4 chain OS=Mus musculus OX=10090 GN=Tpm4 PE=1 SV=3	0	FALSE	56.458	38	13	466	6	1	248	28.5	4.68	507.85	0	1.97705e+06	2.29369e+06	2.21128e+06	1.60055e+06	1.55542e+06	1.77934e+06	2.04531e+06	1.93387e+06	1.61438e+06	453723	514665	429691	803461	786983	734404
158	High	Master Protein	Q9CQQ7	ATP synthase F(0) complex subunit B1, mitochondrial OS=Mus musculus OX=10090 GN=Atp5pb PE=1 SV=1	0	FALSE	55.753	40	9	285	9	1	256	28.9	9.06	320.9	0	2.40795e+06	2.25322e+06	2.14206e+06	4.17713e+06	3.85959e+06	4.24879e+06	3.06633e+06	3.15741e+06	3.02183e+06	7.74889e+06	7.85604e+06	8.05835e+06	6.42681e+06	7.60763e+06	6.67328e+06
159	High	Master Protein	Q03734	Serine protease inhibitor A3M OS=Mus musculus OX=10090 GN=Serpina3m PE=1 SV=2	0	FALSE	55.724	16	6	191	1	1	418	47	6.1	294.25	0	163474	141581	149184	125826	125785	119525	18867.6	22177.8	21213.7	45098.6	52601.2	57248.2	136993	131266	122322
160	High	Master Protein	O55126	Protein NipSnap homolog 2 OS=Mus musculus OX=10090 GN=Nipsnap2 PE=1 SV=1	0	FALSE	55.44	29	7	232	7	1	281	32.9	9.26	325.87	0	7.8318e+06	7.06967e+06	5.68974e+06	6.99952e+06	7.2723e+06	7.32461e+06	6.019e+06	5.88582e+06	5.95831e+06	4.79256e+06	5.01092e+06	4.79055e+06	4.32374e+06	4.20024e+06	4.37183e+06
161	High	Master Protein	O08756	3-hydroxyacyl-CoA dehydrogenase type-2 OS=Mus musculus OX=10090 GN=Hsd17b10 PE=1 SV=4	0	FALSE	55.007	52	9	228	9	1	261	27.4	8.41	103.76	0	2.61608e+06	2.57671e+06	2.61737e+06	3.03087e+06	3.02471e+06	2.91837e+06	1.27311e+06	1.60469e+06	1.21543e+06	2.38105e+06	2.35611e+06	2.433e+06	2.8825e+06	3.0405e+06	2.94546e+06
162	High	Master Protein	Q9CPP6	NADH dehydrogenase [ubiquinone] 1 alpha subcomplex subunit 5 OS=Mus musculus OX=10090 GN=Ndufa5 PE=1 SV=3	0	FALSE	54.444	56	9	178	9	1	116	13.4	8.1	102.23	0	1.76097e+06	1.85207e+06	1.89118e+06	2.54408e+06	2.46212e+06	2.48319e+06	2.03376e+06	2.42185e+06	2.29715e+06	3.37181e+06	3.32521e+06	3.20312e+06	3.11283e+06	3.18373e+06	3.05967e+06
163	High	Master Protein	Q1XH17	Tripartite motif-containing protein 72 OS=Mus musculus OX=10090 GN=Trim72 PE=1 SV=1	0	FALSE	53.835	28	8	102	8	1	477	52.8	6.42	75.08	0	941676	1.02245e+06	984371	1.60183e+06	1.56315e+06	1.5144e+06	939838	966935	945988	2.71574e+06	2.56864e+06	2.67429e+06	2.96188e+06	2.87878e+06	2.88631e+06
164	High	Master Protein	P06728	Apolipoprotein A-IV OS=Mus musculus OX=10090 GN=Apoa4 PE=1 SV=3	0	FALSE	53.664	31	10	54	10	1	395	45	5.47	64.1	0	3.22708e+06	3.03319e+06	3.24408e+06	2.01071e+06	2.0895e+06	2.08419e+06	2.5631e+06	2.77118e+06	2.67383e+06	1.35003e+06	1.35722e+06	1.41771e+06	1.31784e+06	1.34801e+06	1.32123e+06
165	High	Master Protein	Q7TQ48	Sarcalumenin OS=Mus musculus OX=10090 GN=Srl PE=1 SV=1	0	FALSE	53.338	13	9	89	9	1	910	99.1	4.46	163.81	0	694758	812553	635516	1.99673e+06	2.06513e+06	2.09167e+06	1.12589e+06	1.19815e+06	1.22555e+06	2.91465e+06	2.83321e+06	2.9218e+06	3.81482e+06	3.89963e+06	3.92933e+06
166	High	Master Protein	Q60605	Myosin light polypeptide 6 OS=Mus musculus OX=10090 GN=Myl6 PE=1 SV=3	0	FALSE	52.681	43	6	333	4	1	151	16.9	4.65	1003.61	0	1.30433e+06	1.2361e+06	1.29712e+06	1.19489e+06	1.1396e+06	1.16326e+06	2.14988e+06	2.20532e+06	2.13854e+06	1.28739e+06	1.19332e+06	1.17814e+06	1.32827e+06	1.45912e+06	1.37136e+06
167	High	Master Protein	Q9Z1P6	NADH dehydrogenase [ubiquinone] 1 alpha subcomplex subunit 7 OS=Mus musculus OX=10090 GN=Ndufa7 PE=1 SV=3	0	FALSE	52.528	73	10	213	10	1	113	12.6	10.17	273.88	0	2.37543e+06	2.90579e+06	2.61126e+06	2.56908e+06	2.59907e+06	2.75226e+06	4.88021e+06	4.67455e+06	4.73581e+06	4.95712e+06	4.6698e+06	4.60841e+06	4.21686e+06	4.30197e+06	4.32038e+06
168	High	Master Protein	P21614	Vitamin D-binding protein OS=Mus musculus OX=10090 GN=Gc PE=1 SV=2	0	FALSE	52.351	22	10	185	10	1	476	53.6	5.5	87.62	0	3.22783e+06	3.26528e+06	3.05147e+06	2.02146e+06	1.87647e+06	1.84564e+06	1.99015e+06	1.96885e+06	2.04792e+06	1.46427e+06	1.52548e+06	1.512e+06	1.57497e+06	1.539e+06	1.5265e+06
169	High	Master Protein	P12710	Fatty acid-binding protein, liver OS=Mus musculus OX=10090 GN=Fabp1 PE=1 SV=2	0	FALSE	51.846	61	8	76	8	1	127	14.2	8.56	129.87	0	6.73348e+06	6.71704e+06	6.72442e+06	3.45744e+06	2.94873e+06	2.4461e+06	3.37636e+06	3.61788e+06	3.22805e+06	742637	886975	754560	540401	495300	475762
170	High	Master Protein	P63101	14-3-3 protein zeta/delta OS=Mus musculus OX=10090 GN=Ywhaz PE=1 SV=1	0	FALSE	51.547	49	10	179	8	1	245	27.8	4.79	250.97	0	2.02811e+06	2.03999e+06	2.08493e+06	2.401e+06	2.36978e+06	2.21483e+06	2.2872e+06	2.06443e+06	2.0808e+06	2.86342e+06	2.91128e+06	2.6433e+06	3.19682e+06	3.14919e+06	3.18301e+06	Acetyl [N-Term]
171	High	Master Protein	Q9CQZ5	NADH dehydrogenase [ubiquinone] 1 alpha subcomplex subunit 6 OS=Mus musculus OX=10090 GN=Ndufa6 PE=1 SV=1	0	FALSE	51.226	47	5	88	5	1	131	15.3	10.11	246.39	0	1.67438e+06	1.67348e+06	1.62245e+06	2.56782e+06	2.61527e+06	2.47497e+06	2.83979e+06	2.81248e+06	2.76001e+06	6.49449e+06	6.03853e+06	6.10922e+06	5.9729e+06	6.18312e+06	5.99084e+06
172	High	Master Protein	P31786	Acyl-CoA-binding protein OS=Mus musculus OX=10090 GN=Dbi PE=1 SV=2	0	FALSE	51.212	54	5	168	5	1	87	10	8.82	316.35	0	6.25831e+06	6.20017e+06	6.32637e+06	4.57796e+06	4.42299e+06	4.44695e+06	9.04745e+06	9.08513e+06	8.82036e+06	2.52106e+06	2.4928e+06	2.40476e+06	1.9326e+06	1.93667e+06	1.9219e+06
173	High	Master Protein	P50544	Very long-chain specific acyl-CoA dehydrogenase, mitochondrial OS=Mus musculus OX=10090 GN=Acadvl PE=1 SV=3	0	FALSE	50.911	19	8	67	8	1	656	70.8	8.75	95.39	0	579163	687235	624053	1.16131e+06	1.21382e+06	1.14727e+06	950578	987785	799813	2.02627e+06	1.9806e+06	1.96246e+06	2.55253e+06	2.60767e+06	2.65207e+06
174	High	Master Protein	Q08857	Platelet glycoprotein 4 OS=Mus musculus OX=10090 GN=Cd36 PE=1 SV=2	0	FALSE	50.196	22	9	150	9	1	472	52.7	8.35	198.47	0	2.17571e+06	2.09413e+06	2.13629e+06	3.75096e+06	3.78731e+06	3.72261e+06	2.48458e+06	2.40589e+06	2.44857e+06	4.87513e+06	4.74797e+06	4.6858e+06	4.67822e+06	4.7361e+06	4.53731e+06
175	High	Master Protein	P68372	Tubulin beta-4B chain OS=Mus musculus OX=10090 GN=Tubb4b PE=1 SV=1	0	FALSE	49.475	33	10	63	10	1	445	49.8	4.89	69.38	0	1.87974e+06	2.00087e+06	1.9684e+06	2.55394e+06	2.67321e+06	2.59401e+06	2.25236e+06	2.37927e+06	2.00154e+06	3.20804e+06	3.30305e+06	3.23262e+06	3.69355e+06	3.85471e+06	3.77654e+06
176	High	Master Protein	Q8CI51	PDZ and LIM domain protein 5 OS=Mus musculus OX=10090 GN=Pdlim5 PE=1 SV=4	0	FALSE	48.669	13	7	89	7	1	591	63.3	8.25	172.12	0	2.87824e+06	3.02227e+06	3.10446e+06	3.57272e+06	3.10329e+06	3.45327e+06	3.59128e+06	3.49944e+06	3.20224e+06	3.08449e+06	3.19143e+06	3.11e+06	3.04963e+06	3.09368e+06	3.0081e+06
177	High	Master Protein	P06745	Glucose-6-phosphate isomerase OS=Mus musculus OX=10090 GN=Gpi PE=1 SV=4	0	FALSE	48.296	22	8	194	8	1	558	62.7	8.13	116.24	0	1.57045e+06	1.59546e+06	1.59849e+06	2.38358e+06	2.49959e+06	2.44854e+06	1.53132e+06	1.71132e+06	1.84542e+06	2.07691e+06	2.05928e+06	2.18778e+06	2.9363e+06	2.91e+06	2.81119e+06
178	High	Master Protein	O35658	Complement component 1 Q subcomponent-binding protein, mitochondrial OS=Mus musculus OX=10090 GN=C1qbp PE=1 SV=1	0	FALSE	48.171	34	5	146	5	1	278	31	4.92	334.53	0	4.10298e+06	4.00755e+06	4.15922e+06	3.93911e+06	4.04771e+06	4.03877e+06	2.73876e+06	3.1235e+06	3.27227e+06	2.59719e+06	2.78691e+06	2.78831e+06	3.33165e+06	3.33436e+06	3.33715e+06
179	High	Master Protein	P99027	60S acidic ribosomal protein P2 OS=Mus musculus OX=10090 GN=Rplp2 PE=1 SV=3	0	FALSE	48.095	70	4	120	4	1	115	11.6	4.54	258.4	0	3.186e+06	3.27791e+06	3.14921e+06	3.29067e+06	3.02108e+06	2.9887e+06	2.50347e+06	1.14469e+06	1.40801e+06	2.68282e+06	2.65548e+06	2.60033e+06	3.07562e+06	3.10939e+06	3.06264e+06
180	High	Master Protein	Q9QYR9	Acyl-coenzyme A thioesterase 2, mitochondrial OS=Mus musculus OX=10090 GN=Acot2 PE=1 SV=2	0	FALSE	47.65	23	8	104	8	1	453	49.6	7.36	146.22	0	998796	926832	1.02644e+06	1.87952e+06	1.86075e+06	1.91602e+06	949289	939080	985998	2.95286e+06	2.88382e+06	2.89432e+06	2.61761e+06	2.59414e+06	2.63236e+06
181	High	Master Protein	Q9CQ75	NADH dehydrogenase [ubiquinone] 1 alpha subcomplex subunit 2 OS=Mus musculus OX=10090 GN=Ndufa2 PE=1 SV=3	0	FALSE	47.579	65	9	242	9	1	99	10.9	9.99	444.35	0	6.64981e+06	6.41166e+06	6.41163e+06	8.24531e+06	8.77206e+06	8.55853e+06	1.21638e+07	1.26063e+07	1.22964e+07	1.19598e+07	1.19223e+07	1.15462e+07	1.09423e+07	1.07365e+07	1.09978e+07
182	High	Master Protein	P63242	Eukaryotic translation initiation factor 5A-1 OS=Mus musculus OX=10090 GN=Eif5a PE=1 SV=2	0	FALSE	46.894	51	6	136	6	1	154	16.8	5.24	174.71	0	2.06489e+06	2.09639e+06	2.12547e+06	2.21913e+06	2.22308e+06	2.33803e+06	2.25611e+06	2.14594e+06	2.27947e+06	1.36682e+06	1.41172e+06	1.47351e+06	2.09539e+06	2.20318e+06	2.08172e+06
183	High	Master Protein	P49813	Tropomodulin-1 OS=Mus musculus OX=10090 GN=Tmod1 PE=1 SV=2	0	FALSE	46.845	32	7	59	7	1	359	40.4	5.1	68.01	0	657532	648709	546859	1.1083e+06	1.0909e+06	1.14938e+06	858248	877839	772825	2.03821e+06	2.00752e+06	1.90609e+06	1.9967e+06	1.94313e+06	2.00692e+06
184	High	Master Protein	P14206	40S ribosomal protein SA OS=Mus musculus OX=10090 GN=Rpsa PE=1 SV=4	0	FALSE	46.375	28	6	87	6	1	295	32.8	4.87	186.21	0	1.80031e+06	1.88098e+06	1.81419e+06	2.20498e+06	2.16727e+06	2.24077e+06	3.12678e+06	2.95698e+06	3.19295e+06	1.88933e+06	2.00076e+06	1.91748e+06	1.73029e+06	1.85185e+06	1.74002e+06
185	High	Master Protein	P43274	Histone H1.4 OS=Mus musculus OX=10090 GN=Hist1h1e PE=1 SV=2	0	FALSE	45.882	26	7	88	4	1	219	22	11.11	173.39	3	3.14339e+06	2.81744e+06	2.88793e+06	3.8261e+06	3.62085e+06	3.823e+06	3.00182e+06	3.21884e+06	3.31893e+06	3.49919e+06	3.40101e+06	3.39309e+06	2.35788e+06	2.38063e+06	2.34647e+06
186	High	Master Protein	P15864	Histone H1.2 OS=Mus musculus OX=10090 GN=Hist1h1c PE=1 SV=2	0	FALSE	45.649	23	6	127	3	1	212	21.3	11	204.43	0	803716	786892	698089	806653	838109	845384	920859	916462	817005	775632	763379	679304	594783	534350	590988
187	High	Master Protein	P06151	L-lactate dehydrogenase A chain OS=Mus musculus OX=10090 GN=Ldha PE=1 SV=3	0	FALSE	45.322	23	8	157	7	1	332	36.5	7.74	268.9	0	1.59732e+06	1.59009e+06	1.6833e+06	2.66122e+06	2.66757e+06	2.65423e+06	1.71231e+06	1.25456e+06	1.73288e+06	3.21088e+06	3.05321e+06	3.12455e+06	3.34637e+06	3.34947e+06	3.38234e+06
188	High	Master Protein	Q99KR7	Peptidyl-prolyl cis-trans isomerase F, mitochondrial OS=Mus musculus OX=10090 GN=Ppif PE=1 SV=1	0	FALSE	45.276	51	8	167	7	1	206	21.7	9.16	81.16	0	5.00914e+06	5.25464e+06	4.75695e+06	4.80979e+06	4.51647e+06	4.98384e+06	5.4888e+06	5.24067e+06	5.782e+06	2.50496e+06	2.38698e+06	2.29304e+06	2.00361e+06	2.14454e+06	2.17897e+06
189	High	Master Protein	P20152	Vimentin OS=Mus musculus OX=10090 GN=Vim PE=1 SV=3	0	FALSE	43.919	21	9	81	8	1	466	53.7	5.12	53.85	1	1.21185e+06	1.12649e+06	1.10437e+06	1.53574e+06	1.43252e+06	1.53316e+06	1.21528e+06	1.09842e+06	1.10477e+06	1.59546e+06	1.6436e+06	1.55683e+06	1.93117e+06	1.77279e+06	1.8302e+06
190	High	Master Protein	P45376	Aldo-keto reductase family 1 member B1 OS=Mus musculus OX=10090 GN=Akr1b1 PE=1 SV=3	0	FALSE	43.576	34	8	146	8	1	316	35.7	7.18	210.13	0	8.12244e+06	7.8941e+06	7.65638e+06	1.04354e+07	1.00992e+07	1.01118e+07	7.911e+06	7.38606e+06	7.71989e+06	1.30656e+07	1.30799e+07	1.25572e+07	1.17711e+07	1.16158e+07	1.18812e+07
191	High	Master Protein	Q06185	ATP synthase subunit e, mitochondrial OS=Mus musculus OX=10090 GN=Atp5me PE=1 SV=2	0	FALSE	43.353	69	7	176	7	1	71	8.2	9.35	466.48	0	9.48505e+06	9.00227e+06	8.64075e+06	1.12619e+07	1.13598e+07	1.15564e+07	7.00767e+06	7.14647e+06	6.9323e+06	1.04897e+07	1.00996e+07	1.01706e+07	9.89205e+06	9.68772e+06	9.40402e+06
192	High	Master Protein	P09813	Apolipoprotein A-II OS=Mus musculus OX=10090 GN=Apoa2 PE=1 SV=2	0	FALSE	43.282	48	5	167	5	1	102	11.3	7.18	285.35	0	1.13182e+07	1.25197e+07	1.18369e+07	5.40254e+06	4.74265e+06	5.30524e+06	7.46772e+06	7.56749e+06	7.57957e+06	1.76854e+06	1.8696e+06	1.83838e+06	1.43547e+06	1.50979e+06	1.4312e+06
193	High	Master Protein	P32020	Non-specific lipid-transfer protein OS=Mus musculus OX=10090 GN=Scp2 PE=1 SV=3	0	FALSE	42.587	15	8	102	8	1	547	59.1	7.44	148.32	0	2.50903e+06	2.58506e+06	2.48301e+06	2.56495e+06	2.3443e+06	2.53691e+06	1.93369e+06	1.82777e+06	1.72453e+06	3.5068e+06	3.43145e+06	3.33619e+06	3.02291e+06	2.95629e+06	3.14526e+06
194	High	Master Protein	Q9WVA4	Transgelin-2 OS=Mus musculus OX=10090 GN=Tagln2 PE=1 SV=4	0	FALSE	42.566	38	7	76	7	1	199	22.4	8.24	61.16	0	1.93615e+06	2.03074e+06	2.0934e+06	1.6439e+06	1.78878e+06	1.61802e+06	2.35867e+06	2.382e+06	2.23101e+06	1.65882e+06	1.58441e+06	1.6518e+06	2.09198e+06	2.08443e+06	2.03597e+06
195	High	Master Protein	Q9DCM2	Glutathione S-transferase kappa 1 OS=Mus musculus OX=10090 GN=Gstk1 PE=1 SV=3	0	FALSE	42.534	42	7	80	7	1	226	25.7	8.88	94.75	0	1.53994e+06	1.54629e+06	1.47861e+06	1.67762e+06	1.60429e+06	1.69077e+06	1.31744e+06	1.05409e+06	1.1424e+06	3.01723e+06	2.86451e+06	2.86782e+06	3.03424e+06	2.85609e+06	2.8259e+06
196	High	Master Protein	Q9CQR4	Acyl-coenzyme A thioesterase 13 OS=Mus musculus OX=10090 GN=Acot13 PE=1 SV=1	0	FALSE	41.686	59	6	111	6	1	140	15.2	8.82	182.54	0	1.31347e+06	1.36267e+06	1.32395e+06	1.82616e+06	1.85316e+06	1.84105e+06	574717	615881	580140	5.06471e+06	5.25286e+06	5.42025e+06	4.32643e+06	4.36407e+06	4.46153e+06
197	High	Master Protein	Q9DCJ5	NADH dehydrogenase [ubiquinone] 1 alpha subcomplex subunit 8 OS=Mus musculus OX=10090 GN=Ndufa8 PE=1 SV=3	0	FALSE	41.488	42	7	132	7	1	172	20	8.46	297.12	0	1.94665e+06	1.90057e+06	1.95091e+06	2.77344e+06	2.47003e+06	2.9143e+06	2.80207e+06	2.63102e+06	2.92385e+06	3.57545e+06	3.47556e+06	3.46076e+06	3.57474e+06	3.50136e+06	3.79408e+06
198	High	Master Protein	P56565	Protein S100-A1 OS=Mus musculus OX=10090 GN=S100a1 PE=1 SV=2	0	FALSE	41.413	40	4	132	4	1	94	10.5	4.5	232.29	0	3.82893e+06	3.82572e+06	3.84817e+06	2.98284e+06	3.25287e+06	3.0064e+06	2.25481e+06	1.43257e+06	606105	530159	465956	495893	1.37848e+06	1.3846e+06	1.48862e+06
199	High	Master Protein	P62075	Mitochondrial import inner membrane translocase subunit Tim13 OS=Mus musculus OX=10090 GN=Timm13 PE=1 SV=1	0	FALSE	40.981	78	6	100	6	1	95	10.5	8.18	242.49	0	2.56182e+06	2.37101e+06	2.46344e+06	2.33287e+06	2.35139e+06	2.33853e+06	2.07362e+06	2.15189e+06	2.01634e+06	2.28116e+06	2.26063e+06	2.20616e+06	2.60015e+06	2.5015e+06	2.46475e+06	Acetyl [N-Term]
200	High	Master Protein	Q9CR61	NADH dehydrogenase [ubiquinone] 1 beta subcomplex subunit 7 OS=Mus musculus OX=10090 GN=Ndufb7 PE=1 SV=3	0	FALSE	40.755	59	6	92	6	1	137	16.3	8.18	186.75	0	1.61766e+06	1.64671e+06	1.62702e+06	2.14762e+06	2.13954e+06	2.26952e+06	2.16207e+06	2.09821e+06	2.30659e+06	3.86465e+06	4.034e+06	3.81927e+06	4.05883e+06	4.18093e+06	4.01205e+06
201	High	Master Protein	Q63918	Caveolae-associated protein 2 OS=Mus musculus OX=10090 GN=Cavin2 PE=1 SV=3	0	FALSE	40.391	24	8	147	8	1	418	46.7	5.21	205.17	0	2.09751e+06	2.01135e+06	2.03127e+06	2.83201e+06	2.9092e+06	2.83611e+06	1.60086e+06	1.706e+06	1.65096e+06	2.72745e+06	2.75759e+06	2.69117e+06	3.04069e+06	2.95944e+06	3.01322e+06
202	High	Master Protein	Q9CPQ1	Cytochrome c oxidase subunit 6C OS=Mus musculus OX=10090 GN=Cox6c PE=1 SV=3	0	FALSE	40.03	28	4	149	4	1	76	8.5	10.14	269.83	0	1.62277e+06	1.66132e+06	1.70717e+06	2.29099e+06	2.32673e+06	2.33648e+06	4.24431e+06	4.32078e+06	3.92635e+06	5.6301e+06	5.32017e+06	5.2598e+06	4.86486e+06	4.58198e+06	4.7634e+06
203	High	Master Protein	A2ASS6	Titin OS=Mus musculus OX=10090 GN=Ttn PE=1 SV=1	0	FALSE	39.968	0	8	61	8	1	35213	3904.1	6.2	47.86	0	759839	759003	810995	1.55426e+06	1.46548e+06	1.50406e+06	1.08685e+06	1.12208e+06	1.00249e+06	1.28346e+06	1.28598e+06	1.27417e+06	1.12084e+06	1.15501e+06	1.21061e+06
204	High	Master Protein	P47738	Aldehyde dehydrogenase, mitochondrial OS=Mus musculus OX=10090 GN=Aldh2 PE=1 SV=1	0	FALSE	39.431	18	7	107	7	1	519	56.5	7.62	178.26	0	1.35858e+06	1.35811e+06	1.38507e+06	2.02302e+06	2.13676e+06	1.95967e+06	1.13135e+06	961127	1.18376e+06	2.78182e+06	2.76252e+06	2.81327e+06	2.54925e+06	2.63079e+06	2.65258e+06
205	High	Master Protein	P28650	Adenylosuccinate synthetase isozyme 1 OS=Mus musculus OX=10090 GN=Adssl1 PE=1 SV=2	0	FALSE	39.037	18	6	78	6	1	457	50.2	8.43	65.33	0	1.28536e+06	1.26093e+06	1.22264e+06	995636	903462	876089	1.05372e+06	1.06941e+06	993749	893430	913263	935309	949953	926385	979226
206	High	Master Protein	P01864	Ig gamma-2A chain C region secreted form OS=Mus musculus OX=10090 PE=1 SV=1	0	FALSE	37.951	14	4	116	4	1	335	36.6	8.22	222.53	0	5.60011e+06	6.18902e+06	5.766e+06	4.81022e+06	5.12531e+06	6.16132e+06	6.42877e+06	6.48016e+06	6.49006e+06	1.73884e+06	1.73793e+06	1.72914e+06	2.11489e+06	1.96526e+06	2.08762e+06
207	High	Master Protein	P62962	Profilin-1 OS=Mus musculus OX=10090 GN=Pfn1 PE=1 SV=2	0	FALSE	37.734	45	5	69	5	1	140	14.9	8.28	117.67	0	1.27594e+06	1.46728e+06	1.33228e+06	1.2983e+06	1.43354e+06	1.02787e+06	1.15268e+06	934975	1.11372e+06	1.81351e+06	1.79272e+06	1.88756e+06	2.00088e+06	2.12603e+06	2.06182e+06
208	High	Master Protein	Q9CQR2	40S ribosomal protein S21 OS=Mus musculus OX=10090 GN=Rps21 PE=1 SV=1	0	FALSE	37.159	36	3	30	3	1	83	9.1	8.51	82.15	0	991520	857297	857294	1.44781e+06	1.13083e+06	964704	895134	732561	1.05272e+06	567317	637822	627781	602215	608895	568599	Acetyl [N-Term]
209	High	Master Protein	Q8BKZ9	Pyruvate dehydrogenase protein X component, mitochondrial OS=Mus musculus OX=10090 GN=Pdhx PE=1 SV=1	0	FALSE	37.118	20	7	65	7	1	501	54	7.75	48.63	0	1.80963e+06	1.8758e+06	1.77187e+06	2.55626e+06	2.73287e+06	2.64732e+06	908695	814787	961012	2.85533e+06	2.89058e+06	2.82809e+06	2.79225e+06	2.5756e+06	2.78399e+06
210	High	Master Protein	P61982	14-3-3 protein gamma OS=Mus musculus OX=10090 GN=Ywhag PE=1 SV=2	0	FALSE	36.975	29	7	119	5	1	247	28.3	4.89	232.45	0	985534	1.04716e+06	1.0674e+06	1.34729e+06	1.36879e+06	1.34912e+06	751667	868366	635877	1.57088e+06	1.58052e+06	1.56448e+06	2.01767e+06	1.99835e+06	1.99335e+06
211	High	Master Protein	Q9JHI5	Isovaleryl-CoA dehydrogenase, mitochondrial OS=Mus musculus OX=10090 GN=Ivd PE=1 SV=1	0	FALSE	36.53	21	8	89	8	1	424	46.3	8.29	128.29	0	815849	928671	1.04072e+06	1.69869e+06	1.58104e+06	1.78273e+06	800685	1.10734e+06	767744	1.85665e+06	1.8555e+06	1.84711e+06	1.68356e+06	1.75988e+06	1.63988e+06
212	High	Master Protein	P13634	Carbonic anhydrase 1 OS=Mus musculus OX=10090 GN=Ca1 PE=1 SV=4	0	FALSE	36.041	32	5	40	5	1	261	28.3	6.96	59.54	0	2.61445e+06	2.53391e+06	2.52732e+06	805670	872084	782139	1.09065e+06	734890	884479	412219	462455	478849	726656	658843	583828
213	High	Master Protein	Q9CXZ1	NADH dehydrogenase [ubiquinone] iron-sulfur protein 4, mitochondrial OS=Mus musculus OX=10090 GN=Ndufs4 PE=1 SV=3	0	FALSE	35.257	30	7	60	7	1	175	19.8	9.99	72.08	0	1.58024e+06	1.7031e+06	1.71914e+06	2.4442e+06	2.44914e+06	2.45372e+06	1.87891e+06	2.19821e+06	2.02492e+06	2.04274e+06	1.90312e+06	2.10371e+06	2.86194e+06	2.75433e+06	2.35501e+06
214	High	Master Protein	P18572	Basigin OS=Mus musculus OX=10090 GN=Bsg PE=1 SV=2	0	FALSE	35.234	19	6	104	6	1	389	42.4	5.85	180.9	0	1.36641e+06	1.34142e+06	1.47375e+06	1.87002e+06	1.91228e+06	1.80668e+06	2.2218e+06	2.19911e+06	2.18513e+06	1.24128e+06	1.22188e+06	1.25991e+06	1.49142e+06	1.5456e+06	1.60781e+06
215	High	Master Protein	P26041	Moesin OS=Mus musculus OX=10090 GN=Msn PE=1 SV=3	0	FALSE	35.097	15	8	83	8	1	577	67.7	6.6	94.21	0	907371	912178	920601	1.24917e+06	1.28287e+06	1.30879e+06	1.08955e+06	1.1949e+06	1.12683e+06	2.81851e+06	2.69076e+06	2.71433e+06	2.36783e+06	2.40631e+06	2.32829e+06
216	High	Master Protein	P0DP27	Calmodulin-2 OS=Mus musculus OX=10090 GN=Calm2 PE=1 SV=1	0	FALSE	34.846	69	5	70	5	1	149	16.8	4.22	135.32	0	2.71723e+06	2.67092e+06	2.7153e+06	2.72791e+06	2.82523e+06	2.87522e+06	452590	557687	446301	754962	651752	653682	1.28454e+06	1.23231e+06	1.21833e+06
217	High	Master Protein	Q9CPQ8	ATP synthase subunit g, mitochondrial OS=Mus musculus OX=10090 GN=Atp5mg PE=1 SV=1	0	FALSE	34.789	49	5	141	5	1	103	11.4	9.74	321.88	0	1.44416e+06	1.40854e+06	1.47164e+06	2.55145e+06	2.69861e+06	2.80959e+06	1.4043e+06	1.424e+06	1.50547e+06	6.12005e+06	6.36284e+06	5.99635e+06	5.37479e+06	5.80205e+06	5.69193e+06
218	High	Master Protein	Q9WVA2	Mitochondrial import inner membrane translocase subunit Tim8 A OS=Mus musculus OX=10090 GN=Timm8a1 PE=1 SV=1	0	FALSE	34.489	69	6	66	6	1	97	11	5.16	76.15	0	2.5193e+06	3.1417e+06	2.9294e+06	2.43338e+06	3.03898e+06	2.70771e+06	2.47084e+06	2.41151e+06	2.40231e+06	899525	892510	850979	930441	958140	859301	Acetyl [N-Term]
219	High	Master Protein	Q9Z2I8	Succinate--CoA ligase [GDP-forming] subunit beta, mitochondrial OS=Mus musculus OX=10090 GN=Suclg2 PE=1 SV=3	0	FALSE	34.394	16	6	26	6	1	433	46.8	7.02	29.15	0	937382	824588	869593	951655	866740	1.0274e+06	691298	619956	651092	1.69111e+06	1.64845e+06	1.66061e+06	1.51539e+06	1.55184e+06	1.46835e+06
220	High	Master Protein	Q922B1	ADP-ribose glycohydrolase MACROD1 OS=Mus musculus OX=10090 GN=Macrod1 PE=1 SV=2	0	FALSE	34.328	26	5	67	5	1	323	35.3	8.85	128.99	0	792305	849312	812939	1.27669e+06	1.16162e+06	1.0908e+06	864015	800376	842401	2.65642e+06	2.77742e+06	2.5878e+06	2.42576e+06	2.17099e+06	2.27943e+06
221	High	Master Protein	Q8K3J1	NADH dehydrogenase [ubiquinone] iron-sulfur protein 8, mitochondrial OS=Mus musculus OX=10090 GN=Ndufs8 PE=1 SV=1	0	FALSE	34.307	28	8	248	8	1	212	24	6.21	466.15	0	4.59431e+06	4.79586e+06	4.58087e+06	7.43696e+06	7.7527e+06	7.19554e+06	4.06391e+06	3.82927e+06	4.89651e+06	6.57802e+06	6.65734e+06	6.46876e+06	8.76492e+06	8.40323e+06	8.42935e+06
222	High	Master Protein	Q9DB15	39S ribosomal protein L12, mitochondrial OS=Mus musculus OX=10090 GN=Mrpl12 PE=1 SV=2	0	FALSE	33.987	41	6	95	6	1	201	21.7	9.29	101.28	0	2.55957e+06	2.80847e+06	2.83368e+06	2.46599e+06	2.55668e+06	2.64248e+06	1.68676e+06	1.85817e+06	1.69437e+06	1.38006e+06	1.31477e+06	1.36321e+06	1.24049e+06	1.23699e+06	1.25622e+06
223	High	Master Protein	P00405	Cytochrome c oxidase subunit 2 OS=Mus musculus OX=10090 GN=Mtco2 PE=1 SV=1	0	FALSE	33.913	23	5	112	5	1	227	26	4.73	139.51	0	1.52087e+06	1.38421e+06	1.76118e+06	2.71628e+06	2.23008e+06	2.65892e+06	2.80151e+06	2.78932e+06	2.72153e+06	1.57095e+06	1.61665e+06	1.46865e+06	2.25836e+06	2.16173e+06	2.25917e+06
224	High	Master Protein	P15626	Glutathione S-transferase Mu 2 OS=Mus musculus OX=10090 GN=Gstm2 PE=1 SV=2	0	FALSE	33.754	33	7	159	5	1	218	25.7	7.39	298.26	0	849304	818849	849524	1.0378e+06	969849	998688	638479	756069	823344	1.13606e+06	1.07746e+06	1.12675e+06	1.34792e+06	1.30077e+06	1.41523e+06
225	High	Master Protein	P05213	Tubulin alpha-1B chain OS=Mus musculus OX=10090 GN=Tuba1b PE=1 SV=2	0	FALSE	33.474	21	6	58	6	1	451	50.1	5.06	61.16	0	470207	471019	496279	960662	926205	880369	745485	849554	801506	1.47795e+06	1.55946e+06	1.59815e+06	1.64414e+06	1.67653e+06	1.70089e+06
226	High	Master Protein	O35490	Betaine--homocysteine S-methyltransferase 1 OS=Mus musculus OX=10090 GN=Bhmt PE=1 SV=1	0	FALSE	32.61	19	5	66	5	1	407	45	7.9	62.15	0	1.51947e+06	1.4611e+06	1.60152e+06	1.15817e+06	1.11986e+06	1.1556e+06	1.13567e+06	1.2427e+06	1.35889e+06	1.37208e+06	1.28104e+06	1.46254e+06	1.04075e+06	1.00344e+06	949867
227	High	Master Protein	Q99NB1	Acetyl-coenzyme A synthetase 2-like, mitochondrial OS=Mus musculus OX=10090 GN=Acss1 PE=1 SV=1	0	FALSE	32.573	15	7	31	7	1	682	74.6	6.98	13.89	0	709041	664521	648156	1.1511e+06	1.16683e+06	1.0473e+06	652042	710676	705399	2.09772e+06	2.07717e+06	2.19861e+06	1.92715e+06	1.95539e+06	1.8861e+06
228	High	Master Protein	P70404	Isocitrate dehydrogenase [NAD] subunit gamma 1, mitochondrial OS=Mus musculus OX=10090 GN=Idh3g PE=1 SV=1	0	FALSE	31.987	21	4	99	4	1	393	42.8	9.01	195.72	0	979202	1.00631e+06	878151	1.75643e+06	1.69466e+06	1.67459e+06	1.01007e+06	1.14874e+06	945007	2.73613e+06	2.50665e+06	2.54989e+06	2.81684e+06	2.9654e+06	2.75334e+06
229	High	Master Protein	Q9D0F9	Phosphoglucomutase-1 OS=Mus musculus OX=10090 GN=Pgm1 PE=1 SV=4	0	FALSE	31.849	13	5	146	5	1	562	61.4	6.57	34.4	0	754518	798438	786432	782778	779295	739598	443875	604610	462401	1.20333e+06	1.18861e+06	1.14255e+06	1.05354e+06	1.01129e+06	1.07933e+06
230	High	Master Protein	Q6GSS7	Histone H2A type 2-A OS=Mus musculus OX=10090 GN=Hist2h2aa1 PE=1 SV=3	0	FALSE	31.48	28	5	133	2	1	130	14.1	10.9	75.6	3	1.80839e+06	1.79326e+06	1.94907e+06	1.7739e+06	1.8472e+06	1.74189e+06	2.437e+06	2.30534e+06	2.31079e+06	3.69738e+06	3.86646e+06	3.78194e+06	3.12854e+06	3.09486e+06	3.1753e+06
231	High	Master Protein	Q9WUR2	Enoyl-CoA delta isomerase 2, mitochondrial OS=Mus musculus OX=10090 GN=Eci2 PE=1 SV=2	0	FALSE	30.38	22	5	28	5	1	391	43.2	8.92	52.85	0	502718	369309	457071	745933	700626	749701	461497	553246	353150	2.2331e+06	2.29781e+06	2.281e+06	1.93988e+06	1.78781e+06	1.82657e+06
232	High	Master Protein	Q9CPU0	Lactoylglutathione lyase OS=Mus musculus OX=10090 GN=Glo1 PE=1 SV=3	0	FALSE	30.121	37	7	142	7	1	184	20.8	5.47	164.11	0	4.08359e+06	3.98349e+06	4.13657e+06	3.34914e+06	3.1018e+06	3.14652e+06	4.56013e+06	4.28497e+06	4.45917e+06	1.83579e+06	1.80673e+06	1.77174e+06	1.73118e+06	1.71781e+06	1.66984e+06
233	High	Master Protein	O35215	D-dopachrome decarboxylase OS=Mus musculus OX=10090 GN=Ddt PE=1 SV=3	0	FALSE	30.018	36	4	48	4	1	118	13.1	6.54	74.98	0	2.28556e+06	2.371e+06	2.14129e+06	2.34734e+06	2.47464e+06	2.34862e+06	2.00432e+06	2.04285e+06	2.03714e+06	1.00061e+06	998178	937985	1.0652e+06	1.03218e+06	954845
234	High	Master Protein	O09131	Glutathione S-transferase omega-1 OS=Mus musculus OX=10090 GN=Gsto1 PE=1 SV=2	0	FALSE	29.809	27	6	90	6	1	240	27.5	7.36	134.8	0	2.65136e+06	2.76504e+06	2.60607e+06	2.50024e+06	2.4708e+06	2.45905e+06	1.38156e+06	2.19314e+06	1.5318e+06	3.10848e+06	2.82352e+06	2.94989e+06	3.05707e+06	3.05364e+06	3.08104e+06
235	High	Master Protein	Q60936	Atypical kinase COQ8A, mitochondrial OS=Mus musculus OX=10090 GN=Coq8a PE=1 SV=2	0	FALSE	29.713	8	3	130	3	1	645	71.7	6.54	341.69	0	1.90847e+06	2.2166e+06	2.00724e+06	1.99459e+06	2.02093e+06	1.99613e+06	2.7636e+06	2.92455e+06	2.93068e+06	3.06205e+06	2.9018e+06	2.88446e+06	2.0858e+06	2.17244e+06	2.2064e+06
236	High	Master Protein	P35385	Heat shock protein beta-7 OS=Mus musculus OX=10090 GN=Hspb7 PE=1 SV=3	0	FALSE	29.495	53	5	56	5	1	169	18.6	6.42	14.33	0	1.38995e+06	1.31011e+06	1.34399e+06	1.44991e+06	1.46688e+06	1.36929e+06	1.59244e+06	1.56773e+06	1.60496e+06	1.68907e+06	1.75845e+06	1.74492e+06	1.44369e+06	1.48522e+06	1.46217e+06
237	High	Master Protein	Q8R0F8	Acylpyruvase FAHD1, mitochondrial OS=Mus musculus OX=10090 GN=Fahd1 PE=1 SV=2	0	FALSE	29.426	36	5	54	5	1	227	25.2	7.69	75.99	0	1.30004e+06	1.35066e+06	1.28232e+06	1.31587e+06	1.31481e+06	1.39314e+06	1.80161e+06	1.76189e+06	1.80379e+06	1.08876e+06	1.10917e+06	1.13973e+06	882269	909196	799554
238	High	Master Protein	Q8CI94	Glycogen phosphorylase, brain form OS=Mus musculus OX=10090 GN=Pygb PE=1 SV=3	0	FALSE	29.19	9	6	49	3	1	843	96.7	6.73	78.7	0	271465	239900	245759	473013	450735	434767	348125	408897	282107	336092	269266	271311	428058	388021	445812
239	High	Master Protein	Q9JLT4	Thioredoxin reductase 2, mitochondrial OS=Mus musculus OX=10090 GN=Txnrd2 PE=1 SV=4	0	FALSE	28.706	16	5	50	5	1	524	56.6	8.46	43.43	0	1.43921e+06	1.54694e+06	1.64226e+06	1.23792e+06	1.15571e+06	1.19709e+06	1.81279e+06	1.8363e+06	1.83166e+06	803755	787788	675058	766887	752922	766504
240	High	Master Protein	Q91VR2	ATP synthase subunit gamma, mitochondrial OS=Mus musculus OX=10090 GN=Atp5f1c PE=1 SV=1	0	FALSE	28.621	22	6	42	6	1	298	32.9	9.01	46.54	0	805352	669397	784601	1.43048e+06	1.65747e+06	1.42811e+06	1.37444e+06	1.3318e+06	1.33977e+06	2.16582e+06	2.36613e+06	2.2742e+06	2.28057e+06	2.38768e+06	2.3816e+06
241	High	Master Protein	O70251	Elongation factor 1-beta OS=Mus musculus OX=10090 GN=Eef1b PE=1 SV=5	0	FALSE	28.117	31	4	39	4	1	225	24.7	4.69	92.85	0	1.29817e+06	1.29524e+06	1.2653e+06	1.34005e+06	1.25078e+06	1.3027e+06	1.80766e+06	1.95699e+06	1.61869e+06	874400	827061	840526	1.21931e+06	1.22413e+06	1.21998e+06
242	High	Master Protein	Q8BK30	NADH dehydrogenase [ubiquinone] flavoprotein 3, mitochondrial OS=Mus musculus OX=10090 GN=Ndufv3 PE=1 SV=1	0	FALSE	28.047	26	3	94	3	1	104	11.8	9.35	245.48	0	3.76094e+06	3.73557e+06	3.8936e+06	3.84665e+06	3.687e+06	3.97187e+06	5.21358e+06	5.26845e+06	5.13158e+06	2.81687e+06	2.57951e+06	2.43823e+06	2.06992e+06	2.0119e+06	2.22677e+06
243	High	Master Protein	P48036	Annexin A5 OS=Mus musculus OX=10090 GN=Anxa5 PE=1 SV=1	0	FALSE	27.886	17	5	55	5	1	319	35.7	4.96	119.51	0	1.20199e+06	1.17868e+06	1.1415e+06	988650	940892	1.00054e+06	892345	940854	953032	1.3157e+06	1.31785e+06	1.26979e+06	1.44896e+06	1.44077e+06	1.45265e+06
244	High	Master Protein	Q91WK5	Glycine cleavage system H protein, mitochondrial OS=Mus musculus OX=10090 GN=Gcsh PE=1 SV=2	0	FALSE	27.57	41	4	79	4	1	170	18.6	4.75	73.91	0	2.38928e+06	2.09396e+06	2.40415e+06	2.02035e+06	1.83418e+06	2.13758e+06	2.29641e+06	2.06592e+06	2.15903e+06	639488	706604	699539	582366	658332	619969
245	High	Master Protein	Q99LY9	NADH dehydrogenase [ubiquinone] iron-sulfur protein 5 OS=Mus musculus OX=10090 GN=Ndufs5 PE=1 SV=3	0	FALSE	27.341	43	4	53	4	1	106	12.6	8.92	84.84	0	558694	582418	534517	874033	922595	919783	429129	421409	406297	1.53758e+06	1.6119e+06	1.63841e+06	1.6397e+06	1.6269e+06	1.67503e+06
246	High	Master Protein	Q9DBG5	Perilipin-3 OS=Mus musculus OX=10090 GN=Plin3 PE=1 SV=1	0	FALSE	27.169	24	5	69	5	1	437	47.2	5.62	20.67	0	637516	697134	607319	907753	952712	817274	552524	592539	645032	998513	982686	1.02655e+06	1.05142e+06	1.06831e+06	1.02699e+06
247	High	Master Protein	O70433	Four and a half LIM domains protein 2 OS=Mus musculus OX=10090 GN=Fhl2 PE=1 SV=1	0	FALSE	27.08	20	6	39	6	1	279	32.1	7.3	56.95	0	1.22238e+06	1.00121e+06	1.15183e+06	1.26615e+06	1.32241e+06	1.26472e+06	1.17097e+06	1.13481e+06	1.36226e+06	2.39678e+06	2.3709e+06	2.37073e+06	2.25002e+06	2.32191e+06	2.25682e+06
248	High	Master Protein	Q62425	Cytochrome c oxidase subunit NDUFA4 OS=Mus musculus OX=10090 GN=Ndufa4 PE=1 SV=2	0	FALSE	26.853	48	6	149	6	1	82	9.3	9.52	272.22	0	2.72499e+06	2.4973e+06	2.5321e+06	4.65755e+06	4.48489e+06	4.59806e+06	2.18852e+06	2.09687e+06	2.21418e+06	5.74415e+06	5.65596e+06	5.42403e+06	6.95397e+06	6.97682e+06	6.49527e+06
249	High	Master Protein	Q04447	Creatine kinase B-type OS=Mus musculus OX=10090 GN=Ckb PE=1 SV=1	0	FALSE	26.683	31	7	137	6	1	381	42.7	5.67	97.29	0	1.17826e+06	1.18681e+06	1.16624e+06	1.49749e+06	1.43747e+06	1.48753e+06	1.85177e+06	1.58699e+06	1.73183e+06	1.29999e+06	1.25669e+06	1.25223e+06	1.08648e+06	1.12129e+06	977269
250	High	Master Protein	Q7TMF3	NADH dehydrogenase [ubiquinone] 1 alpha subcomplex subunit 12 OS=Mus musculus OX=10090 GN=Ndufa12 PE=1 SV=2	0	FALSE	26.682	44	5	44	5	1	145	17.1	9.36	101.12	0	464065	487709	407076	1.06357e+06	947460	957941	890241	907884	890903	1.80618e+06	1.69667e+06	1.78498e+06	1.90366e+06	1.98556e+06	1.97185e+06	Acetyl [N-Term]
251	High	Master Protein	P56392	Cytochrome c oxidase subunit 7A1, mitochondrial OS=Mus musculus OX=10090 GN=Cox7a1 PE=1 SV=1	0	FALSE	26.67	31	3	201	3	1	80	9	9.79	439.82	0	8.2088e+06	8.15629e+06	8.3007e+06	9.22164e+06	9.35224e+06	9.72863e+06	5.8531e+06	6.76159e+06	6.1841e+06	6.70385e+06	6.73528e+06	7.0745e+06	9.07179e+06	8.56812e+06	8.0471e+06
252	High	Master Protein	P62983	Ubiquitin-40S ribosomal protein S27a OS=Mus musculus OX=10090 GN=Rps27a PE=1 SV=2	0	FALSE	26.617	23	4	121	4	1	156	17.9	9.64	277.29	0	5.84514e+06	5.94731e+06	6.05373e+06	5.47923e+06	5.70432e+06	5.68141e+06	2.41026e+06	2.60828e+06	2.57674e+06	2.72026e+06	2.71298e+06	2.72048e+06	4.09712e+06	4.17644e+06	4.15872e+06
253	High	Master Protein	Q9JLV1	BAG family molecular chaperone regulator 3 OS=Mus musculus OX=10090 GN=Bag3 PE=1 SV=2	0	FALSE	26.433	15	5	71	5	1	577	61.8	7.27	39.82	0	1.13569e+06	1.06255e+06	1.12242e+06	1.37314e+06	1.341e+06	1.33048e+06	1.51864e+06	1.55704e+06	1.90773e+06	1.28992e+06	1.29141e+06	1.21106e+06	1.03762e+06	1.03619e+06	1.09031e+06
254	High	Master Protein	Q60932	Voltage-dependent anion-selective channel protein 1 OS=Mus musculus OX=10090 GN=Vdac1 PE=1 SV=3	0	FALSE	26.307	21	4	23	4	1	296	32.3	8.43	43.75	0	460275	448067	474774	853228	840172	765592	939998	809755	965996	1.42463e+06	1.42055e+06	1.46015e+06	1.61582e+06	1.5917e+06	1.4903e+06
255	High	Master Protein	Q9JLZ3	Methylglutaconyl-CoA hydratase, mitochondrial OS=Mus musculus OX=10090 GN=Auh PE=1 SV=1	0	FALSE	25.938	15	4	27	4	1	314	33.4	9.51	36.15	0	788133	755556	789715	1.31647e+06	1.24129e+06	1.06457e+06	943094	1.21492e+06	1.13763e+06	1.98846e+06	1.71626e+06	1.65326e+06	1.56241e+06	1.60741e+06	1.44442e+06
256	High	Master Protein	C0HKE4	Histone H2A type 1-E OS=Mus musculus OX=10090 GN=Hist1h2ae PE=1 SV=1	0	FALSE	25.826	28	4	130	1	1	130	14.1	11.05	64.17	0	337227	287096	280891	246440	296647	371077	416838	363247	360588	1	1	1	1	1	1
257	High	Master Protein	Q9CQJ8	NADH dehydrogenase [ubiquinone] 1 beta subcomplex subunit 9 OS=Mus musculus OX=10090 GN=Ndufb9 PE=1 SV=3	0	FALSE	24.733	31	3	83	3	1	179	22	7.8	90.14	0	990844	956222	825963	1.50037e+06	713853	790570	849101	730440	995422	2.55081e+06	2.54606e+06	2.66868e+06	1.99472e+06	2.06745e+06	1.89047e+06
258	High	Master Protein	Q8R1I1	Cytochrome b-c1 complex subunit 9 OS=Mus musculus OX=10090 GN=Uqcr10 PE=1 SV=1	0	FALSE	24.672	38	2	56	2	1	64	7.4	9.19	102.22	0	1.24979e+06	1.30742e+06	1.22794e+06	2.02632e+06	2.06959e+06	1.90606e+06	568142	668311	717034	2.73863e+06	2.7153e+06	2.53095e+06	3.23261e+06	3.12419e+06	3.18159e+06
259	High	Master Protein	P46656	Adrenodoxin, mitochondrial OS=Mus musculus OX=10090 GN=Fdx1 PE=1 SV=1	0	FALSE	24.349	20	3	80	3	1	188	20.1	5.62	60.28	0	911562	1.00477e+06	909170	927899	762819	894193	672525	678779	706177	471787	475344	470720	506518	523997	555368
260	High	Master Protein	Q8CHT0	Delta-1-pyrroline-5-carboxylate dehydrogenase, mitochondrial OS=Mus musculus OX=10090 GN=Aldh4a1 PE=1 SV=3	0	FALSE	23.99	14	6	42	6	1	562	61.8	8.24	50.31	0	763935	806244	810382	1.03564e+06	986256	996812	654730	427626	574295	1.40591e+06	1.30393e+06	1.31892e+06	1.26091e+06	1.25756e+06	1.32779e+06
261	High	Master Protein	Q60864	Stress-induced-phosphoprotein 1 OS=Mus musculus OX=10090 GN=Stip1 PE=1 SV=1	0	FALSE	23.552	15	7	36	7	1	543	62.5	6.8	14.16	0	897422	905207	922660	955888	1.05151e+06	1.01148e+06	1.28717e+06	1.17072e+06	1.18762e+06	1.09977e+06	1.17268e+06	1.04578e+06	1.09211e+06	1.08313e+06	1.09464e+06	Acetyl [N-Term]
262	High	Master Protein	Q99PT1	Rho GDP-dissociation inhibitor 1 OS=Mus musculus OX=10090 GN=Arhgdia PE=1 SV=3	0	FALSE	23.354	23	3	75	3	1	204	23.4	5.2	112.73	0	874886	927491	978428	1.1553e+06	1.21241e+06	1.17698e+06	1.19958e+06	1.07326e+06	1.27485e+06	1.32986e+06	1.37414e+06	1.30425e+06	1.2663e+06	1.25383e+06	1.23704e+06
263	High	Master Protein	Q60994	Adiponectin OS=Mus musculus OX=10090 GN=Adipoq PE=1 SV=2	0	FALSE	23.32	20	4	78	4	1	247	26.8	5.57	81.9	0	1.70351e+06	1.76853e+06	1.86724e+06	1.88168e+06	1.85601e+06	1.75862e+06	1.30276e+06	1.22275e+06	1.27065e+06	1.66242e+06	1.5912e+06	1.58837e+06	1.38521e+06	1.38727e+06	1.48408e+06
264	High	Master Protein	Q9WTR5	Cadherin-13 OS=Mus musculus OX=10090 GN=Cdh13 PE=1 SV=2	0	FALSE	23.291	8	4	51	4	1	714	78.1	5.12	107.54	0	748561	690236	774876	1.0251e+06	1.07757e+06	1.02638e+06	1.45613e+06	1.41253e+06	1.43232e+06	977671	1.00127e+06	949955	1.01625e+06	951846	853885
265	High	Master Protein	Q9CQ69	Cytochrome b-c1 complex subunit 8 OS=Mus musculus OX=10090 GN=Uqcrq PE=1 SV=3	0	FALSE	23.183	27	3	30	3	1	82	9.8	10.26	57.11	0	480214	560367	478427	825055	739840	834107	558249	554408	526099	839915	829399	841621	934603	1.00232e+06	956326
266	High	Master Protein	P45591	Cofilin-2 OS=Mus musculus OX=10090 GN=Cfl2 PE=1 SV=1	0	FALSE	23.029	36	5	73	3	1	166	18.7	7.88	78.94	2	1.43322e+06	1.52121e+06	1.45008e+06	1.6171e+06	1.53024e+06	1.5848e+06	1.25467e+06	1.16253e+06	1.07343e+06	2.27185e+06	2.23947e+06	2.24364e+06	2.06591e+06	2.04761e+06	2.00449e+06
267	High	Master Protein	P16015	Carbonic anhydrase 3 OS=Mus musculus OX=10090 GN=Ca3 PE=1 SV=3	0	FALSE	22.847	17	4	26	4	1	260	29.3	7.37	27.58	0	1.69353e+06	1.78643e+06	1.66307e+06	796206	464549	1.04969e+06	801367	893597	937338	293487	308669	313203	179057	42812	167796
268	High	Master Protein	P85094	Isochorismatase domain-containing protein 2A OS=Mus musculus OX=10090 GN=Isoc2a PE=1 SV=1	0	FALSE	22.671	24	2	84	2	1	206	22.4	8.02	44.01	0	318279	327783	305081	531109	524273	475518	135059	272413	255273	1.22846e+06	1.33766e+06	1.25024e+06	940113	938080	936920
269	High	Master Protein	Q61838	Pregnancy zone protein OS=Mus musculus OX=10090 GN=Pzp PE=1 SV=3	0	FALSE	22.578	4	4	46	4	1	1495	165.7	6.68	51.62	0	820909	829216	840667	606021	569614	585383	491071	632373	618818	694838	713062	693135	862920	898848	941122
270	High	Master Protein	Q9D1X0	Nucleolar protein 3 OS=Mus musculus OX=10090 GN=Nol3 PE=1 SV=1	0	FALSE	21.979	16	2	29	2	1	220	24.6	4.07	43.48	0	481083	495258	484249	522683	507524	486216	939493	848031	968551	586178	608810	647594	462853	517363	509198
271	High	Master Protein	O35143	ATPase inhibitor, mitochondrial OS=Mus musculus OX=10090 GN=ATP5IF1 PE=1 SV=2	0	FALSE	21.691	19	5	92	5	1	106	12.2	9.64	142.82	0	1.43959e+06	1.45615e+06	1.58721e+06	1.67759e+06	1.59091e+06	1.51709e+06	3.06053e+06	3.15736e+06	3.19404e+06	1.09631e+06	1.05784e+06	1.09343e+06	1.07705e+06	1.08457e+06	1.09916e+06
272	High	Master Protein	Q99PR8	Heat shock protein beta-2 OS=Mus musculus OX=10090 GN=Hspb2 PE=1 SV=2	0	FALSE	21.457	45	4	13	4	1	182	20.4	5.43	20.55	0	770364	854606	789605	806065	785551	887708	1.48242e+06	1.54707e+06	1.58589e+06	745698	813737	701359	796055	673489	676400
273	High	Master Protein	Q9DC69	NADH dehydrogenase [ubiquinone] 1 alpha subcomplex subunit 9, mitochondrial OS=Mus musculus OX=10090 GN=Ndufa9 PE=1 SV=2	0	FALSE	21.343	18	4	50	4	1	377	42.5	9.74	19.31	0	156378	253979	260022	202567	236890	214936	234874	241102	242422	858018	861464	846712	992268	969234	927513
274	High	Master Protein	Q9DC77	Small muscular protein OS=Mus musculus OX=10090 GN=Smpx PE=1 SV=2	0	FALSE	21.305	73	4	57	4	1	85	9.2	9.7	129.5	0	505345	553620	504683	470632	462557	495883	1.22147e+06	1.06334e+06	1.13162e+06	623321	609907	629900	590933	545432	534973
275	High	Master Protein	Q9DCB8	Iron-sulfur cluster assembly 2 homolog, mitochondrial OS=Mus musculus OX=10090 GN=Isca2 PE=1 SV=2	0	FALSE	20.474	29	3	26	3	1	154	16.7	5.6	53.6	0	792399	851165	824848	692434	719100	717585	1.67973e+06	1.60695e+06	1.68678e+06	1.16856e+06	1.13698e+06	1.1019e+06	830788	800704	839723
276	High	Master Protein	Q9CQZ6	NADH dehydrogenase [ubiquinone] 1 beta subcomplex subunit 3 OS=Mus musculus OX=10090 GN=Ndufb3 PE=1 SV=1	0	FALSE	20.466	18	3	54	3	1	104	11.7	9.04	90.77	0	624157	619538	657897	1.05061e+06	1.06894e+06	1.05894e+06	830228	796861	742935	1.95676e+06	1.83303e+06	1.77983e+06	1.76196e+06	1.82151e+06	1.73932e+06
277	High	Master Protein	P10853	Histone H2B type 1-F/J/L OS=Mus musculus OX=10090 GN=Hist1h2bf PE=1 SV=2	0	FALSE	19.983	33	4	71	4	1	126	13.9	10.32	40.1	0	851666	829515	922835	1.1198e+06	993598	1.12463e+06	1.66556e+06	1.43483e+06	1.43033e+06	2.03629e+06	2.13858e+06	2.06643e+06	1.48708e+06	1.57159e+06	1.55534e+06
278	High	Master Protein	Q19LI2	Alpha-1B-glycoprotein OS=Mus musculus OX=10090 GN=A1bg PE=1 SV=1	0	FALSE	19.98	6	3	15	3	1	512	56.5	6.79	21.82	0	1.60001e+06	2.40749e+06	2.08734e+06	2.26058e+06	1.71301e+06	1.57591e+06	2.02271e+06	2.11464e+06	2.12241e+06	40696.9	40102.3	51419.3	43904.1	56034.4	42513.8
279	High	Master Protein	P23953	Carboxylesterase 1C OS=Mus musculus OX=10090 GN=Ces1c PE=1 SV=4	0	FALSE	19.947	15	6	33	6	1	554	61	5.06	1.65	0	999344	951617	791002	725631	781750	780877	906489	896988	874241	608686	695676	626906	747093	651730	664255
280	High	Master Protein	Q3ULD5	Methylcrotonoyl-CoA carboxylase beta chain, mitochondrial OS=Mus musculus OX=10090 GN=Mccc2 PE=1 SV=1	0	FALSE	19.859	7	3	15	3	1	563	61.3	8	34.15	0	137136	117274	132669	191570	162549	203175	203646	117225	183638	1.01373e+06	994725	975037	881799	838229	943550
281	High	Master Protein	Q9DC70	NADH dehydrogenase [ubiquinone] iron-sulfur protein 7, mitochondrial OS=Mus musculus OX=10090 GN=Ndufs7 PE=1 SV=1	0	FALSE	19.824	14	3	31	3	1	224	24.7	9.92	75.11	0	213811	355078	199296	725520	714935	718448	406258	601563	491073	1.73502e+06	1.72381e+06	1.7359e+06	2.25337e+06	2.24439e+06	2.149e+06
282	High	Master Protein	O35381	Acidic leucine-rich nuclear phosphoprotein 32 family member A OS=Mus musculus OX=10090 GN=Anp32a PE=1 SV=1	0	FALSE	19.758	19	4	32	4	1	247	28.5	4.07	41.24	0	1.05248e+06	1.03523e+06	1.07702e+06	881439	1.0004e+06	1.09433e+06	789558	730168	726136	1.06912e+06	960106	1.04646e+06	1.03811e+06	1.06642e+06	1.0362e+06
283	High	Master Protein	Q3THE2	Myosin regulatory light chain 12B OS=Mus musculus OX=10090 GN=Myl12b PE=1 SV=2	0	FALSE	19.346	28	4	23	4	1	172	19.8	4.84	27.21	0	695308	697116	728229	708457	703173	675001	861748	739111	883727	578253	695864	594237	856530	763283	815296
284	High	Master Protein	Q9CRB9	MICOS complex subunit Mic19 OS=Mus musculus OX=10090 GN=Chchd3 PE=1 SV=1	0	FALSE	19.331	15	4	23	4	1	227	26.3	8.37	33.34	0	348998	392301	371632	488787	464893	410245	476858	490820	460143	872653	817268	914017	764452	769099	754180
285	High	Master Protein	P47757	F-actin-capping protein subunit beta OS=Mus musculus OX=10090 GN=Capzb PE=1 SV=3	0	FALSE	19.248	16	3	27	3	1	277	31.3	5.74	42.19	0	439656	437575	387694	725913	729833	763185	484538	471180	491804	1.11136e+06	1.16573e+06	1.13752e+06	996375	1.00096e+06	962103
286	High	Master Protein	P40630	Transcription factor A, mitochondrial OS=Mus musculus OX=10090 GN=Tfam PE=1 SV=2	0	FALSE	19.212	21	4	18	4	1	243	28	9.69	11.94	0	967622	857665	923489	948211	940951	1.07616e+06	1.46009e+06	1.2495e+06	1.57794e+06	1.40625e+06	1.38864e+06	1.38166e+06	1.20909e+06	1.18793e+06	1.28562e+06
287	High	Master Protein	Q9D1L0	Coiled-coil-helix-coiled-coil-helix domain-containing protein 2 OS=Mus musculus OX=10090 GN=Chchd2 PE=2 SV=1	0	FALSE	19.192	22	2	61	2	1	153	15.7	9.66	197.48	0	1.04646e+06	1.00649e+06	1.03154e+06	1010748	985848	970599	934978	959347	994479	964685	998082	986773	1.01613e+06	1.10457e+06	1.04867e+06
288	High	Master Protein	P10639	Thioredoxin OS=Mus musculus OX=10090 GN=Txn PE=1 SV=3	0	FALSE	19.037	31	4	69	4	1	105	11.7	4.92	141.86	0	3.13726e+06	3.09577e+06	3.29531e+06	2.71729e+06	2.7271e+06	2.69276e+06	2.11752e+06	2.48833e+06	2.07577e+06	1.37297e+06	1.35955e+06	1.27668e+06	1.8749e+06	1.7727e+06	1.82545e+06
289	High	Master Protein	Q9DA03	Complex III assembly factor LYRM7 OS=Mus musculus OX=10090 GN=Lyrm7 PE=3 SV=2	0	FALSE	18.74	28	2	7	2	1	104	12	9.45	10.69	0	454399	427985	457869	372449	443400	410458	781162	770743	840032	393375	366406	346143	294059	324190	347481
290	High	Master Protein	Q62446	Peptidyl-prolyl cis-trans isomerase FKBP3 OS=Mus musculus OX=10090 GN=Fkbp3 PE=1 SV=2	0	FALSE	18.649	20	4	47	4	1	224	25.1	9.28	36.66	0	1.04857e+06	1.14334e+06	1.04624e+06	1.16201e+06	1.15438e+06	1.08679e+06	1.25174e+06	838581	737282	1.23925e+06	1.16184e+06	1.18245e+06	1.14616e+06	1.15454e+06	1.12621e+06
291	High	Master Protein	O35855	Branched-chain-amino-acid aminotransferase, mitochondrial OS=Mus musculus OX=10090 GN=Bcat2 PE=1 SV=2	0	FALSE	18.648	8	3	30	3	1	393	44.1	8.29	50.4	0	516916	542531	535853	823111	924039	829948	440926	448458	438848	794782	778735	756961	832820	737246	811022
292	High	Master Protein	P18242	Cathepsin D OS=Mus musculus OX=10090 GN=Ctsd PE=1 SV=1	0	FALSE	18.64	16	4	99	4	1	410	44.9	7.15	71	0	1.04977e+06	988184	930645	1.91263e+06	1.96968e+06	1.87386e+06	1.39509e+06	1.29328e+06	1.28177e+06	1.64649e+06	1.6566e+06	1.7118e+06	1.61855e+06	1.77094e+06	1.71291e+06
293	High	Master Protein	O08677	Kininogen-1 OS=Mus musculus OX=10090 GN=Kng1 PE=1 SV=1	0	FALSE	18.561	6	5	76	5	1	661	73.1	6.54	46.87	0	1.17164e+06	1.25644e+06	1.32188e+06	837231	829499	825621	846959	1.15438e+06	1.16795e+06	979342	817160	894779	979251	1.04774e+06	1.06914e+06
294	High	Master Protein	Q8C0M9	Isoaspartyl peptidase/L-asparaginase OS=Mus musculus OX=10090 GN=Asrgl1 PE=1 SV=1	0	FALSE	18.535	12	3	22	3	1	326	33.9	7.65	28.5	0	532000	556403	570708	625432	585162	530913	730771	588727	517642	529448	563662	560765	524658	573539	517330
295	High	Master Protein	P43023	Cytochrome c oxidase subunit 6A2, mitochondrial OS=Mus musculus OX=10090 GN=Cox6a2 PE=1 SV=2	0	FALSE	18.238	42	2	155	2	1	97	10.7	9.07	72.05	0	1.55351e+06	1.50165e+06	1.49287e+06	2.94856e+06	3.14261e+06	2.85019e+06	4.92989e+06	5.19623e+06	5.30075e+06	2.91855e+06	2.50159e+06	2.65166e+06	2.50976e+06	2.50414e+06	2.66387e+06
296	High	Master Protein	P01644	Ig kappa chain V-V region HP R16.7 OS=Mus musculus OX=10090 PE=1 SV=1	0	FALSE	18.227	44	3	19	2	1	108	11.9	7.97	32.78	1	734176	1.04263e+06	664753	1.58363e+06	1.47466e+06	1.92529e+06	2.49332e+06	2.35621e+06	2.4394e+06	294421	255179	275639	295511	233169	214544
297	High	Master Protein	P62806	Histone H4 OS=Mus musculus OX=10090 GN=Hist1h4a PE=1 SV=2	0	FALSE	18.1	29	3	45	3	1	103	11.4	11.36	115.56	0	910434	961844	970848	972021	986167	988231	917866	777679	793207	1.51996e+06	1.65003e+06	1.58075e+06	1.16802e+06	1.2624e+06	1.17206e+06
298	High	Master Protein	O88569	Heterogeneous nuclear ribonucleoproteins A2/B1 OS=Mus musculus OX=10090 GN=Hnrnpa2b1 PE=1 SV=2	0	FALSE	17.911	12	4	34	4	1	353	37.4	8.95	21.48	0	182398	161687	181884	177881	275402	272137	186881	141018	148950	775563	689933	771858	794957	794648	850383
299	High	Master Protein	P63158	High mobility group protein B1 OS=Mus musculus OX=10090 GN=Hmgb1 PE=1 SV=2	0	FALSE	17.56	17	3	75	3	1	215	24.9	5.74	115.94	0	1.21665e+06	1.22527e+06	1.23703e+06	1.36959e+06	1.44835e+06	1.37818e+06	1.98951e+06	2.00948e+06	2.07748e+06	1.71884e+06	1.739e+06	1.80485e+06	1.40729e+06	1.40631e+06	1.46841e+06
300	High	Master Protein	P14211	Calreticulin OS=Mus musculus OX=10090 GN=Calr PE=1 SV=1	0	FALSE	17.555	17	4	32	4	1	416	48	4.49	8.73	0	659006	634798	682625	664692	716158	652562	628090	793881	823942	753168	673104	719597	949222	871347	843548
301	High	Master Protein	Q9D0M3	Cytochrome c1, heme protein, mitochondrial OS=Mus musculus OX=10090 GN=Cyc1 PE=1 SV=1	0	FALSE	17.535	27	4	48	4	1	325	35.3	9.16	28.78	0	614934	403325	563469	378485	801720	791400	533386	566741	620819	1.07866e+06	1.06761e+06	1.07731e+06	1.02596e+06	1.04058e+06	1.07244e+06
302	High	Master Protein	Q9CYR0	Single-stranded DNA-binding protein, mitochondrial OS=Mus musculus OX=10090 GN=Ssbp1 PE=1 SV=1	0	FALSE	17.356	23	3	36	3	1	152	17.3	9.92	36.34	0	754341	703267	646401	728977	729707	652029	738257	849629	720273	345497	335904	306505	372950	367954	343326
303	High	Master Protein	P24472	Glutathione S-transferase A4 OS=Mus musculus OX=10090 GN=Gsta4 PE=1 SV=3	0	FALSE	17.348	19	3	61	2	1	222	25.5	7.39	35.12	0	256026	231789	258721	313271	354779	381083	223673	162544	219625	521445	568928	509888	367469	464610	350056
304	High	Master Protein	Q64105	Sepiapterin reductase OS=Mus musculus OX=10090 GN=Spr PE=1 SV=1	0	FALSE	16.831	18	3	5	3	1	261	27.9	5.74	9.07	0	466326	455704	420017	426894	418789	426960	384682	487444	510308	817804	804379	907615	721583	683867	696631
305	High	Master Protein	Q9D0M5	Dynein light chain 2, cytoplasmic OS=Mus musculus OX=10090 GN=Dynll2 PE=1 SV=1	0	FALSE	16.787	39	3	9	3	1	89	10.3	7.37	11.84	0	727285	852832	741468	821894	781193	801245	614738	701341	725484	977654	994821	990422	909600	875690	820157
306	High	Master Protein	Q9D6J5	NADH dehydrogenase [ubiquinone] 1 beta subcomplex subunit 8, mitochondrial OS=Mus musculus OX=10090 GN=Ndufb8 PE=1 SV=1	0	FALSE	16.748	32	4	25	4	1	186	21.9	6.64	23.98	0	629679	678322	643057	1.01256e+06	996330	952172	1.72725e+06	1.6028e+06	1.69936e+06	1.4239e+06	1.42222e+06	1.41639e+06	1.55174e+06	1.49267e+06	1.46691e+06
307	High	Master Protein	P97493	Thioredoxin, mitochondrial OS=Mus musculus OX=10090 GN=Txn2 PE=1 SV=1	0	FALSE	16.301	25	3	51	3	1	166	18.2	7.9	21.47	0	827475	909542	880073	807622	883075	808459	793391	951900	906376	392658	428974	455642	584381	616913	545134
308	High	Master Protein	P56135	ATP synthase subunit f, mitochondrial OS=Mus musculus OX=10090 GN=Atp5mf PE=1 SV=3	0	FALSE	16.242	33	3	118	3	1	88	10.3	9.95	257.66	0	1.10806e+06	1.17861e+06	1.09373e+06	2.05859e+06	2.09861e+06	2.1123e+06	1.62973e+06	1.6498e+06	1.75395e+06	4.72459e+06	4.84049e+06	4.7278e+06	4.81756e+06	5.04487e+06	4.67798e+06
309	High	Master Protein	Q9WTP6	Adenylate kinase 2, mitochondrial OS=Mus musculus OX=10090 GN=Ak2 PE=1 SV=5	0	FALSE	16.161	15	3	30	3	1	239	26.5	7.39	36.55	0	640680	698503	649616	718074	712738	665544	516221	542427	502970	1.25408e+06	1.3334e+06	1.37688e+06	944510	1.09154e+06	1.04105e+06
310	High	Master Protein	Q8CEI1	BolA-like protein 3 OS=Mus musculus OX=10090 GN=Bola3 PE=1 SV=1	0	FALSE	16.018	27	3	43	3	1	110	12.2	8.97	21.51	0	1.2135e+06	1.04877e+06	1.14975e+06	1.15284e+06	1.01592e+06	982646	892170	1.00743e+06	991672	575220	611718	628626	624498	524883	536691
311	High	Master Protein	P70670	Nascent polypeptide-associated complex subunit alpha, muscle-specific form OS=Mus musculus OX=10090 GN=Naca PE=1 SV=2	0	FALSE	15.976	5	5	45	5	1	2187	220.4	9.35	5.53	0	509979	508940	506722	732851	655402	630301	450229	451002	535039	792092	825180	807109	655937	704280	731623
312	High	Master Protein	A2AMM0	Caveolae-associated protein 4 OS=Mus musculus OX=10090 GN=Cavin4 PE=1 SV=1	0	FALSE	15.896	12	3	33	3	1	362	41	8.65	59.95	0	546620	549618	544096	794192	783069	779063	410214	424028	438210	798303	797175	807414	925914	905740	917990
313	High	Master Protein	Q80Y14	Glutaredoxin-related protein 5, mitochondrial OS=Mus musculus OX=10090 GN=Glrx5 PE=1 SV=2	0	FALSE	15.353	17	2	65	2	1	152	16.3	6.55	62.63	0	892271	837137	821435	914796	811506	882389	521304	583064	533325	839225	867381	874413	823770	828088	829945
314	High	Master Protein	P50171	Estradiol 17-beta-dehydrogenase 8 OS=Mus musculus OX=10090 GN=Hsd17b8 PE=1 SV=2	0	FALSE	15.307	15	3	23	3	1	259	26.6	6.54	27.94	0	213824	235412	225802	341217	318594	324145	269774	343847	285763	898197	866326	763920	694405	618027	647294
315	High	Master Protein	P62960	Nuclease-sensitive element-binding protein 1 OS=Mus musculus OX=10090 GN=Ybx1 PE=1 SV=3	0	FALSE	15.282	20	3	31	3	1	322	35.7	9.88	12.65	0	783002	716262	885926	802217	815925	781280	583128	1.0066e+06	473416	775310	610725	591634	772233	819830	743654
316	High	Master Protein	Q9QUI0	Transforming protein RhoA OS=Mus musculus OX=10090 GN=Rhoa PE=1 SV=1	0	FALSE	15.272	23	3	14	3	1	193	21.8	6.1	18.74	0	30186.1	22497	31835.1	60523	67345.4	62404.6	76844.5	98308.1	101807	635030	628486	698523	677414	626434	627191
317	High	Master Protein	P30115	Glutathione S-transferase A3 OS=Mus musculus OX=10090 GN=Gsta3 PE=1 SV=2	0	FALSE	15.252	21	4	27	3	1	221	25.3	8.73	10.71	1	690520	717076	770299	341894	305371	367672	669642	691515	633411	731928	679221	689651	334938	352195	326744
318	High	Master Protein	Q8BG05	Heterogeneous nuclear ribonucleoprotein A3 OS=Mus musculus OX=10090 GN=Hnrnpa3 PE=1 SV=1	0	FALSE	15.187	13	3	15	3	1	379	39.6	9.01	14.01	0	227203	313936	221452	533795	580046	577380	452285	529777	465128	424488	420648	359305	655263	593881	618534
319	High	Master Protein	O70400	PDZ and LIM domain protein 1 OS=Mus musculus OX=10090 GN=Pdlim1 PE=1 SV=4	0	FALSE	14.982	10	2	28	2	1	327	35.8	6.84	40.13	0	242748	250036	282319	321079	312391	288862	938123	919095	933828	441330	389049	405771	325345	343197	337815
320	High	Master Protein	O35943	Frataxin, mitochondrial OS=Mus musculus OX=10090 GN=Fxn PE=1 SV=1	0	FALSE	14.98	11	2	32	2	1	207	22.9	8.02	74.67	0	731085	728974	747955	635350	698061	685052	331084	810164	345369	850509	814377	798786	768619	695589	809419
321	High	Master Protein	P11352	Glutathione peroxidase 1 OS=Mus musculus OX=10090 GN=Gpx1 PE=1 SV=2	0	FALSE	14.688	23	2	21	2	1	201	22.3	7.21	42.94	0	923949	1.05972e+06	995266	778280	901244	1.04407e+06	1.2052e+06	1.10531e+06	1.339e+06	449086	358285	339144	406991	382738	339165
322	High	Master Protein	P68037	Ubiquitin-conjugating enzyme E2 L3 OS=Mus musculus OX=10090 GN=Ube2l3 PE=1 SV=1	0	FALSE	14.621	31	2	53	2	1	154	17.9	8.51	15.18	0	362818	355716	350912	368719	398781	370333	248852	166304	252238	273081	278567	295195	410906	418363	433656
323	High	Master Protein	P56379	ATP synthase subunit ATP5MPL, mitochondrial OS=Mus musculus OX=10090 GN=Atp5mpl PE=1 SV=1	0	FALSE	14.552	34	2	64	2	1	58	6.7	9.99	101.69	0	1.02089e+06	737398	1.33171e+06	1.38189e+06	1.295e+06	1.42482e+06	1.28695e+06	1.09729e+06	1.17603e+06	1.81003e+06	1.87539e+06	1.71154e+06	1.5925e+06	1.44722e+06	1.44648e+06
324	High	Master Protein	Q8QZS1	3-hydroxyisobutyryl-CoA hydrolase, mitochondrial OS=Mus musculus OX=10090 GN=Hibch PE=1 SV=1	0	FALSE	14.338	9	2	41	2	1	385	43	8.06	0	0	172349	184482	183756	294563	292817	297124	91025.4	180268	182410	309966	309199	343258	367779	382945	388954
325	High	Master Protein	Q91WS0	CDGSH iron-sulfur domain-containing protein 1 OS=Mus musculus OX=10090 GN=Cisd1 PE=1 SV=1	0	FALSE	14.282	34	3	8	3	1	108	12.1	9.06	9.24	0	622943	602249	585609	839647	799974	842408	396227	617016	408747	950729	986555	1.07248e+06	1.36727e+06	1.30587e+06	1.32039e+06
326	High	Master Protein	Q9CZX8	40S ribosomal protein S19 OS=Mus musculus OX=10090 GN=Rps19 PE=1 SV=3	0	FALSE	14.212	27	4	20	4	1	145	16.1	10.4	29.52	0	659187	592142	399782	718908	637181	603820	922545	893695	873470	723781	865766	728107	648350	601499	678925
327	High	Master Protein	Q9WUZ7	SH3 domain-binding glutamic acid-rich protein OS=Mus musculus OX=10090 GN=Sh3bgr PE=1 SV=1	0	FALSE	14.144	14	2	46	2	1	214	23.1	4.07	5.81	0	493275	524689	574629	599723	591028	577906	252804	497190	375950	436659	485187	433667	576055	556682	561199
328	High	Master Protein	P57776	Elongation factor 1-delta OS=Mus musculus OX=10090 GN=Eef1d PE=1 SV=3	0	FALSE	14.131	9	2	18	2	1	281	31.3	5.02	34.68	0	615096	750449	535989	646972	621979	637681	539382	612366	524009	732797	772381	788773	779563	826479	802730
329	High	Master Protein	Q9DCZ1	GMP reductase 1 OS=Mus musculus OX=10090 GN=Gmpr PE=1 SV=1	0	FALSE	14.11	14	5	41	5	1	345	37.5	7.09	1.61	0	411654	415047	421885	513059	490780	458583	466320	473563	532494	566890	573829	616156	647492	576578	623152
330	High	Master Protein	P18760	Cofilin-1 OS=Mus musculus OX=10090 GN=Cfl1 PE=1 SV=3	0	FALSE	13.918	19	3	30	1	1	166	18.5	8.09	56.81	0	398800	386594	402636	380623	322091	342341	488732	557725	519115	481548	580814	527016	512520	586504	579398
331	High	Master Protein	P31001	Desmin OS=Mus musculus OX=10090 GN=Des PE=1 SV=3	0	FALSE	13.651	8	3	27	2	1	469	53.5	5.27	3.45	0	312004	342501	349701	664325	662023	566208	502927	580545	560081	762689	738383	741782	521573	512244	486719
332	High	Master Protein	O08997	Copper transport protein ATOX1 OS=Mus musculus OX=10090 GN=Atox1 PE=1 SV=1	0	FALSE	13.626	59	3	22	3	1	68	7.3	6.51	27.91	0	1.10817e+06	1.07737e+06	1.01201e+06	832483	874103	854407	528231	491634	452408	794282	652303	657160	789611	753770	791026
333	High	Master Protein	O08553	Dihydropyrimidinase-related protein 2 OS=Mus musculus OX=10090 GN=Dpysl2 PE=1 SV=2	0	FALSE	13.516	9	3	19	3	1	572	62.2	6.38	13.85	0	571723	618598	459676	708962	686352	666087	764172	804529	722183	723976	529253	658647	568884	606507	592152
334	High	Master Protein	P62141	Serine/threonine-protein phosphatase PP1-beta catalytic subunit OS=Mus musculus OX=10090 GN=Ppp1cb PE=1 SV=3	0	FALSE	13.372	8	2	39	2	1	327	37.2	6.19	4.08	0	1.01954e+06	1.60452e+06	980130	1.22468e+06	1.44168e+06	365024	1.11691e+06	1.01658e+06	1.13537e+06	655027	646023	653822	403354	376023	633030
335	High	Master Protein	P01878	Ig alpha chain C region OS=Mus musculus OX=10090 PE=1 SV=1	0	FALSE	12.905	14	2	15	2	1	344	36.9	5.06	38.01	0	469705	464920	485595	623951	600098	588302	526621	623988	546173	247720	242033	212583	235859	224844	229903
336	High	Master Protein	Q78J03	Methionine-R-sulfoxide reductase B2, mitochondrial OS=Mus musculus OX=10090 GN=Msrb2 PE=1 SV=1	0	FALSE	12.609	17	3	57	3	1	175	19.1	9.06	40.94	0	786597	792482	855263	842060	843329	966737	1.09839e+06	1.14405e+06	1.24618e+06	806541	793571	791985	742924	732481	805950
337	High	Master Protein	P26443	Glutamate dehydrogenase 1, mitochondrial OS=Mus musculus OX=10090 GN=Glud1 PE=1 SV=1	0	FALSE	12.497	5	3	16	3	1	558	61.3	8	7.54	0	528643	464930	478129	771492	710546	704411	303429	159070	418200	736389	721615	759268	749146	708440	744528
338	High	Master Protein	P56375	Acylphosphatase-2 OS=Mus musculus OX=10090 GN=Acyp2 PE=1 SV=2	0	FALSE	12.47	28	3	27	3	1	106	11.9	9.26	50.32	0	1.09252e+06	1.15025e+06	1.02922e+06	852580	840899	916261	1.09845e+06	1.08964e+06	944886	180296	161096	237121	319729	295112	282538
339	High	Master Protein	P48771	Cytochrome c oxidase subunit 7A2, mitochondrial OS=Mus musculus OX=10090 GN=Cox7a2 PE=1 SV=2	0	FALSE	12.213	28	2	50	2	1	83	9.3	10.27	68.08	0	1.32458e+06	1.20677e+06	1.229e+06	1.29733e+06	1.30387e+06	1.35104e+06	1.00202e+06	915966	889503	905284	803428	812643	1.09198e+06	1.00918e+06	1.12182e+06
340	High	Master Protein	Q8K370	Acyl-CoA dehydrogenase family member 10 OS=Mus musculus OX=10090 GN=Acad10 PE=1 SV=1	0	FALSE	12.027	4	3	7	3	1	1069	118.9	8.24	1.81	0	227079	175463	193903	411937	414263	386059	217931	165026	189500	526738	515260	505083	483366	484227	468393
341	High	Master Protein	P06330	Ig heavy chain V region AC38 205.12 OS=Mus musculus OX=10090 PE=1 SV=1	0	FALSE	11.867	22	2	32	2	1	118	12.9	7.11	14.35	0	262340	247198	231561	322219	357326	356345	881650	933537	998775	245492	221761	248218	299736	343651	282706
342	High	Master Protein	P97478	5-demethoxyubiquinone hydroxylase, mitochondrial OS=Mus musculus OX=10090 GN=Coq7 PE=1 SV=3	0	FALSE	11.729	13	2	12	2	1	217	24	7.17	10.18	0	340404	341799	318290	412940	411929	392407	355432	288033	319749	804916	875198	756493	802848	678395	731547
343	High	Master Protein	P68040	Receptor of activated protein C kinase 1 OS=Mus musculus OX=10090 GN=Rack1 PE=1 SV=3	0	FALSE	11.671	8	2	11	2	1	317	35.1	7.69	15.16	0	376722	442417	376068	577398	507457	588152	352849	115372	92040.9	437005	414163	407635	548655	602688	582391
344	High	Master Protein	Q921G7	Electron transfer flavoprotein-ubiquinone oxidoreductase, mitochondrial OS=Mus musculus OX=10090 GN=Etfdh PE=1 SV=1	0	FALSE	11.563	6	3	17	3	1	616	68	7.58	18.48	0	242601	217960	210667	365701	337552	356758	408824	413522	432931	588445	586842	581915	633393	609219	588303
345	High	Master Protein	P62908	40S ribosomal protein S3 OS=Mus musculus OX=10090 GN=Rps3 PE=1 SV=1	0	FALSE	11.409	16	3	25	3	1	243	26.7	9.66	17.59	0	409129	394990	432118	649117	668269	670824	437691	422041	323216	775019	747713	741704	851423	811334	782784
346	High	Master Protein	P10922	Histone H1.0 OS=Mus musculus OX=10090 GN=H1f0 PE=2 SV=4	0	FALSE	11.319	12	2	10	2	1	194	20.8	10.9	12.37	0	518452	539348	493485	886349	863492	866088	156443	119042	127277	680082	598268	608982	525492	505009	524275
347	High	Master Protein	Q05816	Fatty acid-binding protein 5 OS=Mus musculus OX=10090 GN=Fabp5 PE=1 SV=3	0	FALSE	11.198	22	3	12	3	1	135	15.1	6.54	10.26	0	605743	614890	647234	561849	496105	567799	460079	415226	560039	425106	372346	410881	553050	560148	553925
348	High	Master Protein	Q9D0S9	Histidine triad nucleotide-binding protein 2, mitochondrial OS=Mus musculus OX=10090 GN=Hint2 PE=1 SV=1	0	FALSE	10.932	20	2	54	2	1	163	17.3	9.82	25.25	0	437432	469483	481357	620041	584152	585853	635457	756877	678091	867838	876904	789263	831000	796313	783479
349	High	Master Protein	P61979	Heterogeneous nuclear ribonucleoprotein K OS=Mus musculus OX=10090 GN=Hnrnpk PE=1 SV=1	0	FALSE	10.742	6	2	5	2	1	463	50.9	5.54	3.83	0	120388	112901	133288	179136	156076	158232	149161	170846	165769	346641	320150	331210	306127	306078	316790
350	High	Master Protein	P23242	Gap junction alpha-1 protein OS=Mus musculus OX=10090 GN=Gja1 PE=1 SV=2	0	FALSE	10.638	8	2	9	2	1	382	43	8.76	4.06	0	207400	160616	144548	244342	250827	229907	161241	265722	243568	372621	321453	314405	506578	530217	566211
351	High	Master Protein	Q9Z2Y8	Pyridoxal phosphate homeostasis protein OS=Mus musculus OX=10090 GN=Plpbp PE=1 SV=1	0	FALSE	10.602	11	2	9	2	1	274	30	8.27	11.74	0	97972.8	95806.8	153160	180134	160591	211153	120891	166498	137303	380760	394702	427126	348253	350918	403685
352	High	Master Protein	O08600	Endonuclease G, mitochondrial OS=Mus musculus OX=10090 GN=Endog PE=1 SV=1	0	FALSE	10.511	11	3	10	3	1	294	32.2	9.54	8.65	0	258826	246737	235808	267188	271524	252798	459413	440514	514114	373480	356147	514392	481916	314584	450787
353	High	Master Protein	P61205	ADP-ribosylation factor 3 OS=Mus musculus OX=10090 GN=Arf3 PE=2 SV=2	0	FALSE	10.317	18	2	15	2	1	181	20.6	7.43	10.64	0	104194	99322.7	76809	166513	199388	169870	98199.5	121382	65653.6	612548	568877	644900	633134	674369	632108
354	High	Master Protein	P14131	40S ribosomal protein S16 OS=Mus musculus OX=10090 GN=Rps16 PE=1 SV=4	0	FALSE	10.266	14	2	6	2	1	146	16.4	10.21	9.93	0	286032	316361	284193	407737	414823	416188	194770	176860	320596	485628	412459	477908	546658	596699	551714
355	High	Master Protein	P62073	Mitochondrial import inner membrane translocase subunit Tim10 OS=Mus musculus OX=10090 GN=Timm10 PE=1 SV=1	0	FALSE	10.144	32	2	9	2	1	90	10.3	6.29	16.9	0	145555	175236	211352	222379	258947	259842	679603	629933	652981	396122	420276	375529	293217	285680	289134
356	High	Master Protein	P47934	Carnitine O-acetyltransferase OS=Mus musculus OX=10090 GN=Crat PE=1 SV=3	0	FALSE	9.929	5	3	7	3	1	626	70.8	8.44	5.94	0	275731	232046	252666	465282	478645	463057	279864	274410	295925	504558	496471	519928	613143	565027	507838
357	High	Master Protein	P29758	Ornithine aminotransferase, mitochondrial OS=Mus musculus OX=10090 GN=Oat PE=1 SV=1	0	FALSE	9.877	18	3	43	3	1	439	48.3	6.62	5.08	0	249013	266408	267039	298732	323849	284906	320034	84796.3	247798	459641	497333	479188	454424	487636	441677
358	High	Master Protein	Q60692	Proteasome subunit beta type-6 OS=Mus musculus OX=10090 GN=Psmb6 PE=1 SV=3	0	FALSE	9.83	9	2	20	2	1	238	25.4	5.11	33.79	0	386213	401264	351182	413323	356690	421754	307479	415623	334484	583919	558936	510035	533893	507539	509030
359	High	Master Protein	Q9DAK9	14 kDa phosphohistidine phosphatase OS=Mus musculus OX=10090 GN=Phpt1 PE=1 SV=1	0	FALSE	9.811	27	3	27	3	1	124	14	5.53	34.58	0	692932	827957	920217	616781	646389	711208	472369	814186	590259	179458	235215	206695	283295	286703	317923
360	High	Master Protein	Q61646	Haptoglobin OS=Mus musculus OX=10090 GN=Hp PE=1 SV=1	0	FALSE	9.716	8	2	7	2	1	347	38.7	6.29	5.02	0	272823	273721	266364	277377	285762	197938	284462	210444	238171	282218	217878	202694	400467	365913	377868
361	High	Master Protein	P63276	40S ribosomal protein S17 OS=Mus musculus OX=10090 GN=Rps17 PE=1 SV=2	0	FALSE	9.638	24	2	26	2	1	135	15.5	9.85	7.55	0	277273	317627	293956	413423	422166	439196	434595	434199	367906	424579	409620	435174	397694	441021	435857
362	High	Master Protein	Q8K386	Ras-related protein Rab-15 OS=Mus musculus OX=10090 GN=Rab15 PE=1 SV=1	0	FALSE	9.493	10	2	13	2	1	212	24.3	5.71	30.55	0	190370	202928	207220	274662	271719	271421	205628	278808	197448	821392	798563	752022	848432	928378	877312
363	High	Master Protein	Q9CQ92	Mitochondrial fission 1 protein OS=Mus musculus OX=10090 GN=Fis1 PE=1 SV=1	0	FALSE	9.376	13	2	69	2	1	152	17	8.53	19.75	0	150842	183965	164469	194658	184925	152985	75235.9	77772.6	90160.2	111053	113030	119736	167771	162983	161426	Acetyl [N-Term]
364	High	Master Protein	Q61207	Prosaposin OS=Mus musculus OX=10090 GN=Psap PE=1 SV=2	0	FALSE	8.947	8	3	17	3	1	557	61.4	5.19	3.28	0	563680	591425	559395	675379	692259	674411	270293	257310	243151	408854	427206	371914	459707	435008	445794
365	High	Master Protein	Q76MZ3	Serine/threonine-protein phosphatase 2A 65 kDa regulatory subunit A alpha isoform OS=Mus musculus OX=10090 GN=Ppp2r1a PE=1 SV=3	0	FALSE	8.793	6	2	6	2	1	589	65.3	5.11	0	0	98263.6	94197	88135.8	171243	166109	169901	115697	99544.8	77069.9	274635	286499	244425	284691	299345	311855
366	High	Master Protein	P17665	Cytochrome c oxidase subunit 7C, mitochondrial OS=Mus musculus OX=10090 GN=Cox7c PE=1 SV=1	0	FALSE	8.756	29	2	113	2	1	63	7.3	11	160.47	0	2.2288e+06	2.18758e+06	2.10974e+06	2.4438e+06	2.31459e+06	2.47415e+06	2.25975e+06	2.21739e+06	2.05066e+06	2.0699e+06	1.94072e+06	1.91495e+06	2.80899e+06	2.75872e+06	2.63635e+06
367	High	Master Protein	Q9CZ30	Obg-like ATPase 1 OS=Mus musculus OX=10090 GN=Ola1 PE=1 SV=1	0	FALSE	8.552	6	2	15	2	1	396	44.7	7.81	1.69	0	36137	34755.5	30686.1	81582.1	79655.4	87135.1	59254.8	64948.9	50526	310252	307586	329483	248429	260311	301198
368	High	Master Protein	P61014	Cardiac phospholamban OS=Mus musculus OX=10090 GN=Pln PE=1 SV=1	0	FALSE	8.356	38	2	23	2	1	52	6.1	8.81	12.98	0	974692	1.03466e+06	1.02807e+06	1.11147e+06	1.13257e+06	1.0601e+06	1.03595e+06	1.03998e+06	978577	579381	616280	565627	575341	552168	592510	Acetyl [N-Term]
369	High	Master Protein	Q9CQ60	6-phosphogluconolactonase OS=Mus musculus OX=10090 GN=Pgls PE=1 SV=1	0	FALSE	8.296	12	2	11	2	1	257	27.2	5.85	3.33	0	112164	123414	117066	143678	155746	163445	144660	139393	149081	337717	366554	321225	280975	275623	267517
370	High	Master Protein	O70435	Proteasome subunit alpha type-3 OS=Mus musculus OX=10090 GN=Psma3 PE=1 SV=3	0	FALSE	8.26	10	3	20	3	1	255	28.4	5.44	0	0	217178	255603	357645	246533	242765	275749	268883	233875	245115	203682	224638	216294	330712	480198	280369
371	High	Master Protein	E9PV24	Fibrinogen alpha chain OS=Mus musculus OX=10090 GN=Fga PE=1 SV=1	0	FALSE	8.253	3	2	11	2	1	789	87.4	6.11	7.3	0	149296	180717	212905	144911	160241	129767	160269	178175	154922	288416	267378	267996	442896	418336	489272
372	High	Master Protein	Q8VCM7	Fibrinogen gamma chain OS=Mus musculus OX=10090 GN=Fgg PE=1 SV=1	0	FALSE	8.067	9	2	14	2	1	436	49.4	5.86	0	0	228777	237281	248618	209401	221802	184525	174925	190872	145168	415783	416491	398853	521073	551907	575848
373	High	Master Protein	Q99LP6	GrpE protein homolog 1, mitochondrial OS=Mus musculus OX=10090 GN=Grpel1 PE=1 SV=1	0	FALSE	8.058	9	2	14	2	1	217	24.3	8.38	27.49	0	525216	526205	528763	626336	587351	616149	509715	527674	275370	481408	539561	539049	577407	636294	592959
374	High	Master Protein	P56812	Programmed cell death protein 5 OS=Mus musculus OX=10090 GN=Pdcd5 PE=1 SV=3	0	FALSE	7.782	15	2	12	2	1	126	14.3	5.68	13.08	0	251251	243241	205973	192127	182077	205091	318006	261959	282304	152427	153621	151435	130197	151266	134938
375	High	Master Protein	P47962	60S ribosomal protein L5 OS=Mus musculus OX=10090 GN=Rpl5 PE=1 SV=3	0	FALSE	7.643	7	2	16	2	1	297	34.4	9.77	0	0	285848	259718	278261	274145	260253	268656	199609	113625	184606	98208.1	107873	90299.8	126919	113426	99582.1
376	High	Master Protein	Q64442	Sorbitol dehydrogenase OS=Mus musculus OX=10090 GN=Sord PE=1 SV=3	0	FALSE	7.635	8	2	5	2	1	357	38.2	7.02	2.06	0	328653	263981	309850	127433	128660	115365	218495	196804	245887	151328	136279	173582	137432	152557	165531
377	High	Master Protein	Q9Z2U1	Proteasome subunit alpha type-5 OS=Mus musculus OX=10090 GN=Psma5 PE=1 SV=1	0	FALSE	7.634	13	2	14	2	1	241	26.4	4.79	0	0	381559	404650	375480	349924	328866	351475	455041	587252	586481	551495	510898	503102	412158	420100	491877
378	High	Master Protein	P12970	60S ribosomal protein L7a OS=Mus musculus OX=10090 GN=Rpl7a PE=1 SV=2	0	FALSE	7.573	8	2	18	2	1	266	30	10.56	14.97	0	429106	418836	407621	498891	523079	528715	584911	629947	432776	376232	373494	385042	400070	362177	339206
379	High	Master Protein	Q91ZA3	Propionyl-CoA carboxylase alpha chain, mitochondrial OS=Mus musculus OX=10090 GN=Pcca PE=1 SV=2	0	FALSE	7.21	4	2	7	2	1	724	79.9	7.25	0	0	79075.9	89425.7	115355	192884	191405	172805	132930	137998	147542	181159	191369	203778	194505	227876	209742
380	High	Master Protein	P38060	Hydroxymethylglutaryl-CoA lyase, mitochondrial OS=Mus musculus OX=10090 GN=Hmgcl PE=1 SV=2	0	FALSE	7.162	11	2	39	2	1	325	34.2	8.41	0	0	203205	214881	215650	225048	219885	210072	241408	241455	242289	337238	333240	341040	283162	266971	278388
381	High	Master Protein	Q9JK92	Heat shock protein beta-8 OS=Mus musculus OX=10090 GN=Hspb8 PE=1 SV=1	0	FALSE	7.014	18	2	47	2	1	196	21.5	5.02	0	0	163519	164947	163120	213272	212517	207557	169722	268939	274285	147944	140121	153566	180946	185033	174860
382	High	Master Protein	P14069	Protein S100-A6 OS=Mus musculus OX=10090 GN=S100a6 PE=1 SV=3	0	FALSE	6.911	17	2	16	2	1	89	10	5.48	19.52	0	562360	518513	537093	363550	333668	363742	277399	300939	334172	121472	151274	114959	190651	173932	184719
383	High	Master Protein	P20065	Thymosin beta-4 OS=Mus musculus OX=10090 GN=Tmsb4x PE=1 SV=1	0	FALSE	6.89	38	3	26	3	1	50	5.7	5.06	0	0	751337	750724	758373	446988	422506	457663	358981	460663	188715	258077	208170	171164	324617	307624	314553
384	High	Master Protein	P08226	Apolipoprotein E OS=Mus musculus OX=10090 GN=Apoe PE=1 SV=2	0	FALSE	6.758	7	2	8	2	1	311	35.8	5.68	0	0	249966	294087	316276	108392	106679	114269	256028	243661	205573	275458	190770	174923	222051	218861	222342
385	High	Master Protein	P63323	40S ribosomal protein S12 OS=Mus musculus OX=10090 GN=Rps12 PE=1 SV=2	0	FALSE	6.699	14	2	14	2	1	132	14.5	7.24	16.9	0	315572	403987	373555	393145	401940	403951	541501	570379	535747	451733	491962	426629	501876	465683	483178
386	High	Master Protein	P62835	Ras-related protein Rap-1A OS=Mus musculus OX=10090 GN=Rap1a PE=1 SV=1	0	FALSE	6.549	10	2	3	2	1	184	21	6.67	2.28	0	24388.8	27864.2	40571	28994.3	27022.3	32135.8	36666.3	13415.8	41915.6	260239	275411	298464	354176	366986	443488
387	High	Master Protein	P26350	Prothymosin alpha OS=Mus musculus OX=10090 GN=Ptma PE=1 SV=2	0	FALSE	6.5	23	2	31	2	1	111	12.2	3.79	0	0	246709	205598	220112	180977	205449	199815	102638	185215	154177	166034	157413	146065	172530	144645	157421
388	High	Master Protein	P63254	Cysteine-rich protein 1 OS=Mus musculus OX=10090 GN=Crip1 PE=1 SV=2	0	FALSE	6.494	25	2	41	2	1	77	8.5	8.57	17.1	0	326075	346719	401180	456112	377427	463107	872919	970591	869398	455714	455497	394775	429963	421520	459142
389	High	Master Protein	P56382	ATP synthase subunit epsilon, mitochondrial OS=Mus musculus OX=10090 GN=Atp5f1e PE=1 SV=2	0	FALSE	6.4	29	2	28	2	1	52	5.8	10.01	43.86	0	514436	487672	505324	703743	689087	675936	460951	501341	423121	1.40031e+06	1.37135e+06	1.46356e+06	1.47701e+06	1.36559e+06	1.53154e+06
390	High	Master Protein	P21981	Protein-glutamine gamma-glutamyltransferase 2 OS=Mus musculus OX=10090 GN=Tgm2 PE=1 SV=4	0	FALSE	6.174	5	2	6	2	1	686	77	5.1	0	0	137246	145950	129182	199906	208447	232053	167735	177944	157282	343482	319095	268174	470945	521641	465511
391	High	Master Protein	Q8VE95	UPF0598 protein C8orf82 homolog OS=Mus musculus OX=10090 PE=1 SV=1	0	FALSE	5.903	13	2	24	2	1	218	24.3	8.7	0	0	72226.8	78598.2	68308.5	108045	100777	102315	58624.9	65885.2	59781.6	182126	180835	173608	177592	180500	177139
392	High	Master Protein	Q9D967	Magnesium-dependent phosphatase 1 OS=Mus musculus OX=10090 GN=Mdp1 PE=1 SV=1	0	FALSE	5.709	19	2	3	2	1	164	18.6	6.8	1.95	0	127253	84847.3	108768	133562	120699	128188	189554	144862	140817	309341	277209	271934	232814	215798	219503
393	High	Master Protein	Q9CZR8	Elongation factor Ts, mitochondrial OS=Mus musculus OX=10090 GN=Tsfm PE=1 SV=1	0	FALSE	5.434	18	2	3	2	1	324	35.3	7.06	0	0	109309	111175	106060	98036.2	117899	80922.6	72056.7	110933	95974.5	350201	331652	324259	250668	303892	277154
394	High	Master Protein	Q9CQ54	NADH dehydrogenase [ubiquinone] 1 subunit C2 OS=Mus musculus OX=10090 GN=Ndufc2 PE=1 SV=1	0	FALSE	5.333	13	2	7	2	1	120	14.2	9.2	2.03	0	298716	140763	145762	280418	249583	252493	176870	198508	218870	691895	668056	708145	691753	670528	742402
395	High	Master Protein	P63030	Mitochondrial pyruvate carrier 1 OS=Mus musculus OX=10090 GN=Mpc1 PE=1 SV=1	0	FALSE	5.14	14	2	16	2	1	109	12.4	9.61	3.37	0	151827	174913	217029	278260	281387	269343	239641	344359	369721	742840	745896	694212	760537	695853	767084
396	High	Master Protein	P01648	Ig kappa chain V-V region HP 91A3 OS=Mus musculus OX=10090 PE=1 SV=1	0	FALSE	4.765	24	2	8	1	1	108	12	8.47	10.18	0	148926	151677	163187	124647	135886	136899	457103	237383	239465	155653	220399	160256	152753	151382	133001
397	High	Master Protein	P50543	Protein S100-A11 OS=Mus musculus OX=10090 GN=S100a11 PE=1 SV=1	0.002	FALSE	4.6	26	2	14	2	1	98	11.1	5.45	0	0	167315	177890	146051	124177	139270	138058	163096	193079	91798.2	97454.1	104341	83644.5	101546	98174.7	102072
398	High	Master Protein	Q9R1P4	Proteasome subunit alpha type-1 OS=Mus musculus OX=10090 GN=Psma1 PE=1 SV=1	0.002	FALSE	4.554	8	2	7	2	1	263	29.5	6.46	0	0	266886	251204	248950	255042	238956	221533	80432	68317.9	50364.5	261676	261470	224836	326046	290406	323170
399	High	Master Protein	P97371	Proteasome activator complex subunit 1 OS=Mus musculus OX=10090 GN=Psme1 PE=1 SV=2	0.003	FALSE	4.26	9	2	18	2	1	249	28.7	5.97	0	0	212154	244533	222685	302963	309674	320684	364656	380080	425256	278337	322099	282522	248987	276744	267074

## Sheet: Liver_Quan
S.No	Accession	Description	Coverage [%]	# AAs	MW [kDa]	Abundance ratio	Abundance ratio (log2)	Abundance ratio p-value	Abundance ratio p-value (-log10)
1	Q63836	Selenium-binding protein 2 OS=Mus musculus OX=10090 GN=Selenbp2 PE=1 SV=2	84	472	52.6	0.139	-2.84	4.11694e-07	6.38543
2	Q8VCU1	Carboxylesterase 3B OS=Mus musculus OX=10090 GN=Ces3b PE=1 SV=2	10	571	63.3	0.196	-2.35	3.22652e-05	4.49127
3	P62311	U6 snRNA-associated Sm-like protein LSm3 OS=Mus musculus OX=10090 GN=Lsm3 PE=1 SV=2	31	102	11.8	0.211	-2.24	7.64253e-05	4.11676
4	P32261	Antithrombin-III OS=Mus musculus OX=10090 GN=Serpinc1 PE=1 SV=1	3	465	52	0.343	-1.54	0.00783967	2.1057
5	Q5FW60	Major urinary protein 20 OS=Mus musculus OX=10090 GN=Mup20 PE=1 SV=1	67	181	20.9	0.347	-1.52	0.00861634	2.06468
6	P62862	40S ribosomal protein S30 OS=Mus musculus OX=10090 GN=Fau PE=1 SV=1	34	59	6.6	0.353	-1.5	0.00979121	2.00916
7	Q9CYR0	Single-stranded DNA-binding protein, mitochondrial OS=Mus musculus OX=10090 GN=Ssbp1 PE=1 SV=1	44	152	17.3	0.356	-1.49	0.0105068	1.97853
8	Q922Q8	Leucine-rich repeat-containing protein 59 OS=Mus musculus OX=10090 GN=Lrrc59 PE=1 SV=1	19	307	34.9	0.362	-1.47	0.0117064	1.93158
9	P11589	Major urinary protein 2 OS=Mus musculus OX=10090 GN=Mup2 PE=1 SV=1	78	180	20.7	0.367	-1.45	0.0130776	1.88347
10	Q99P30	Peroxisomal coenzyme A diphosphatase NUDT7 OS=Mus musculus OX=10090 GN=Nudt7 PE=1 SV=2	10	236	26.8	0.418	-1.26	0.0326443	1.48619
11	P35979	60S ribosomal protein L12 OS=Mus musculus OX=10090 GN=Rpl12 PE=1 SV=2	58	165	17.8	0.426	-1.23	0.0372031	1.42942
12	Q9WV02	RNA-binding motif protein, X chromosome OS=Mus musculus OX=10090 GN=Rbmx PE=1 SV=1	7	391	42.3	0.429	-1.22	0.0390026	1.40891
13	Q9DBT9	Dimethylglycine dehydrogenase, mitochondrial OS=Mus musculus OX=10090 GN=Dmgdh PE=1 SV=1	22	869	97.2	1.94	0.96	0.0495103	1.3053
14	P24369	Peptidyl-prolyl cis-trans isomerase B OS=Mus musculus OX=10090 GN=Ppib PE=1 SV=2	23	216	23.7	1.945	0.96	0.0487543	1.31199
15	P20065	Thymosin beta-4 OS=Mus musculus OX=10090 GN=Tmsb4x PE=1 SV=1	38	50	5.7	1.977	0.98	0.0439053	1.35748
16	P97351	40S ribosomal protein S3a OS=Mus musculus OX=10090 GN=Rps3a PE=1 SV=3	44	264	29.9	1.989	0.99	0.0422776	1.37389
17	Q9Z2I8	Succinate--CoA ligase [GDP-forming] subunit beta, mitochondrial OS=Mus musculus OX=10090 GN=Suclg2 PE=1 SV=3	20	433	46.8	1.996	1	0.0413452	1.38358
18	P31786	Acyl-CoA-binding protein OS=Mus musculus OX=10090 GN=Dbi PE=1 SV=2	78	87	10	2.006	1	0.0400554	1.39734
19	P49429	4-hydroxyphenylpyruvate dioxygenase OS=Mus musculus OX=10090 GN=Hpd PE=1 SV=3	51	393	45	2.047	1.03	0.0350659	1.45511
20	Q9D7I5	Phospholysine phosphohistidine inorganic pyrophosphate phosphatase OS=Mus musculus OX=10090 GN=Lhpp PE=1 SV=1	30	270	29.1	2.065	1.05	0.0330627	1.48066
21	Q9JII6	Aldo-keto reductase family 1 member A1 OS=Mus musculus OX=10090 GN=Akr1a1 PE=1 SV=3	23	325	36.6	2.065	1.05	0.0331397	1.47965
22	P01837	Immunoglobulin kappa constant OS=Mus musculus OX=10090 GN=Igkc PE=1 SV=2	68	107	11.9	2.068	1.05	0.03283	1.48373
23	Q8VBT2	L-serine dehydratase/L-threonine deaminase OS=Mus musculus OX=10090 GN=Sds PE=1 SV=3	32	327	34.6	2.069	1.05	0.0326813	1.4857
24	P19096	Fatty acid synthase OS=Mus musculus OX=10090 GN=Fasn PE=1 SV=2	12	2504	272.3	2.082	1.06	0.031352	1.50373
25	O88844	Isocitrate dehydrogenase [NADP] cytoplasmic OS=Mus musculus OX=10090 GN=Idh1 PE=1 SV=2	56	414	46.6	2.091	1.06	0.0304851	1.51591
26	P50431	Serine hydroxymethyltransferase, cytosolic OS=Mus musculus OX=10090 GN=Shmt1 PE=1 SV=3	53	478	52.6	2.113	1.08	0.0283973	1.54672
27	P16460	Argininosuccinate synthase OS=Mus musculus OX=10090 GN=Ass1 PE=1 SV=1	77	412	46.6	2.139	1.1	0.0260784	1.58372
28	Q8VCB3	Glycogen [starch] synthase, liver OS=Mus musculus OX=10090 GN=Gys2 PE=1 SV=2	6	704	80.8	2.277	1.19	0.0167745	1.77535
29	Q8CHT0	Delta-1-pyrroline-5-carboxylate dehydrogenase, mitochondrial OS=Mus musculus OX=10090 GN=Aldh4a1 PE=1 SV=3	17	562	61.8	2.302	1.2	0.0154755	1.81036
30	P54071	Isocitrate dehydrogenase [NADP], mitochondrial OS=Mus musculus OX=10090 GN=Idh2 PE=1 SV=3	11	452	50.9	2.375	1.25	0.0122931	1.91034
31	Q99LB7	Sarcosine dehydrogenase, mitochondrial OS=Mus musculus OX=10090 GN=Sardh PE=1 SV=1	19	919	101.6	2.411	1.27	0.0109487	1.96064
32	P35492	Histidine ammonia-lyase OS=Mus musculus OX=10090 GN=Hal PE=1 SV=1	11	657	72.2	2.477	1.31	0.00888328	2.05143
33	Q00897	Alpha-1-antitrypsin 1-4 OS=Mus musculus OX=10090 GN=Serpina1d PE=1 SV=1	13	413	46	2.495	1.32	0.00840933	2.07524
34	P40936	Indolethylamine N-methyltransferase OS=Mus musculus OX=10090 GN=Inmt PE=1 SV=1	45	264	29.4	2.511	1.33	0.0079844	2.09776
35	Q9CZS1	Aldehyde dehydrogenase X, mitochondrial OS=Mus musculus OX=10090 GN=Aldh1b1 PE=1 SV=1	13	519	57.5	2.689	1.43	0.00457034	2.34005
36	Q9QXF8	Glycine N-methyltransferase OS=Mus musculus OX=10090 GN=Gnmt PE=1 SV=3	59	293	32.7	2.72	1.44	0.00415316	2.38162
37	Q8R1G2	Carboxymethylenebutenolidase homolog OS=Mus musculus OX=10090 GN=Cmbl PE=1 SV=1	17	245	27.9	2.774	1.47	0.0035117	2.45448
38	P48758	Carbonyl reductase [NADPH] 1 OS=Mus musculus OX=10090 GN=Cbr1 PE=1 SV=3	14	277	30.6	2.925	1.55	0.00221025	2.65556
39	P01878	Ig alpha chain C region OS=Mus musculus OX=10090 PE=1 SV=1	13	344	36.9	3.063	1.61	0.00145619	2.83678
40	Q9JLJ2	4-trimethylaminobutyraldehyde dehydrogenase OS=Mus musculus OX=10090 GN=Aldh9a1 PE=1 SV=1	12	494	53.5	3.295	1.72	0.000729452	3.137
41	P29758	Ornithine aminotransferase, mitochondrial OS=Mus musculus OX=10090 GN=Oat PE=1 SV=1	34	439	48.3	3.333	1.74	0.000652434	3.18546
42	P62141	Serine/threonine-protein phosphatase PP1-beta catalytic subunit OS=Mus musculus OX=10090 GN=Ppp1cb PE=1 SV=3	9	327	37.2	3.358	1.75	0.000606771	3.21697
43	P61205	ADP-ribosylation factor 3 OS=Mus musculus OX=10090 GN=Arf3 PE=2 SV=2	30	181	20.6	3.489	1.8	0.00041391	3.38309
44	P16331	Phenylalanine-4-hydroxylase OS=Mus musculus OX=10090 GN=Pah PE=1 SV=4	13	453	51.9	3.513	1.81	0.00038592	3.4135
45	Q9CQA3	Succinate dehydrogenase [ubiquinone] iron-sulfur subunit, mitochondrial OS=Mus musculus OX=10090 GN=Sdhb PE=1 SV=1	13	282	31.8	3.751	1.91	0.000195739	3.70832
46	Q8R1M2	Histone H2A.J OS=Mus musculus OX=10090 GN=H2afj PE=1 SV=1	34	129	14	4.08	2.03	7.85682e-05	4.10475
47	P52840	Sulfotransferase 1A1 OS=Mus musculus OX=10090 GN=Sult1a1 PE=1 SV=1	11	291	34	4.091	2.03	7.62724e-05	4.11763
48	Q91V92	ATP-citrate synthase OS=Mus musculus OX=10090 GN=Acly PE=1 SV=1	4	1091	119.7	5.051	2.34	6.22988e-06	5.20552
49	Q920E5	Farnesyl pyrophosphate synthase OS=Mus musculus OX=10090 GN=Fdps PE=1 SV=1	8	353	40.6	5.375	2.43	2.8056e-06	5.55197
50	Q8VCX1	Aldo-keto reductase family 1 member D1 OS=Mus musculus OX=10090 GN=Akr1d1 PE=1 SV=1	14	325	37.3	5.712	2.51	1.25409e-06	5.90167
51	P02089	Hemoglobin subunit beta-2 OS=Mus musculus OX=10090 GN=Hbb-b2 PE=1 SV=2	94	147	15.9	15.608	3.96	5.06262e-14	13.2956
52	P00688	Pancreatic alpha-amylase OS=Mus musculus OX=10090 GN=Amy2 PE=1 SV=2	38	508	57.3	32.051	5	1e-17	17
53	P24472	Glutathione S-transferase A4 OS=Mus musculus OX=10090 GN=Gsta4 PE=1 SV=3	17	222	25.5	100	6.64	1e-17	17
54	Q9JHI5	Isovaleryl-CoA dehydrogenase, mitochondrial OS=Mus musculus OX=10090 GN=Ivd PE=1 SV=1	5	424	46.3	100	6.64	1e-17	17

## Sheet: Heart_Quan
S.No	Accession	Description	Coverage [%]	# AAs	MW [kDa]	Abundance ratio	Abundance ratio (log2)	Abundance ratio p-value	Abundance ratio p-value (-log10)
1	Q9QUI0	Transforming protein RhoA OS=Mus musculus OX=10090 GN=Rhoa PE=1 SV=1	23	193	21.8	0.177	-2.5	0.00447938	2.34878
2	Q8K2B3	Succinate dehydrogenase [ubiquinone] flavoprotein subunit, mitochondrial OS=Mus musculus OX=10090 GN=Sdha PE=1 SV=1	64	664	72.5	0.206	-2.28	0.0107262	1.96956
3	Q91WD5	NADH dehydrogenase [ubiquinone] iron-sulfur protein 2, mitochondrial OS=Mus musculus OX=10090 GN=Ndufs2 PE=1 SV=1	39	463	52.6	0.227	-2.14	0.0177471	1.75087
4	Q9DC70	NADH dehydrogenase [ubiquinone] iron-sulfur protein 7, mitochondrial OS=Mus musculus OX=10090 GN=Ndufs7 PE=1 SV=1	14	224	24.7	0.23	-2.12	0.0190739	1.71956
5	P62631	Elongation factor 1-alpha 2 OS=Mus musculus OX=10090 GN=Eef1a2 PE=1 SV=1	40	463	50.4	0.233	-2.1	0.0203035	1.69243
6	P61205	ADP-ribosylation factor 3 OS=Mus musculus OX=10090 GN=Arf3 PE=2 SV=2	18	181	20.6	0.236	-2.09	0.0212779	1.67207
7	Q9DB77	Cytochrome b-c1 complex subunit 2, mitochondrial OS=Mus musculus OX=10090 GN=Uqcrc2 PE=1 SV=1	61	453	48.2	0.248	-2.01	0.0272515	1.56461
8	Q9DC69	NADH dehydrogenase [ubiquinone] 1 alpha subcomplex subunit 9, mitochondrial OS=Mus musculus OX=10090 GN=Ndufa9 PE=1 SV=2	18	377	42.5	0.249	-2.01	0.0278727	1.55482
9	O88569	Heterogeneous nuclear ribonucleoproteins A2/B1 OS=Mus musculus OX=10090 GN=Hnrnpa2b1 PE=1 SV=2	12	353	37.4	0.251	-1.99	0.0291902	1.53476
10	Q9WUR2	Enoyl-CoA delta isomerase 2, mitochondrial OS=Mus musculus OX=10090 GN=Eci2 PE=1 SV=2	22	391	43.2	0.27	-1.89	0.0402605	1.39512
11	Q9Z2I9	Succinate--CoA ligase [ADP-forming] subunit beta, mitochondrial OS=Mus musculus OX=10090 GN=Sucla2 PE=1 SV=2	36	463	50.1	0.272	-1.88	0.0416335	1.38056
12	Q9DCT2	NADH dehydrogenase [ubiquinone] iron-sulfur protein 3, mitochondrial OS=Mus musculus OX=10090 GN=Ndufs3 PE=1 SV=2	40	263	30.1	0.275	-1.86	0.0442832	1.35376
13	Q3ULD5	Methylcrotonoyl-CoA carboxylase beta chain, mitochondrial OS=Mus musculus OX=10090 GN=Mccc2 PE=1 SV=1	7	563	61.3	0.275	-1.86	0.0444445	1.35218
14	P62835	Ras-related protein Rap-1A OS=Mus musculus OX=10090 GN=Rap1a PE=1 SV=1	10	184	21	0.279	-1.84	0.0469364	1.32849
15	Q8K386	Ras-related protein Rab-15 OS=Mus musculus OX=10090 GN=Rab15 PE=1 SV=1	10	212	24.3	0.282	-1.83	0.0493386	1.30681
16	P02088	Hemoglobin subunit beta-1 OS=Mus musculus OX=10090 GN=Hbb-b1 PE=1 SV=2	94	147	15.8	2.418	1.27	0.0396807	1.40142
17	O35143	ATPase inhibitor, mitochondrial OS=Mus musculus OX=10090 GN=ATP5IF1 PE=1 SV=2	19	106	12.2	2.517	1.33	0.0329506	1.48214
18	P14069	Protein S100-A6 OS=Mus musculus OX=10090 GN=S100a6 PE=1 SV=3	17	89	10	2.524	1.34	0.0325565	1.48736
19	P97450	ATP synthase-coupling factor 6, mitochondrial OS=Mus musculus OX=10090 GN=Atp5pf PE=1 SV=1	58	108	12.5	2.56	1.36	0.0304308	1.51669
20	P11352	Glutathione peroxidase 1 OS=Mus musculus OX=10090 GN=Gpx1 PE=1 SV=2	23	201	22.3	2.785	1.48	0.020232	1.69396
21	P56565	Protein S100-A1 OS=Mus musculus OX=10090 GN=S100a1 PE=1 SV=2	40	94	10.5	2.935	1.55	0.0155096	1.8094
22	P07309	Transthyretin OS=Mus musculus OX=10090 GN=Ttr PE=1 SV=1	67	147	15.8	3.232	1.69	0.00930071	2.03148
23	P61014	Cardiac phospholamban OS=Mus musculus OX=10090 GN=Pln PE=1 SV=1	38	52	6.1	3.394	1.76	0.00709933	2.14878
24	P56375	Acylphosphatase-2 OS=Mus musculus OX=10090 GN=Acyp2 PE=1 SV=2	28	106	11.9	3.409	1.77	0.00692337	2.15968
25	P09813	Apolipoprotein A-II OS=Mus musculus OX=10090 GN=Apoa2 PE=1 SV=2	48	102	11.3	4.344	2.12	0.00160872	2.79352
26	P01864	Ig gamma-2A chain C region secreted form OS=Mus musculus OX=10090 PE=1 SV=1	14	335	36.6	5.12	2.36	0.000535561	3.27119
27	Q19LI2	Alpha-1B-glycoprotein OS=Mus musculus OX=10090 GN=A1bg PE=1 SV=1	6	512	56.5	7.692	2.94	2.39636e-05	4.62045
28	P02089	Hemoglobin subunit beta-2 OS=Mus musculus OX=10090 GN=Hbb-b2 PE=1 SV=2	94	147	15.9	33.387	5.06	3.09774e-12	11.509
29	C0HKE4	Histone H2A type 1-E OS=Mus musculus OX=10090 GN=Hist1h2ae PE=1 SV=1	28	130	14.1	100	6.64	1e-17	17
